# Supplementary material for: RNA‐binding protein ELAVL2 plays post‐transcriptional roles in the regulation of spermatogonia proliferation and apoptosis
Source: Cell Prolif. 2021 Jul 23;54(9):e13098. doi: 10.1111/cpr.13098 (PMC8450129; doi:10.1111/cpr.13098)
Supplement: Supplementary file 1 — Table S1 [file CPR-54-e13098-s010.xlsx]

## Sheet: Table S1.
Table S1. Human spermatognial-specific genes
Gene	p_val	avg_logFC	pct.1	pct.2	p_val_adj	cluster
HMGA1	0	2.23238	0.863	0.101	0	spermatogonia
DNAJB6	0	1.7381	0.884	0.497	0	spermatogonia
CCNI	0	1.72876	0.932	0.603	0	spermatogonia
RPS12	0	1.68611	0.986	0.883	0	spermatogonia
PCSK1N	0	1.62994	0.654	0.071	0	spermatogonia
ZNF428	0	1.56759	0.772	0.422	0	spermatogonia
PAGE2B	0	1.5563	0.7	0.086	0	spermatogonia
RPSA	0	1.51843	0.961	0.723	0	spermatogonia
ELAVL2	0	1.4969	0.698	0.146	0	spermatogonia
EGFL7	0	1.45682	0.686	0.077	0	spermatogonia
HIST1H4C	0	1.43655	0.738	0.409	0	spermatogonia
PAFAH1B3	0	1.40554	0.662	0.095	0	spermatogonia
TKTL1	0	1.38096	0.622	0.111	0	spermatogonia
TCF3	0	1.338	0.585	0.101	0	spermatogonia
PAGE2	0	1.30921	0.591	0.049	0	spermatogonia
MAGEB2	0	1.28958	0.548	0.025	0	spermatogonia
RHOXF1	0	1.26787	0.574	0.015	0	spermatogonia
C1QBP	0	1.26671	0.745	0.347	0	spermatogonia
SOD1	0	1.23424	0.898	0.645	0	spermatogonia
GTF3A	0	1.23417	0.667	0.242	0	spermatogonia
RPS19	0	1.23254	0.979	0.841	0	spermatogonia
MAGEA4	0	1.22362	0.554	0.03	0	spermatogonia
VCX3A	0	1.21455	0.559	0.092	0	spermatogonia
PAGE5	0	1.21288	0.569	0.073	0	spermatogonia
UTF1	0	1.21006	0.427	0.011	0	spermatogonia
TUBA1B	0	1.19483	0.929	0.772	0	spermatogonia
LIN7B	0	1.19422	0.529	0.04	0	spermatogonia
PABPC4	0	1.1837	0.687	0.347	0	spermatogonia
NAE1	0	1.18215	0.68	0.206	0	spermatogonia
SMS	0	1.1712	0.7	0.222	0	spermatogonia
LAMTOR5	0	1.16611	0.792	0.489	0	spermatogonia
PARP1	0	1.13931	0.691	0.286	0	spermatogonia
IGFBP2	0	1.13345	0.651	0.146	0	spermatogonia
RPLP0	0	1.12449	0.95	0.802	0	spermatogonia
NEIL2	0	1.12403	0.551	0.072	0	spermatogonia
CBX3	0	1.12319	0.798	0.498	0	spermatogonia
CKS2	0	1.11594	0.787	0.386	0	spermatogonia
PFDN2	0	1.1148	0.741	0.407	0	spermatogonia
COX7A2L	0	1.11155	0.769	0.441	0	spermatogonia
ANAPC15	0	1.10757	0.603	0.158	0	spermatogonia
RNPS1	0	1.09787	0.724	0.331	0	spermatogonia
LYPLA1	0	1.09566	0.751	0.375	0	spermatogonia
FKBP8	0	1.08542	0.811	0.605	0	spermatogonia
DCAF4L1	0	1.07113	0.544	0.137	0	spermatogonia
LMO4	0	1.07004	0.614	0.224	0	spermatogonia
PSIP1	0	1.06193	0.765	0.479	0	spermatogonia
RPS21	0	1.06127	0.949	0.698	0	spermatogonia
ID4	0	1.05091	0.462	0.082	0	spermatogonia
ADRM1	0	1.04877	0.733	0.428	0	spermatogonia
POLRMT	0	1.04588	0.579	0.178	0	spermatogonia
POLR2J	0	1.0443	0.677	0.344	0	spermatogonia
TRMT112	0	1.04092	0.857	0.587	0	spermatogonia
HDAC2	0	1.03571	0.692	0.372	0	spermatogonia
SBNO1	0	1.0255	0.719	0.396	0	spermatogonia
LSM4	0	1.02075	0.742	0.455	0	spermatogonia
RAC3	0	1.01984	0.553	0.152	0	spermatogonia
PRAME	0	1.01597	0.566	0.189	0	spermatogonia
SMC3	0	1.01307	0.756	0.398	0	spermatogonia
CCT8	0	1.01297	0.715	0.361	0	spermatogonia
NOC4L	0	1.01065	0.553	0.202	0	spermatogonia
KLHL35	0	1.00844	0.516	0.097	0	spermatogonia
HSP90AB1	0	1.00747	0.943	0.773	0	spermatogonia
HENMT1	0	1.00143	0.608	0.187	0	spermatogonia
PRDX1	0	0.995729	0.85	0.482	0	spermatogonia
HNRNPDL	0	0.994825	0.851	0.579	0	spermatogonia
CPEB1	0	0.985665	0.526	0.103	0	spermatogonia
TLE1	0	0.982463	0.516	0.078	0	spermatogonia
BNIP3	0	0.981014	0.653	0.359	0	spermatogonia
RAN	0	0.977911	0.894	0.641	0	spermatogonia
UBA2	0	0.9692	0.708	0.356	0	spermatogonia
LSM2	0	0.963451	0.613	0.225	0	spermatogonia
GAGE2A	0	0.959892	0.322	0.011	0	spermatogonia
LSM6	0	0.959318	0.595	0.199	0	spermatogonia
CCT6A	0	0.954305	0.675	0.368	0	spermatogonia
NUDT14	0	0.95289	0.455	0.072	0	spermatogonia
COTL1	0	0.95153	0.481	0.079	0	spermatogonia
DUSP22	0	0.950957	0.514	0.161	0	spermatogonia
SET	0	0.944739	0.749	0.465	0	spermatogonia
RPL38	0	0.943873	0.961	0.895	0	spermatogonia
METTL5	0	0.942501	0.565	0.192	0	spermatogonia
YWHAB	0	0.94043	0.773	0.461	0	spermatogonia
PFN1	0	0.940233	0.706	0.479	0	spermatogonia
HSPA8	0	0.93463	0.793	0.607	0	spermatogonia
ATP5E	0	0.933736	0.907	0.743	0	spermatogonia
PDCL3	0	0.931353	0.546	0.148	0	spermatogonia
C9orf16	0	0.926149	0.575	0.282	0	spermatogonia
HERC5	0	0.92555	0.72	0.356	0	spermatogonia
MEAF6	0	0.925106	0.663	0.355	0	spermatogonia
PRDX5	0	0.919902	0.806	0.589	0	spermatogonia
MTPN	0	0.919808	0.628	0.363	0	spermatogonia
PDCD5	0	0.913749	0.761	0.527	0	spermatogonia
RPS2	0	0.911809	0.953	0.795	0	spermatogonia
UBE2E3	0	0.904843	0.666	0.331	0	spermatogonia
KRT18	0	0.904274	0.419	0.04	0	spermatogonia
SRM	0	0.901153	0.525	0.171	0	spermatogonia
SMARCB1	0	0.897179	0.57	0.294	0	spermatogonia
PKN1	0	0.896761	0.539	0.158	0	spermatogonia
HSF2	0	0.896639	0.578	0.209	0	spermatogonia
SIGIRR	0	0.894451	0.466	0.061	0	spermatogonia
CENPH	0	0.892912	0.533	0.137	0	spermatogonia
KCNQ2	0	0.892768	0.442	0.067	0	spermatogonia
PODXL2	0	0.889783	0.506	0.181	0	spermatogonia
SOHLH1	0	0.887578	0.476	0.058	0	spermatogonia
HSPH1	0	0.887421	0.656	0.41	0	spermatogonia
HSPA4	0	0.887011	0.648	0.364	0	spermatogonia
PRELID1	0	0.886538	0.619	0.257	0	spermatogonia
SUB1	0	0.88426	0.801	0.574	0	spermatogonia
MAGEC2	0	0.876911	0.472	0.033	0	spermatogonia
BANF1	0	0.875302	0.755	0.471	0	spermatogonia
RPS5	0	0.874538	0.947	0.848	0	spermatogonia
WBSCR22	0	0.874179	0.693	0.398	0	spermatogonia
GPX1	0	0.871011	0.65	0.363	0	spermatogonia
C19orf84	0	0.867611	0.281	0.022	0	spermatogonia
C19orf24	0	0.86436	0.558	0.242	0	spermatogonia
FAM96B	0	0.863966	0.717	0.468	0	spermatogonia
DYNC1LI1	0	0.861106	0.655	0.358	0	spermatogonia
VCX3B	0	0.859298	0.482	0.1	0	spermatogonia
NUDC	0	0.858669	0.713	0.471	0	spermatogonia
VCX2	0	0.857129	0.438	0.112	0	spermatogonia
STK31	0	0.854248	0.591	0.205	0	spermatogonia
SNRPG	0	0.84992	0.706	0.455	0	spermatogonia
LSM7	0	0.845241	0.64	0.333	0	spermatogonia
AKR1B1	0	0.84265	0.536	0.175	0	spermatogonia
NASP	0	0.84039	0.713	0.448	0	spermatogonia
GAGE1	0	0.839706	0.417	0.022	0	spermatogonia
ANP32B	0	0.838709	0.661	0.419	0	spermatogonia
TMA7	0	0.838251	0.86	0.75	0	spermatogonia
UCHL1	0	0.836933	0.482	0.069	0	spermatogonia
SVBP	0	0.835212	0.625	0.357	0	spermatogonia
GNB2L1	0	0.833944	0.83	0.674	0	spermatogonia
UBL5	0	0.832757	0.837	0.651	0	spermatogonia
SOX4	0	0.831211	0.644	0.264	0	spermatogonia
MED4	0	0.827603	0.646	0.395	0	spermatogonia
HSPE1	0	0.827007	0.697	0.415	0	spermatogonia
L1TD1	0	0.825557	0.337	0.013	0	spermatogonia
MAP7D2	0	0.823033	0.455	0.068	0	spermatogonia
RAC1	0	0.82158	0.783	0.53	0	spermatogonia
BRD7	0	0.819437	0.583	0.337	0	spermatogonia
ATP5A1	0	0.815744	0.759	0.55	0	spermatogonia
PARK7	0	0.811922	0.816	0.569	0	spermatogonia
MRPS6	0	0.811912	0.617	0.302	0	spermatogonia
MIIP	0	0.810633	0.473	0.161	0	spermatogonia
PRKAG2	0	0.810517	0.457	0.116	0	spermatogonia
NPB	0	0.809312	0.381	0.02	0	spermatogonia
C1QTNF4	0	0.808454	0.47	0.166	0	spermatogonia
MND1	0	0.806814	0.439	0.07	0	spermatogonia
CPVL	0	0.805002	0.465	0.154	0	spermatogonia
EEF1B2	0	0.80379	0.864	0.722	0	spermatogonia
USP11	0	0.803643	0.559	0.263	0	spermatogonia
BCCIP	0	0.803049	0.559	0.229	0	spermatogonia
SKP1	0	0.799496	0.918	0.798	0	spermatogonia
RBX1	0	0.797029	0.722	0.473	0	spermatogonia
CDCA7L	0	0.795999	0.453	0.089	0	spermatogonia
HSP90AA1	0	0.792458	0.947	0.868	0	spermatogonia
SNRPF	0	0.788975	0.666	0.395	0	spermatogonia
AK5	0	0.786513	0.455	0.112	0	spermatogonia
EIF5	0	0.784743	0.819	0.634	0	spermatogonia
ZNF518A	0	0.783939	0.502	0.223	0	spermatogonia
BOP1	0	0.782338	0.437	0.079	0	spermatogonia
PPP1CA	0	0.781901	0.538	0.169	0	spermatogonia
ALKBH5	0	0.780662	0.616	0.344	0	spermatogonia
EIF1B	0	0.780086	0.726	0.524	0	spermatogonia
CDK17	0	0.778993	0.424	0.082	0	spermatogonia
GABARAPL2	0	0.778493	0.745	0.523	0	spermatogonia
CCT5	0	0.777917	0.743	0.492	0	spermatogonia
MRPS23	0	0.776865	0.535	0.194	0	spermatogonia
LSM1	0	0.77422	0.525	0.192	0	spermatogonia
SIX1	0	0.773307	0.363	0.007	0	spermatogonia
HMGB1	0	0.772697	0.889	0.682	0	spermatogonia
VCX	0	0.771638	0.453	0.1	0	spermatogonia
SEC61G	0	0.770348	0.752	0.548	0	spermatogonia
RPS10	0	0.769193	0.858	0.724	0	spermatogonia
BSG	0	0.768755	0.742	0.617	0	spermatogonia
LSM3	0	0.766941	0.73	0.541	0	spermatogonia
RALY	0	0.76652	0.609	0.358	0	spermatogonia
UROS	0	0.758888	0.513	0.244	0	spermatogonia
DCUN1D5	0	0.758218	0.497	0.149	0	spermatogonia
ANXA11	0	0.7582	0.474	0.144	0	spermatogonia
POLR2L	0	0.756637	0.682	0.481	0	spermatogonia
DDX43	0	0.755858	0.451	0.127	0	spermatogonia
ASB9	0	0.753335	0.275	0.036	0	spermatogonia
FAM26F	0	0.752458	0.381	0.075	0	spermatogonia
RSL24D1	0	0.750177	0.701	0.497	0	spermatogonia
NR6A1	0	0.749033	0.502	0.262	0	spermatogonia
NPW	0	0.745156	0.355	0.017	0	spermatogonia
RANBP1	0	0.741462	0.757	0.575	0	spermatogonia
G3BP1	0	0.740687	0.593	0.349	0	spermatogonia
RNF219	0	0.738	0.45	0.137	0	spermatogonia
PSMD2	0	0.737476	0.679	0.453	0	spermatogonia
PIWIL2	0	0.736181	0.406	0.104	0	spermatogonia
CCDC117	0	0.735576	0.494	0.209	0	spermatogonia
FGFR3	0	0.735312	0.311	0.024	0	spermatogonia
PSMG2	0	0.734474	0.75	0.504	0	spermatogonia
UXS1	0	0.731919	0.468	0.173	0	spermatogonia
PPDPF	0	0.729163	0.702	0.509	0	spermatogonia
WDR45B	0	0.728297	0.613	0.391	0	spermatogonia
NDUFB7	0	0.728123	0.714	0.521	0	spermatogonia
C11orf31	0	0.726272	0.634	0.355	0	spermatogonia
DNAJA2	0	0.723732	0.645	0.415	0	spermatogonia
PITHD1	0	0.723532	0.569	0.272	0	spermatogonia
METRN	0	0.723069	0.355	0.121	0	spermatogonia
CDK11B	0	0.722054	0.555	0.273	0	spermatogonia
PLPP2	0	0.72103	0.366	0.009	0	spermatogonia
AP1S1	0	0.721021	0.465	0.13	0	spermatogonia
ATIC	0	0.720057	0.433	0.082	0	spermatogonia
RPLP2	0	0.719954	0.977	0.889	0	spermatogonia
ILKAP	0	0.718356	0.482	0.152	0	spermatogonia
DCAF4L2	0	0.715184	0.428	0.098	0	spermatogonia
PTRHD1	0	0.71498	0.566	0.36	0	spermatogonia
ANKRD37	0	0.713782	0.43	0.152	0	spermatogonia
MYCBP	0	0.713209	0.408	0.11	0	spermatogonia
DND1	0	0.709641	0.354	0.052	0	spermatogonia
RPL18A	0	0.709434	0.925	0.647	0	spermatogonia
FAM150B	0	0.709393	0.457	0.176	0	spermatogonia
EPCAM	0	0.708221	0.518	0.177	0	spermatogonia
TOMM34	0	0.706738	0.518	0.242	0	spermatogonia
PDCD2	0	0.705919	0.464	0.168	0	spermatogonia
CTAG2	0	0.704161	0.387	0.027	0	spermatogonia
RNF187	0	0.701664	0.479	0.171	0	spermatogonia
CHTF8	0	0.700755	0.472	0.152	0	spermatogonia
THYN1	0	0.69978	0.521	0.262	0	spermatogonia
FSD1	0	0.697796	0.334	0.016	0	spermatogonia
RNH1	0	0.696622	0.693	0.522	0	spermatogonia
OST4	0	0.695977	0.755	0.62	0	spermatogonia
APOO	0	0.694108	0.415	0.102	0	spermatogonia
RPL35	0	0.693548	0.952	0.888	0	spermatogonia
ESX1	0	0.693465	0.349	0.01	0	spermatogonia
UNG	0	0.693319	0.41	0.084	0	spermatogonia
TRAP1	0	0.692379	0.457	0.171	0	spermatogonia
HIST1H1A	0	0.69215	0.255	0.047	0	spermatogonia
ACADM	0	0.691875	0.545	0.293	0	spermatogonia
RPS19BP1	0	0.691486	0.549	0.309	0	spermatogonia
NT5DC2	0	0.691229	0.451	0.125	0	spermatogonia
BCAP31	0	0.69077	0.6	0.286	0	spermatogonia
SUPT16H	0	0.690594	0.59	0.386	0	spermatogonia
MIS18BP1	0	0.688506	0.487	0.199	0	spermatogonia
SLBP	0	0.687807	0.513	0.274	0	spermatogonia
XRCC6	0	0.687731	0.742	0.544	0	spermatogonia
MRPS5	0	0.684157	0.524	0.289	0	spermatogonia
RHOA	0	0.682444	0.761	0.569	0	spermatogonia
ATP1B3	0	0.681875	0.697	0.419	0	spermatogonia
DMRT1	0	0.680906	0.403	0.128	0	spermatogonia
DPPA2	0	0.680514	0.299	0.004	0	spermatogonia
FAM195B	0	0.680378	0.6	0.37	0	spermatogonia
RDX	0	0.68036	0.692	0.399	0	spermatogonia
MCRS1	0	0.67964	0.463	0.216	0	spermatogonia
LSM5	0	0.678692	0.529	0.284	0	spermatogonia
UBE2E2	0	0.676998	0.434	0.145	0	spermatogonia
DCAF13	0	0.676256	0.537	0.278	0	spermatogonia
MCUR1	0	0.675876	0.448	0.179	0	spermatogonia
UBLCP1	0	0.674532	0.475	0.18	0	spermatogonia
SAFB	0	0.671323	0.503	0.216	0	spermatogonia
SSRP1	0	0.670982	0.538	0.307	0	spermatogonia
SSBP1	0	0.670492	0.72	0.556	0	spermatogonia
TRMT6	0	0.666585	0.438	0.106	0	spermatogonia
RPS28	0	0.666235	0.933	0.767	0	spermatogonia
HSPB1	0	0.666126	0.645	0.308	0	spermatogonia
GARS	0	0.665876	0.477	0.271	0	spermatogonia
PTGES3	0	0.664405	0.758	0.572	0	spermatogonia
RNF2	0	0.66271	0.427	0.122	0	spermatogonia
LPIN2	0	0.662252	0.445	0.172	0	spermatogonia
YTHDF2	0	0.66131	0.548	0.278	0	spermatogonia
CACYBP	0	0.66117	0.625	0.399	0	spermatogonia
ZBTB43	0	0.660943	0.441	0.2	0	spermatogonia
IER3IP1	0	0.660642	0.516	0.245	0	spermatogonia
RPS16	0	0.659083	0.956	0.841	0	spermatogonia
FIP1L1	0	0.658833	0.545	0.299	0	spermatogonia
MIS18A	0	0.657684	0.488	0.174	0	spermatogonia
SPATS2	0	0.656885	0.535	0.292	0	spermatogonia
MXD4	0	0.656734	0.484	0.247	0	spermatogonia
FHL1	0	0.654907	0.559	0.265	0	spermatogonia
TNIP2	0	0.654501	0.403	0.082	0	spermatogonia
ZCCHC10	0	0.654358	0.441	0.178	0	spermatogonia
PRPF6	0	0.654233	0.569	0.357	0	spermatogonia
MSL3	0	0.653815	0.333	0.141	0	spermatogonia
ASNA1	0	0.652614	0.543	0.336	0	spermatogonia
TMEM14C	0	0.65185	0.577	0.317	0	spermatogonia
RPL14	0	0.650554	0.907	0.762	0	spermatogonia
IMPACT	0	0.646713	0.478	0.2	0	spermatogonia
STRN4	0	0.646402	0.458	0.231	0	spermatogonia
DCAF12	0	0.644282	0.49	0.309	0	spermatogonia
RPL32	0	0.643935	0.966	0.929	0	spermatogonia
NOP56	0	0.64297	0.553	0.322	0	spermatogonia
RABGGTA	0	0.642654	0.348	0.052	0	spermatogonia
POLE3	0	0.642418	0.516	0.219	0	spermatogonia
GAGE12H	0	0.641324	0.193	0.012	0	spermatogonia
ACTG1	0	0.641246	0.937	0.83	0	spermatogonia
CHIC2	0	0.640536	0.573	0.288	0	spermatogonia
UBXN1	0	0.640515	0.684	0.529	0	spermatogonia
CKS1B	0	0.640065	0.51	0.281	0	spermatogonia
HECTD1	0	0.637327	0.464	0.213	0	spermatogonia
TBCB	0	0.636552	0.63	0.484	0	spermatogonia
QDPR	0	0.635468	0.44	0.118	0	spermatogonia
GADD45GIP1	0	0.634414	0.606	0.409	0	spermatogonia
OARD1	0	0.634094	0.578	0.358	0	spermatogonia
SNAPC2	0	0.633304	0.385	0.107	0	spermatogonia
HBA2	0	0.631135	0.195	0.049	0	spermatogonia
SDC2	0	0.630703	0.414	0.138	0	spermatogonia
MGMT	0	0.629096	0.553	0.352	0	spermatogonia
DGUOK	0	0.628693	0.561	0.311	0	spermatogonia
NKX6-2	0	0.627228	0.246	0.006	0	spermatogonia
TSG101	0	0.626179	0.573	0.345	0	spermatogonia
NDUFV2	0	0.624088	0.631	0.456	0	spermatogonia
STIP1	0	0.622609	0.589	0.369	0	spermatogonia
JARID2	0	0.620929	0.436	0.197	0	spermatogonia
TNNT1	0	0.617764	0.323	0.017	0	spermatogonia
CD164	0	0.616231	0.639	0.517	0	spermatogonia
KIF3A	0	0.615986	0.536	0.304	0	spermatogonia
RPS20	0	0.614722	0.967	0.91	0	spermatogonia
RPL19	0	0.614114	0.949	0.893	0	spermatogonia
GATAD2A	0	0.613171	0.422	0.185	0	spermatogonia
LRRC42	0	0.612549	0.396	0.091	0	spermatogonia
SURF2	0	0.61206	0.599	0.379	0	spermatogonia
C14orf2	0	0.61187	0.741	0.618	0	spermatogonia
HOXC9	0	0.611411	0.278	0.015	0	spermatogonia
ID1	0	0.611042	0.366	0.13	0	spermatogonia
UTP4	0	0.610732	0.427	0.184	0	spermatogonia
COX5B	0	0.6103	0.787	0.65	0	spermatogonia
RBM17	0	0.608594	0.594	0.401	0	spermatogonia
HEBP2	0	0.607393	0.412	0.159	0	spermatogonia
PPP2R1A	0	0.605802	0.471	0.223	0	spermatogonia
SUZ12	0	0.605288	0.473	0.267	0	spermatogonia
DDX24	0	0.604009	0.826	0.666	0	spermatogonia
MRPL33	0	0.603287	0.645	0.467	0	spermatogonia
SNRPD1	0	0.603228	0.603	0.39	0	spermatogonia
LY6H	0	0.600796	0.31	0.009	0	spermatogonia
RBFOX3	0	0.600472	0.325	0.02	0	spermatogonia
HYAL2	0	0.600466	0.412	0.127	0	spermatogonia
PTMA	0	0.598585	0.932	0.764	0	spermatogonia
LINC01511	0	0.598036	0.284	0.005	0	spermatogonia
C12orf75	0	0.598019	0.516	0.306	0	spermatogonia
DUSP5	0	0.597942	0.38	0.137	0	spermatogonia
TXNDC17	0	0.597542	0.579	0.368	0	spermatogonia
PASD1	0	0.597378	0.328	0.015	0	spermatogonia
RUVBL1	0	0.597188	0.469	0.2	0	spermatogonia
EIF4A3	0	0.595779	0.604	0.41	0	spermatogonia
LARP7	0	0.595151	0.5	0.275	0	spermatogonia
EIF3H	0	0.594609	0.737	0.637	0	spermatogonia
XAB2	0	0.593846	0.433	0.223	0	spermatogonia
FAM25G	0	0.593348	0.184	0.007	0	spermatogonia
PPP4C	0	0.593049	0.591	0.413	0	spermatogonia
CSRP2	0	0.59294	0.424	0.178	0	spermatogonia
SUMO1	0	0.592367	0.619	0.462	0	spermatogonia
SAP25	0	0.59234	0.329	0.056	0	spermatogonia
POLR2K	0	0.591844	0.522	0.271	0	spermatogonia
GLRX3	0	0.59094	0.598	0.375	0	spermatogonia
CENPV	0	0.590111	0.458	0.184	0	spermatogonia
PDCD6	0	0.589885	0.58	0.394	0	spermatogonia
CCT4	0	0.589747	0.707	0.516	0	spermatogonia
PSMC6	0	0.589597	0.515	0.269	0	spermatogonia
OTUB1	0	0.589463	0.516	0.324	0	spermatogonia
TCEA1	0	0.589418	0.559	0.378	0	spermatogonia
DMAP1	0	0.588784	0.409	0.167	0	spermatogonia
MTX2	0	0.588203	0.555	0.306	0	spermatogonia
TCEB2	0	0.587812	0.873	0.792	0	spermatogonia
MRPL44	0	0.587757	0.414	0.135	0	spermatogonia
PUF60	0	0.586486	0.597	0.383	0	spermatogonia
RALA	0	0.585108	0.466	0.258	0	spermatogonia
PGAM1	0	0.584691	0.589	0.356	0	spermatogonia
YWHAE	0	0.584617	0.824	0.715	0	spermatogonia
STOML2	0	0.58349	0.536	0.322	0	spermatogonia
NELFCD	0	0.583278	0.482	0.239	0	spermatogonia
RAP1B	0	0.583262	0.548	0.363	0	spermatogonia
TMEM14B	0	0.582113	0.542	0.284	0	spermatogonia
MFHAS1	0	0.582014	0.313	0.05	0	spermatogonia
TOMM22	0	0.581542	0.552	0.385	0	spermatogonia
SLC25A5	0	0.580722	0.625	0.332	0	spermatogonia
PTS	0	0.579037	0.389	0.131	0	spermatogonia
TSR3	0	0.578109	0.407	0.144	0	spermatogonia
CHCHD2	0	0.578036	0.839	0.713	0	spermatogonia
PAFAH1B2	0	0.577521	0.498	0.248	0	spermatogonia
RBM3	0	0.576621	0.641	0.389	0	spermatogonia
C19orf53	0	0.576604	0.607	0.464	0	spermatogonia
RPS27	0	0.576034	0.955	0.9	0	spermatogonia
MED19	0	0.574261	0.485	0.259	0	spermatogonia
TLK1	0	0.572608	0.47	0.266	0	spermatogonia
NENF	0	0.572572	0.471	0.208	0	spermatogonia
KDM1B	0	0.570835	0.315	0.03	0	spermatogonia
ARPC1A	0	0.569847	0.534	0.344	0	spermatogonia
RTCB	0	0.56976	0.443	0.237	0	spermatogonia
PTOV1	0	0.568994	0.577	0.403	0	spermatogonia
RIOK1	0	0.568233	0.46	0.239	0	spermatogonia
RARS	0	0.568115	0.404	0.171	0	spermatogonia
TJP1	0	0.567526	0.528	0.32	0	spermatogonia
HIST1H1D	0	0.567505	0.212	0.028	0	spermatogonia
AATF	0	0.56703	0.445	0.242	0	spermatogonia
SMC2	0	0.565553	0.455	0.235	0	spermatogonia
HEY1	0	0.564915	0.261	0.018	0	spermatogonia
ENHO	0	0.564536	0.349	0.08	0	spermatogonia
RAB14	0	0.564273	0.566	0.382	0	spermatogonia
TDRD1	0	0.563289	0.325	0.099	0	spermatogonia
2021-09-07	0	0.561891	0.756	0.656	0	spermatogonia
SNRNP40	0	0.561713	0.423	0.168	0	spermatogonia
NHP2	0	0.561277	0.558	0.387	0	spermatogonia
HES4	0	0.559707	0.262	0.057	0	spermatogonia
BTG3	0	0.559281	0.546	0.272	0	spermatogonia
KMT2B	0	0.558592	0.385	0.16	0	spermatogonia
FAM175A	0	0.558265	0.452	0.232	0	spermatogonia
NTHL1	0	0.557876	0.367	0.101	0	spermatogonia
SMC4	0	0.5576	0.514	0.298	0	spermatogonia
BAIAP2L1	0	0.55758	0.35	0.082	0	spermatogonia
SUMO2	0	0.556246	0.852	0.747	0	spermatogonia
BEND4	0	0.556093	0.298	0.01	0	spermatogonia
NUP93	0	0.555696	0.406	0.177	0	spermatogonia
MYEOV2	0	0.554731	0.603	0.428	0	spermatogonia
RBMX2	0	0.553474	0.387	0.097	0	spermatogonia
RYK	0	0.551515	0.439	0.243	0	spermatogonia
PTGES2	0	0.551244	0.359	0.089	0	spermatogonia
CAPRIN2	0	0.551036	0.368	0.114	0	spermatogonia
CCT2	0	0.550801	0.847	0.625	0	spermatogonia
UTP18	0	0.550465	0.535	0.331	0	spermatogonia
PRMT1	0	0.549802	0.619	0.352	0	spermatogonia
GPBP1L1	0	0.548966	0.443	0.235	0	spermatogonia
RAD51C	0	0.54884	0.466	0.252	0	spermatogonia
RPS18	0	0.548053	0.983	0.906	0	spermatogonia
TMEM123	0	0.54794	0.606	0.313	0	spermatogonia
MFAP1	0	0.547763	0.421	0.19	0	spermatogonia
PPA1	0	0.547546	0.601	0.377	0	spermatogonia
FBXW7	0	0.545156	0.412	0.195	0	spermatogonia
ZCWPW1	0	0.544934	0.557	0.223	0	spermatogonia
ADSL	0	0.544821	0.443	0.238	0	spermatogonia
SURF1	0	0.544652	0.447	0.268	0	spermatogonia
SLC25A3	0	0.544354	0.743	0.56	0	spermatogonia
MAGEA3	0	0.543775	0.301	0.016	0	spermatogonia
PRR5	0	0.543199	0.3	0.025	0	spermatogonia
SNX6	0	0.543066	0.539	0.284	0	spermatogonia
MZT2A	0	0.542649	0.563	0.352	0	spermatogonia
TATDN1	0	0.54078	0.399	0.161	0	spermatogonia
PMAIP1	0	0.540487	0.325	0.07	0	spermatogonia
NRBF2	0	0.540259	0.404	0.165	0	spermatogonia
RPL12	0	0.539498	0.906	0.765	0	spermatogonia
NUTF2	0	0.538856	0.497	0.27	0	spermatogonia
MAP2K7	0	0.538753	0.367	0.154	0	spermatogonia
RPL23A	0	0.538038	0.944	0.838	0	spermatogonia
GAGE13	0	0.53762	0.257	0.007	0	spermatogonia
SRP14	0	0.537176	0.908	0.8	0	spermatogonia
FAM207A	0	0.536917	0.376	0.162	0	spermatogonia
PSMD14	0	0.536815	0.519	0.328	0	spermatogonia
PELP1	0	0.536585	0.417	0.211	0	spermatogonia
FYTTD1	0	0.535615	0.519	0.309	0	spermatogonia
PALM3	0	0.535485	0.28	0.007	0	spermatogonia
MED10	0	0.534879	0.459	0.213	0	spermatogonia
PDCD7	0	0.534624	0.466	0.246	0	spermatogonia
CDK2AP1	0	0.533974	0.37	0.157	0	spermatogonia
CCNB1	0	0.533056	0.461	0.215	0	spermatogonia
ATG101	0	0.53226	0.474	0.275	0	spermatogonia
H3F3A	0	0.532114	0.942	0.88	0	spermatogonia
SIVA1	0	0.531662	0.655	0.498	0	spermatogonia
FGFR1OP2	0	0.531363	0.494	0.29	0	spermatogonia
PAGE1	0	0.530931	0.325	0.032	0	spermatogonia
CBX1	0	0.530503	0.549	0.308	0	spermatogonia
SSB	0	0.53023	0.592	0.358	0	spermatogonia
NPM3	0	0.529902	0.371	0.137	0	spermatogonia
PPID	0	0.529786	0.421	0.227	0	spermatogonia
PPP2R4	0	0.529584	0.371	0.158	0	spermatogonia
ZMYND19	0	0.527991	0.36	0.121	0	spermatogonia
GTF2F2	0	0.52784	0.491	0.295	0	spermatogonia
CCDC12	0	0.527431	0.449	0.215	0	spermatogonia
ATP5G2	0	0.527004	0.787	0.621	0	spermatogonia
CDCA4	0	0.526916	0.336	0.086	0	spermatogonia
C4orf48	0	0.525974	0.615	0.371	0	spermatogonia
DTD1	0	0.525903	0.423	0.22	0	spermatogonia
BAIAP2	0	0.525311	0.313	0.078	0	spermatogonia
USP31	0	0.525277	0.373	0.136	0	spermatogonia
ATXN10	0	0.52409	0.574	0.405	0	spermatogonia
GRN	0	0.523072	0.419	0.214	0	spermatogonia
TRAPPC2L	0	0.522664	0.615	0.41	0	spermatogonia
XRCC5	0	0.521583	0.655	0.526	0	spermatogonia
LAGE3	0	0.521269	0.413	0.139	0	spermatogonia
RGS14	0	0.518403	0.231	0.016	0	spermatogonia
POLE4	0	0.51824	0.461	0.224	0	spermatogonia
EIF1AY	0	0.51785	0.476	0.252	0	spermatogonia
NCL	0	0.517842	0.727	0.545	0	spermatogonia
HOXB7	0	0.516996	0.261	0.006	0	spermatogonia
HSPD1	0	0.516741	0.631	0.372	0	spermatogonia
MRPS10	0	0.515992	0.417	0.203	0	spermatogonia
ERI1	0	0.513748	0.382	0.169	0	spermatogonia
CCDC106	0	0.512792	0.314	0.091	0	spermatogonia
GAPDH	0	0.512477	0.904	0.842	0	spermatogonia
TRAPPC6A	0	0.512185	0.38	0.164	0	spermatogonia
BARD1	0	0.512135	0.364	0.129	0	spermatogonia
FKBP4	0	0.512042	0.53	0.315	0	spermatogonia
RBM46	0	0.511467	0.408	0.152	0	spermatogonia
RPS6	0	0.510903	0.971	0.944	0	spermatogonia
COX6A1	0	0.510502	0.772	0.641	0	spermatogonia
WBP4	0	0.510369	0.44	0.22	0	spermatogonia
LUZP4	0	0.510054	0.28	0.008	0	spermatogonia
DGKD	0	0.509118	0.351	0.14	0	spermatogonia
HMGB3	0	0.509017	0.428	0.196	0	spermatogonia
DTYMK	0	0.508876	0.337	0.092	0	spermatogonia
PHF13	0	0.508797	0.392	0.195	0	spermatogonia
NDUFAF6	0	0.506407	0.353	0.125	0	spermatogonia
PHAX	0	0.50573	0.424	0.2	0	spermatogonia
RGMA	0	0.505614	0.322	0.099	0	spermatogonia
BAZ1B	0	0.504419	0.411	0.215	0	spermatogonia
PSMG4	0	0.504409	0.38	0.174	0	spermatogonia
CCT3	0	0.503947	0.661	0.505	0	spermatogonia
CHN1	0	0.503475	0.309	0.106	0	spermatogonia
CMAS	0	0.501855	0.534	0.31	0	spermatogonia
THRA	0	0.501198	0.38	0.132	0	spermatogonia
RP11-70C1.1	0	0.500424	0.221	0.012	0	spermatogonia
PDIA4	0	0.499613	0.409	0.2	0	spermatogonia
YRDC	0	0.499209	0.328	0.092	0	spermatogonia
CDC34	0	0.498511	0.481	0.286	0	spermatogonia
CLPTM1L	0	0.49845	0.394	0.189	0	spermatogonia
TMEM14A	0	0.498305	0.387	0.164	0	spermatogonia
ZFAND6	0	0.496787	0.689	0.557	0	spermatogonia
USP3	0	0.495441	0.354	0.11	0	spermatogonia
RPL21	0	0.495272	0.959	0.681	0	spermatogonia
ATE1	0	0.495155	0.374	0.159	0	spermatogonia
DLL3	0	0.494277	0.283	0.019	0	spermatogonia
TIMMDC1	0	0.493859	0.473	0.279	0	spermatogonia
FTH1	0	0.492655	0.97	0.827	0	spermatogonia
GPBP1	0	0.492373	0.67	0.555	0	spermatogonia
TMEM9B	0	0.492171	0.392	0.186	0	spermatogonia
TSFM	0	0.492074	0.406	0.21	0	spermatogonia
C22orf39	0	0.491651	0.395	0.202	0	spermatogonia
MED28	0	0.49123	0.447	0.239	0	spermatogonia
CTPS1	0	0.490017	0.342	0.096	0	spermatogonia
PFDN1	0	0.487468	0.429	0.188	0	spermatogonia
FAM103A1	0	0.487397	0.415	0.23	0	spermatogonia
PSMB1	0	0.48641	0.74	0.658	0	spermatogonia
GALNS	0	0.486381	0.372	0.174	0	spermatogonia
DHPS	0	0.485714	0.394	0.203	0	spermatogonia
THAP1	0	0.485654	0.372	0.169	0	spermatogonia
PDLIM1	0	0.485337	0.343	0.074	0	spermatogonia
TEX15	0	0.482899	0.375	0.177	0	spermatogonia
TOP1MT	0	0.482146	0.361	0.157	0	spermatogonia
RPL18	0	0.481733	0.934	0.743	0	spermatogonia
FMR1NB	0	0.480838	0.382	0.084	0	spermatogonia
TTLL1	0	0.480589	0.324	0.104	0	spermatogonia
SESTD1	0	0.480263	0.402	0.191	0	spermatogonia
DNAJC15	0	0.480014	0.62	0.404	0	spermatogonia
CAPG	0	0.479986	0.291	0.04	0	spermatogonia
PIWIL4	0	0.4791	0.213	0.016	0	spermatogonia
RPL4	0	0.478611	0.875	0.796	0	spermatogonia
MCMBP	0	0.477475	0.359	0.12	0	spermatogonia
CDC37L1	0	0.476432	0.386	0.158	0	spermatogonia
TRIM71	0	0.475974	0.256	0.008	0	spermatogonia
ATP6V0B	0	0.473365	0.486	0.267	0	spermatogonia
SERPINE2	0	0.473323	0.514	0.264	0	spermatogonia
CECR5	0	0.473229	0.331	0.085	0	spermatogonia
SAMD11	0	0.472076	0.238	0.015	0	spermatogonia
MYL12B	0	0.471984	0.786	0.694	0	spermatogonia
HNRNPA2B1	0	0.4713	0.848	0.743	0	spermatogonia
DKC1	0	0.471204	0.4	0.149	0	spermatogonia
GDI1	0	0.470587	0.402	0.174	0	spermatogonia
NME1	0	0.470074	0.415	0.207	0	spermatogonia
SSNA1	0	0.46842	0.573	0.366	0	spermatogonia
RPL37A	0	0.467855	0.979	0.955	0	spermatogonia
LRIG1	0	0.466851	0.271	0.056	0	spermatogonia
RPLP1	0	0.46678	0.978	0.862	0	spermatogonia
RPL26	0	0.466335	0.94	0.849	0	spermatogonia
FAM136A	0	0.46568	0.34	0.1	0	spermatogonia
SHKBP1	0	0.465137	0.272	0.065	0	spermatogonia
FUNDC1	0	0.463916	0.354	0.1	0	spermatogonia
RBBP8	0	0.463844	0.362	0.157	0	spermatogonia
CHEK2	0	0.463749	0.278	0.054	0	spermatogonia
ATP6V1G1	0	0.460844	0.744	0.604	0	spermatogonia
SCO2	0	0.460218	0.307	0.086	0	spermatogonia
HIST1H2AA	0	0.457821	0.388	0.14	0	spermatogonia
COX4I1	0	0.457585	0.819	0.763	0	spermatogonia
TSNAX	0	0.456663	0.411	0.196	0	spermatogonia
RFWD3	0	0.455723	0.308	0.096	0	spermatogonia
C12orf45	0	0.452693	0.302	0.094	0	spermatogonia
AGAP3	0	0.451613	0.282	0.063	0	spermatogonia
ERP29	0	0.450787	0.505	0.289	0	spermatogonia
MCM3	0	0.45021	0.322	0.104	0	spermatogonia
MAGEA6	0	0.449685	0.242	0.015	0	spermatogonia
MORC1	0	0.449226	0.312	0.126	0	spermatogonia
NEK6	0	0.448751	0.267	0.047	0	spermatogonia
C1orf233	0	0.448105	0.239	0.042	0	spermatogonia
FMR1	0	0.447721	0.295	0.109	0	spermatogonia
PARD3	0	0.447433	0.337	0.131	0	spermatogonia
GRSF1	0	0.447115	0.408	0.202	0	spermatogonia
KIF22	0	0.44622	0.34	0.152	0	spermatogonia
OAZ1	0	0.446212	0.827	0.708	0	spermatogonia
PSMD1	0	0.444845	0.454	0.238	0	spermatogonia
DPEP3	0	0.443525	0.331	0.119	0	spermatogonia
VMA21	0	0.442049	0.363	0.16	0	spermatogonia
RP11-307P5.1	0	0.441517	0.198	0.026	0	spermatogonia
TOMM40	0	0.441348	0.398	0.174	0	spermatogonia
BLMH	0	0.440127	0.303	0.09	0	spermatogonia
FST	0	0.438713	0.244	0.014	0	spermatogonia
MCM5	0	0.437725	0.305	0.108	0	spermatogonia
TMTC4	0	0.436902	0.273	0.051	0	spermatogonia
ANKRD27	0	0.434797	0.272	0.061	0	spermatogonia
STK24	0	0.434642	0.355	0.158	0	spermatogonia
HDAC5	0	0.433497	0.376	0.181	0	spermatogonia
KLC1	0	0.431885	0.399	0.188	0	spermatogonia
CCDC107	0	0.431779	0.378	0.181	0	spermatogonia
HIST1H1C	0	0.429691	0.264	0.098	0	spermatogonia
MPHOSPH6	0	0.429207	0.328	0.13	0	spermatogonia
RNF130	0	0.428878	0.365	0.158	0	spermatogonia
GAL	0	0.42865	0.193	0.005	0	spermatogonia
HAUS8	0	0.428422	0.289	0.098	0	spermatogonia
ADAL	0	0.427958	0.323	0.126	0	spermatogonia
RP9	0	0.42767	0.324	0.119	0	spermatogonia
SLC52A2	0	0.42734	0.309	0.112	0	spermatogonia
B4GALT2	0	0.426863	0.266	0.08	0	spermatogonia
GCNT2	0	0.426688	0.237	0.024	0	spermatogonia
ACTL8	0	0.426421	0.226	0.016	0	spermatogonia
RPS25	0	0.42541	0.951	0.883	0	spermatogonia
PTPN12	0	0.424509	0.349	0.127	0	spermatogonia
NUDT15	0	0.422814	0.306	0.106	0	spermatogonia
SCT	0	0.421064	0.188	0.008	0	spermatogonia
ABHD10	0	0.420578	0.326	0.108	0	spermatogonia
CDK11A	0	0.420338	0.327	0.153	0	spermatogonia
ARRDC4	0	0.420161	0.252	0.051	0	spermatogonia
NOC2L	0	0.418931	0.361	0.175	0	spermatogonia
DLEU1	0	0.417879	0.286	0.078	0	spermatogonia
GNAI1	0	0.417641	0.376	0.145	0	spermatogonia
CTXN1	0	0.417396	0.285	0.113	0	spermatogonia
PEPD	0	0.417329	0.364	0.148	0	spermatogonia
DTNB	0	0.416972	0.249	0.037	0	spermatogonia
CSNK1G3	0	0.415822	0.345	0.155	0	spermatogonia
TAF5	0	0.415584	0.297	0.107	0	spermatogonia
TMSB15A	0	0.409919	0.227	0.01	0	spermatogonia
ME2	0	0.409468	0.328	0.148	0	spermatogonia
DPPA4	0	0.409189	0.204	0.003	0	spermatogonia
GMDS	0	0.40908	0.271	0.052	0	spermatogonia
PPP2R3B	0	0.408834	0.281	0.063	0	spermatogonia
EIF1	0	0.406904	0.957	0.945	0	spermatogonia
E2F6	0	0.406275	0.288	0.059	0	spermatogonia
MYOM2	0	0.405416	0.283	0.114	0	spermatogonia
RPS23	0	0.404025	0.968	0.888	0	spermatogonia
TRAF7	0	0.402807	0.267	0.086	0	spermatogonia
CCDC112	0	0.402449	0.437	0.183	0	spermatogonia
TUBA1C	0	0.400495	0.334	0.141	0	spermatogonia
USP12	0	0.400301	0.29	0.118	0	spermatogonia
RP11-452F19.3	0	0.399238	0.292	0.124	0	spermatogonia
HIST1H1T	0	0.398583	0.196	0.029	0	spermatogonia
ASCL2	0	0.397867	0.217	0.006	0	spermatogonia
LBR	0	0.397546	0.303	0.125	0	spermatogonia
TFDP3	0	0.397165	0.24	0.016	0	spermatogonia
LIG1	0	0.396981	0.274	0.086	0	spermatogonia
CNFN	0	0.395998	0.194	0.01	0	spermatogonia
CCDC109B	0	0.395533	0.25	0.041	0	spermatogonia
STX3	0	0.393883	0.304	0.093	0	spermatogonia
RAB6B	0	0.393298	0.234	0.025	0	spermatogonia
MCM6	0	0.392111	0.268	0.059	0	spermatogonia
XPC	0	0.391919	0.335	0.132	0	spermatogonia
KLC3	0	0.390554	0.211	0.039	0	spermatogonia
RBP4	0	0.390103	0.212	0.014	0	spermatogonia
HELLS	0	0.389146	0.314	0.104	0	spermatogonia
RASSF3	0	0.3889	0.219	0.032	0	spermatogonia
LINC01030	0	0.387744	0.203	0.026	0	spermatogonia
SERTAD4-AS1	0	0.387135	0.204	0.041	0	spermatogonia
MYBL2	0	0.386787	0.227	0.025	0	spermatogonia
ARHGDIG	0	0.385734	0.184	0.006	0	spermatogonia
IMPDH1	0	0.38554	0.239	0.042	0	spermatogonia
SERPINI1	0	0.384708	0.272	0.061	0	spermatogonia
FOXR1	0	0.384682	0.231	0.014	0	spermatogonia
IDH2	0	0.384595	0.239	0.059	0	spermatogonia
C17orf49	0	0.383761	0.231	0.036	0	spermatogonia
CD9	0	0.383075	0.365	0.108	0	spermatogonia
YY2	0	0.382837	0.234	0.021	0	spermatogonia
BLVRA	0	0.382676	0.256	0.062	0	spermatogonia
CEP131	0	0.382101	0.244	0.092	0	spermatogonia
LLGL2	0	0.38191	0.244	0.04	0	spermatogonia
CCM2	0	0.380503	0.334	0.132	0	spermatogonia
SCX	0	0.37994	0.217	0.023	0	spermatogonia
FBLN1	0	0.379578	0.312	0.123	0	spermatogonia
NDUFAF4	0	0.378437	0.32	0.119	0	spermatogonia
FHL3	0	0.376549	0.239	0.039	0	spermatogonia
ARHGEF33	0	0.37653	0.259	0.101	0	spermatogonia
DBN1	0	0.376462	0.286	0.1	0	spermatogonia
UPP1	0	0.374646	0.227	0.039	0	spermatogonia
MIPEP	0	0.374341	0.266	0.082	0	spermatogonia
NFRKB	0	0.374152	0.31	0.138	0	spermatogonia
ZNF236	0	0.37047	0.27	0.098	0	spermatogonia
ARHGEF26	0	0.370149	0.25	0.048	0	spermatogonia
PLPPR5	0	0.368322	0.188	0.004	0	spermatogonia
XPNPEP1	0	0.367867	0.287	0.112	0	spermatogonia
HRAS	0	0.367557	0.25	0.078	0	spermatogonia
RFC3	0	0.367261	0.279	0.107	0	spermatogonia
LINC01481	0	0.367203	0.244	0.065	0	spermatogonia
TRAF3	0	0.365163	0.261	0.078	0	spermatogonia
KDM2B	0	0.364587	0.241	0.084	0	spermatogonia
ATG14	0	0.363437	0.293	0.114	0	spermatogonia
PELI2	0	0.362087	0.258	0.071	0	spermatogonia
FAM89A	0	0.361756	0.217	0.039	0	spermatogonia
TWIST1	0	0.361423	0.244	0.073	0	spermatogonia
RPP40	0	0.359224	0.257	0.066	0	spermatogonia
PARP16	0	0.358724	0.232	0.042	0	spermatogonia
RPL11	0	0.358348	0.956	0.891	0	spermatogonia
IL13RA1	0	0.35807	0.303	0.117	0	spermatogonia
CLN6	0	0.35789	0.218	0.033	0	spermatogonia
PPAN	0	0.353035	0.254	0.089	0	spermatogonia
SSBP2	0	0.35287	0.276	0.097	0	spermatogonia
RBM24	0	0.35142	0.197	0.01	0	spermatogonia
BARX1	0	0.351076	0.139	0.016	0	spermatogonia
MAL2	0	0.348727	0.205	0.018	0	spermatogonia
NAPG	0	0.347501	0.291	0.124	0	spermatogonia
NMU	0	0.347062	0.176	0.009	0	spermatogonia
KRT8	0	0.34648	0.213	0.042	0	spermatogonia
ADCK3	0	0.346046	0.285	0.089	0	spermatogonia
EGR4	0	0.345237	0.221	0.057	0	spermatogonia
GNPTAB	0	0.345007	0.268	0.078	0	spermatogonia
TSPY2	0	0.342299	0.198	0.009	0	spermatogonia
FANCI	0	0.341924	0.28	0.104	0	spermatogonia
PVALB	0	0.341086	0.144	0.003	0	spermatogonia
GCAT	0	0.34045	0.253	0.072	0	spermatogonia
TOPAZ1	0	0.340291	0.241	0.059	0	spermatogonia
ATAD3A	0	0.339072	0.246	0.074	0	spermatogonia
SPOCD1	0	0.338909	0.17	0.006	0	spermatogonia
NXT2	0	0.338751	0.294	0.125	0	spermatogonia
AGAP1	0	0.337789	0.23	0.069	0	spermatogonia
CHCHD4	0	0.337673	0.242	0.046	0	spermatogonia
SIPA1L2	0	0.337595	0.228	0.06	0	spermatogonia
RASGRP2	0	0.336544	0.243	0.089	0	spermatogonia
RP11-402P6.11	0	0.336199	0.173	0.025	0	spermatogonia
MB21D2	0	0.335746	0.229	0.038	0	spermatogonia
CTC-524C5.2	0	0.334814	0.21	0.038	0	spermatogonia
MTMR14	0	0.33467	0.289	0.116	0	spermatogonia
NANOS3	0	0.334595	0.135	0.004	0	spermatogonia
C3orf17	0	0.334346	0.261	0.093	0	spermatogonia
MRPL35	0	0.333528	0.275	0.104	0	spermatogonia
NEDD4L	0	0.333222	0.235	0.067	0	spermatogonia
PARP2	0	0.333109	0.29	0.116	0	spermatogonia
SLC39A4	0	0.332855	0.229	0.054	0	spermatogonia
SH2B2	0	0.331772	0.173	0.007	0	spermatogonia
PTP4A3	0	0.330789	0.222	0.041	0	spermatogonia
BFSP1	0	0.329446	0.194	0.016	0	spermatogonia
SNX10	0	0.327456	0.212	0.017	0	spermatogonia
MPP5	0	0.326469	0.262	0.1	0	spermatogonia
STXBP6	0	0.3258	0.225	0.069	0	spermatogonia
FAM21A	0	0.325104	0.243	0.081	0	spermatogonia
GABRB3	0	0.32436	0.201	0.043	0	spermatogonia
SGOL1	0	0.322771	0.24	0.084	0	spermatogonia
SMAGP	0	0.322293	0.215	0.052	0	spermatogonia
TSPAN13	0	0.321672	0.226	0.056	0	spermatogonia
TAF9B	0	0.321448	0.203	0.037	0	spermatogonia
RASGEF1A	0	0.320198	0.167	0.006	0	spermatogonia
TSPYL6	0	0.319577	0.22	0.076	0	spermatogonia
PCOLCE2	0	0.318666	0.224	0.02	0	spermatogonia
RRP1	0	0.318334	0.269	0.105	0	spermatogonia
MAGEA1	0	0.318246	0.198	0.013	0	spermatogonia
CRLF3	0	0.316672	0.223	0.068	0	spermatogonia
RP11-506F3.1	0	0.316463	0.18	0.012	0	spermatogonia
SYNGR3	0	0.316451	0.178	0.017	0	spermatogonia
RP1-69M21.2	0	0.316297	0.141	0.003	0	spermatogonia
RRP9	0	0.315377	0.224	0.072	0	spermatogonia
COPG2	0	0.315222	0.231	0.061	0	spermatogonia
HACD4	0	0.314313	0.18	0.02	0	spermatogonia
AZU1	0	0.314021	0.143	0.018	0	spermatogonia
OXT	0	0.31378	0.147	0.005	0	spermatogonia
DENND2C	0	0.312179	0.246	0.083	0	spermatogonia
ADGRL1	0	0.311788	0.211	0.07	0	spermatogonia
NAB1	0	0.31023	0.259	0.083	0	spermatogonia
TSPY10	0	0.308758	0.165	0.003	0	spermatogonia
RAMP2	0	0.308221	0.285	0.074	0	spermatogonia
ZBTB24	0	0.30759	0.224	0.05	0	spermatogonia
IGLON5	0	0.307122	0.169	0.009	0	spermatogonia
PMEPA1	0	0.306801	0.241	0.082	0	spermatogonia
ASZ1	0	0.306342	0.226	0.067	0	spermatogonia
ATG16L1	0	0.306316	0.211	0.056	0	spermatogonia
TPRN	0	0.305423	0.186	0.054	0	spermatogonia
RNF212	0	0.305387	0.229	0.057	0	spermatogonia
MYO1B	0	0.30349	0.214	0.034	0	spermatogonia
CTCFL	0	0.303345	0.182	0.031	0	spermatogonia
FAM132A	0	0.303132	0.169	0.009	0	spermatogonia
LRRC40	0	0.302969	0.245	0.088	0	spermatogonia
LY6K	0	0.302592	0.346	0.083	0	spermatogonia
ZMAT5	0	0.301793	0.232	0.074	0	spermatogonia
TLN2	0	0.301078	0.22	0.046	0	spermatogonia
HPRT1	0	0.300952	0.517	0.267	0	spermatogonia
CNTNAP2	0	0.299641	0.171	0.022	0	spermatogonia
CHTF18	0	0.298953	0.2	0.042	0	spermatogonia
ELK3	0	0.298222	0.225	0.056	0	spermatogonia
RP11-128M1.1	0	0.296826	0.171	0.047	0	spermatogonia
PRIM1	0	0.294687	0.239	0.07	0	spermatogonia
ZFAND2B	0	0.294544	0.233	0.081	0	spermatogonia
SPHK1	0	0.294258	0.185	0.033	0	spermatogonia
C16orf59	0	0.293603	0.182	0.013	0	spermatogonia
NT5M	0	0.293135	0.194	0.042	0	spermatogonia
VHL	0	0.292417	0.254	0.097	0	spermatogonia
IGF2BP1	0	0.292301	0.197	0.031	0	spermatogonia
MROH6	0	0.291867	0.156	0.025	0	spermatogonia
GPC4	0	0.291204	0.186	0.034	0	spermatogonia
FAM178B	0	0.290895	0.181	0.026	0	spermatogonia
PNMA5	0	0.290164	0.144	0.02	0	spermatogonia
SEMA4D	0	0.29008	0.207	0.052	0	spermatogonia
USB1	0	0.290056	0.233	0.076	0	spermatogonia
MTFMT	0	0.289373	0.216	0.065	0	spermatogonia
KANSL1-AS1	0	0.287638	0.167	0.024	0	spermatogonia
TAF4B	0	0.286702	0.226	0.064	0	spermatogonia
PNPLA4	0	0.286342	0.228	0.074	0	spermatogonia
VOPP1	0	0.285193	0.229	0.064	0	spermatogonia
PLPPR3	0	0.285155	0.138	0.003	0	spermatogonia
TFAP2A	0	0.284512	0.177	0.018	0	spermatogonia
CENPQ	0	0.284164	0.21	0.065	0	spermatogonia
NEFH	0	0.283803	0.237	0.068	0	spermatogonia
LIMK1	0	0.283762	0.193	0.031	0	spermatogonia
RAMP1	0	0.283632	0.172	0.017	0	spermatogonia
MAFA	0	0.283437	0.153	0.022	0	spermatogonia
BOK	0	0.281606	0.166	0.02	0	spermatogonia
CASP7	0	0.281448	0.194	0.039	0	spermatogonia
EPB41	0	0.281129	0.227	0.059	0	spermatogonia
NOTUM	0	0.280883	0.157	0.005	0	spermatogonia
FAM101B	0	0.278684	0.186	0.05	0	spermatogonia
RMI2	0	0.277943	0.194	0.046	0	spermatogonia
TIMELESS	0	0.276249	0.185	0.03	0	spermatogonia
POLR3G	0	0.276136	0.189	0.044	0	spermatogonia
ZGLP1	0	0.275932	0.172	0.02	0	spermatogonia
BMPR1B	0	0.275527	0.163	0.008	0	spermatogonia
RP11-522I20.3	0	0.275479	0.169	0.017	0	spermatogonia
TSPAN33	0	0.275229	0.169	0.046	0	spermatogonia
ZUFSP	0	0.274947	0.206	0.059	0	spermatogonia
DLX5	0	0.274504	0.145	0.005	0	spermatogonia
ESCO2	0	0.2738	0.205	0.057	0	spermatogonia
RCE1	0	0.272542	0.202	0.05	0	spermatogonia
ERVK3-1	0	0.272405	0.209	0.063	0	spermatogonia
BRMS1L	0	0.272241	0.213	0.065	0	spermatogonia
REEP2	0	0.27164	0.161	0.027	0	spermatogonia
ZNF581	0	0.27139	0.216	0.064	0	spermatogonia
CLSPN	0	0.268187	0.224	0.064	0	spermatogonia
SPI1	0	0.267984	0.153	0.039	0	spermatogonia
ACVR1B	0	0.26738	0.198	0.062	0	spermatogonia
ADA	0	0.267129	0.149	0.012	0	spermatogonia
FAM83D	0	0.266628	0.161	0.014	0	spermatogonia
POU3F1	0	0.266366	0.16	0.032	0	spermatogonia
APBA2	0	0.265898	0.178	0.028	0	spermatogonia
ROR2	0	0.265877	0.167	0.025	0	spermatogonia
PHF19	0	0.265221	0.193	0.047	0	spermatogonia
CDT1	0	0.265209	0.144	0.012	0	spermatogonia
IMPA2	0	0.265013	0.199	0.049	0	spermatogonia
ACAP3	0	0.263043	0.184	0.049	0	spermatogonia
E2F1	0	0.262373	0.172	0.023	0	spermatogonia
CHEK1	0	0.260816	0.208	0.068	0	spermatogonia
EMX1	0	0.259946	0.145	0.012	0	spermatogonia
DSCC1	0	0.259645	0.16	0.015	0	spermatogonia
AIFM1	0	0.259105	0.24	0.078	0	spermatogonia
MT3	0	0.258332	0.135	0.026	0	spermatogonia
NETO2	0	0.258169	0.198	0.041	0	spermatogonia
MAGEC1	0	0.255332	0.148	0.012	0	spermatogonia
RP11-161M6.2	0	0.253844	0.172	0.025	0	spermatogonia
TNFAIP8	0	0.253552	0.187	0.026	0	spermatogonia
RP11-395G23.3	0	0.252246	0.163	0.025	0	spermatogonia
TEAD4	0	0.251819	0.13	0.007	0	spermatogonia
NCS1	0	0.250442	0.141	0.012	0	spermatogonia
MORC4	0	0.250287	0.221	0.056	0	spermatogonia
COX20	5.30766e-308	0.595286	0.538	0.38	3.18332e-303	spermatogonia
MIB2	1.14054e-307	0.413299	0.355	0.178	6.84052e-303	spermatogonia
TCF15	1.93779e-307	0.254878	0.157	0.043	1.16221e-302	spermatogonia
CENPK	1.15247e-306	0.372147	0.289	0.124	6.91206e-302	spermatogonia
NDUFA2	9.88184e-306	0.483851	0.708	0.593	5.92673e-301	spermatogonia
PAK4	1.03237e-305	0.369011	0.255	0.099	6.19171e-301	spermatogonia
ATP2B1	2.42939e-305	0.46328	0.41	0.211	1.45705e-300	spermatogonia
ECHS1	1.05686e-304	0.515041	0.534	0.357	6.33861e-300	spermatogonia
B4GALT3	2.09792e-304	0.361622	0.294	0.127	1.25825e-299	spermatogonia
PDCD10	2.41876e-303	0.522352	0.505	0.33	1.45068e-298	spermatogonia
HTATSF1	4.14964e-303	0.41415	0.405	0.206	2.48879e-298	spermatogonia
GLTSCR2	1.15084e-302	0.58742	0.712	0.61	6.9023e-298	spermatogonia
PSMB7	1.25516e-302	0.477958	0.705	0.56	7.52797e-298	spermatogonia
MYL12A	1.26728e-302	0.430512	0.686	0.491	7.60062e-298	spermatogonia
MAP4K4	1.54485e-302	0.512918	0.471	0.271	9.26537e-298	spermatogonia
OSBPL8	2.10052e-302	0.495118	0.453	0.268	1.25981e-297	spermatogonia
ARHGAP29	6.75997e-302	0.391617	0.393	0.203	4.05436e-297	spermatogonia
GNB2	2.68931e-300	0.555327	0.512	0.338	1.61294e-295	spermatogonia
EPB41L5	1.11599e-299	0.474704	0.371	0.197	6.69329e-295	spermatogonia
PSMD10	1.5091e-299	0.321033	0.275	0.112	9.05098e-295	spermatogonia
TUBB	4.90996e-299	0.507686	0.667	0.452	2.9448e-294	spermatogonia
UAP1	2.29368e-298	0.499884	0.56	0.373	1.37565e-293	spermatogonia
FARSA	3.64643e-298	0.366424	0.307	0.138	2.18698e-293	spermatogonia
SNHG7	6.20359e-298	0.408573	0.502	0.288	3.72066e-293	spermatogonia
RPL8	8.73879e-298	0.333516	0.948	0.889	5.24118e-293	spermatogonia
CBL	2.22947e-297	0.509646	0.378	0.204	1.33715e-292	spermatogonia
TRAPPC4	2.60304e-297	0.462307	0.502	0.313	1.5612e-292	spermatogonia
SETD3	2.69942e-297	0.508612	0.558	0.372	1.619e-292	spermatogonia
TRPM4	4.041e-297	0.266171	0.183	0.058	2.42363e-292	spermatogonia
SAFB2	8.05705e-297	0.467464	0.454	0.264	4.8323e-292	spermatogonia
NOP10	1.83978e-296	0.453445	0.455	0.254	1.10342e-291	spermatogonia
SSBP4	5.25137e-296	0.415308	0.381	0.193	3.14956e-291	spermatogonia
MAD2L1	5.99573e-296	0.260588	0.224	0.078	3.596e-291	spermatogonia
PIGH	8.56333e-296	0.437161	0.36	0.182	5.13595e-291	spermatogonia
WDSUB1	1.43937e-295	0.254852	0.202	0.069	8.63275e-291	spermatogonia
UBE2I	3.07422e-295	0.534183	0.629	0.497	1.84379e-290	spermatogonia
SDAD1	4.43844e-295	0.504367	0.482	0.305	2.662e-290	spermatogonia
SMARCA5	1.28759e-294	0.5154	0.596	0.437	7.72242e-290	spermatogonia
CMSS1	6.25841e-294	0.559631	0.51	0.344	3.75354e-289	spermatogonia
BYSL	9.10338e-294	0.294706	0.22	0.08	5.45984e-289	spermatogonia
HCFC1R1	1.0665e-292	0.360345	0.367	0.178	6.39643e-288	spermatogonia
ATP6V1H	2.80538e-292	0.369705	0.31	0.14	1.68256e-287	spermatogonia
UQCC3	1.9305e-291	0.285416	0.261	0.101	1.15784e-286	spermatogonia
ASNSD1	5.55555e-291	0.417212	0.364	0.183	3.332e-286	spermatogonia
IRF2BPL	6.74103e-291	0.497902	0.411	0.215	4.043e-286	spermatogonia
INPP5F	4.66605e-290	0.310781	0.256	0.103	2.79851e-285	spermatogonia
ARPP19	1.01451e-288	0.463721	0.654	0.505	6.0846e-284	spermatogonia
FNBP1L	2.44066e-288	0.391306	0.329	0.158	1.46381e-283	spermatogonia
ARPC3	3.42181e-288	0.501928	0.673	0.558	2.05226e-283	spermatogonia
RNASET2	4.20585e-286	0.392225	0.333	0.157	2.5225e-281	spermatogonia
PDCL	7.12322e-286	0.290778	0.26	0.105	4.27222e-281	spermatogonia
UBE2E1	5.76238e-285	0.488039	0.47	0.293	3.45604e-280	spermatogonia
PRPSAP1	5.65282e-284	0.457885	0.506	0.329	3.39034e-279	spermatogonia
TCP1	1.02011e-283	0.481368	0.692	0.574	6.11823e-279	spermatogonia
PSMD13	1.13859e-283	0.470612	0.487	0.31	6.82883e-279	spermatogonia
S100A10	1.22814e-282	0.402289	0.734	0.537	7.36591e-278	spermatogonia
RPL36	3.33155e-282	0.346821	0.923	0.821	1.99813e-277	spermatogonia
SRP72	7.84566e-282	0.509874	0.526	0.374	4.70551e-277	spermatogonia
FIS1	9.19641e-282	0.519017	0.685	0.598	5.51564e-277	spermatogonia
TXLNG	9.63196e-282	0.31264	0.275	0.116	5.77687e-277	spermatogonia
ZFPM1	1.41192e-281	0.405186	0.248	0.101	8.46811e-277	spermatogonia
RBPJ	5.02546e-280	0.519668	0.525	0.368	3.01407e-275	spermatogonia
CNPPD1	3.05768e-279	0.355748	0.291	0.128	1.83387e-274	spermatogonia
MTHFD2	2.70783e-278	0.306321	0.279	0.119	1.62405e-273	spermatogonia
BZW1	7.39338e-278	0.348268	0.748	0.633	4.43426e-273	spermatogonia
RPP21	4.0163e-277	0.277504	0.2	0.069	2.40881e-272	spermatogonia
EBNA1BP2	5.85796e-277	0.489245	0.512	0.345	3.51337e-272	spermatogonia
CDK2AP2	1.11772e-276	0.327585	0.296	0.13	6.70362e-272	spermatogonia
CHAF1A	8.82805e-276	0.269405	0.214	0.077	5.29471e-271	spermatogonia
HNRNPH2	3.76662e-275	0.368418	0.356	0.174	2.25907e-270	spermatogonia
AP1AR	4.4321e-275	0.461504	0.35	0.185	2.65819e-270	spermatogonia
TEX10	6.35007e-275	0.352893	0.277	0.122	3.80852e-270	spermatogonia
POP7	6.39886e-275	0.3136	0.298	0.13	3.83778e-270	spermatogonia
CASC5	2.04561e-274	0.315596	0.352	0.169	1.22687e-269	spermatogonia
TDP2	2.51153e-273	0.400669	0.356	0.182	1.50631e-268	spermatogonia
UBE2T	2.91011e-273	0.371688	0.328	0.16	1.74537e-268	spermatogonia
HBA1	4.07811e-273	0.552857	0.154	0.045	2.44588e-268	spermatogonia
CNBP	1.24858e-272	0.443913	0.682	0.547	7.48848e-268	spermatogonia
PLAA	1.96905e-271	0.384729	0.307	0.148	1.18096e-266	spermatogonia
BRIX1	3.05527e-271	0.418827	0.38	0.208	1.83243e-266	spermatogonia
MRPL37	3.20239e-271	0.436149	0.364	0.198	1.92067e-266	spermatogonia
STRA13	6.6471e-271	0.441799	0.373	0.201	3.98666e-266	spermatogonia
DYNLL1	7.40286e-271	0.328574	0.886	0.851	4.43994e-266	spermatogonia
CDC123	1.02618e-270	0.467908	0.405	0.232	6.15461e-266	spermatogonia
LRIF1	3.28313e-269	0.341717	0.388	0.202	1.96909e-264	spermatogonia
SAMD1	7.4966e-269	0.295391	0.249	0.099	4.49616e-264	spermatogonia
UQCRH	1.74533e-268	0.417381	0.721	0.576	1.04678e-263	spermatogonia
KLF11	2.79621e-268	0.443799	0.374	0.202	1.67705e-263	spermatogonia
TAF12	7.37285e-268	0.426359	0.393	0.224	4.42194e-263	spermatogonia
UBA52	9.00907e-268	0.370216	0.939	0.921	5.40328e-263	spermatogonia
VPS26B	1.77487e-266	0.388984	0.32	0.158	1.0645e-261	spermatogonia
RBM38	1.18999e-265	0.284781	0.286	0.122	7.13709e-261	spermatogonia
C6orf62	1.67755e-265	0.548522	0.571	0.423	1.00613e-260	spermatogonia
EDF1	1.85946e-265	0.4346	0.728	0.625	1.11523e-260	spermatogonia
RAB5C	2.66483e-265	0.495943	0.488	0.324	1.59826e-260	spermatogonia
COPS8	3.84276e-265	0.492401	0.463	0.299	2.30473e-260	spermatogonia
PDCD2L	5.32389e-265	0.412216	0.313	0.157	3.19306e-260	spermatogonia
COPS3	3.38763e-264	0.46893	0.549	0.374	2.03177e-259	spermatogonia
ZFAND2A	4.07371e-264	0.354515	0.304	0.145	2.44325e-259	spermatogonia
GAN	5.63544e-264	0.27921	0.19	0.066	3.37991e-259	spermatogonia
NDUFB9	6.49407e-264	0.483753	0.691	0.582	3.89488e-259	spermatogonia
C1orf35	1.0443e-262	0.325737	0.309	0.142	6.26327e-258	spermatogonia
CHD7	7.24672e-262	0.278053	0.204	0.075	4.34629e-257	spermatogonia
RNF214	2.61765e-261	0.425714	0.361	0.199	1.56996e-256	spermatogonia
APLP1	6.8148e-261	0.282991	0.208	0.077	4.08724e-256	spermatogonia
AAAS	1.14536e-260	0.34727	0.293	0.138	6.8694e-256	spermatogonia
VRK1	1.38895e-260	0.382685	0.361	0.192	8.33039e-256	spermatogonia
DPF2	2.26297e-260	0.385028	0.382	0.209	1.35724e-255	spermatogonia
COMMD5	2.30307e-260	0.275915	0.228	0.089	1.38129e-255	spermatogonia
CSNK2A1	2.36253e-260	0.509192	0.56	0.414	1.41695e-255	spermatogonia
C6orf136	2.42323e-260	0.348101	0.275	0.125	1.45336e-255	spermatogonia
DDX6	2.54207e-260	0.416117	0.416	0.238	1.52463e-255	spermatogonia
UBE2F	4.73644e-259	0.35638	0.326	0.162	2.84073e-254	spermatogonia
ITSN1	4.34606e-258	0.303186	0.278	0.123	2.60659e-253	spermatogonia
SLF1	4.43369e-258	0.33591	0.33	0.165	2.65915e-253	spermatogonia
TAF6	5.52936e-258	0.428553	0.354	0.192	3.31629e-253	spermatogonia
HAUS1	2.31088e-257	0.321306	0.265	0.115	1.38597e-252	spermatogonia
ATXN3	2.79619e-257	0.363512	0.385	0.208	1.67704e-252	spermatogonia
MPHOSPH10	1.03389e-256	0.353282	0.36	0.185	6.20088e-252	spermatogonia
CRIP2	1.28429e-256	0.414454	0.4	0.216	7.70263e-252	spermatogonia
TAF7	1.53307e-256	0.449348	0.624	0.482	9.19474e-252	spermatogonia
CCDC167	4.01486e-256	0.487026	0.427	0.263	2.40795e-251	spermatogonia
B3GALT6	7.77377e-256	0.267415	0.187	0.065	4.6624e-251	spermatogonia
PSMD12	2.2242e-255	0.496242	0.547	0.41	1.33398e-250	spermatogonia
MTF2	5.71626e-255	0.351217	0.413	0.23	3.42838e-250	spermatogonia
PITPNA	6.61059e-255	0.424644	0.372	0.208	3.96477e-250	spermatogonia
ADPRHL2	2.66574e-254	0.323177	0.311	0.15	1.59881e-249	spermatogonia
DCXR	1.18967e-252	0.292801	0.37	0.187	7.13516e-248	spermatogonia
ECSIT	1.48414e-252	0.324523	0.276	0.123	8.90126e-248	spermatogonia
PARVB	1.20172e-251	0.251438	0.179	0.06	7.20742e-247	spermatogonia
CUL4A	6.8706e-251	0.450666	0.445	0.281	4.12071e-246	spermatogonia
C12orf49	1.13731e-250	0.383939	0.322	0.168	6.82111e-246	spermatogonia
TPT1	1.29332e-250	0.345794	0.962	0.904	7.75684e-246	spermatogonia
GSDMD	2.21371e-250	0.268695	0.206	0.076	1.3277e-245	spermatogonia
EMG1	2.34106e-249	0.342219	0.302	0.145	1.40408e-244	spermatogonia
MCM7	2.46316e-249	0.515941	0.421	0.261	1.47731e-244	spermatogonia
GOLGA5	4.22349e-249	0.375793	0.342	0.18	2.53308e-244	spermatogonia
BRMS1	6.91054e-249	0.356206	0.314	0.156	4.14467e-244	spermatogonia
MIER2	1.7943e-248	0.319647	0.233	0.097	1.07615e-243	spermatogonia
DDHD2	6.09861e-248	0.261921	0.227	0.089	3.6577e-243	spermatogonia
TSN	1.11872e-247	0.441316	0.52	0.347	6.70963e-243	spermatogonia
FAM50B	1.12949e-247	0.39603	0.322	0.168	6.7742e-243	spermatogonia
PHF6	5.46992e-246	0.302047	0.3	0.138	3.28064e-241	spermatogonia
SRSF9	6.1375e-246	0.429249	0.661	0.525	3.68102e-241	spermatogonia
POLR1C	6.65197e-246	0.350924	0.277	0.131	3.98958e-241	spermatogonia
ZNF217	1.15861e-245	0.448301	0.318	0.166	6.9489e-241	spermatogonia
DSTN	4.12365e-245	0.287556	0.724	0.593	2.4732e-240	spermatogonia
TAF2	1.9389e-244	0.258044	0.233	0.094	1.16288e-239	spermatogonia
TAF15	2.58747e-244	0.404003	0.423	0.25	1.55186e-239	spermatogonia
FRG1	9.3926e-244	0.486431	0.452	0.296	5.63331e-239	spermatogonia
GRB2	1.03109e-243	0.313211	0.348	0.178	6.18405e-239	spermatogonia
ATAD2	1.52173e-243	0.416101	0.382	0.219	9.12674e-239	spermatogonia
RPS7	6.59732e-243	0.316417	0.936	0.866	3.95681e-238	spermatogonia
DAB2IP	1.15989e-241	0.31472	0.225	0.09	6.95655e-237	spermatogonia
ATP5I	1.81999e-241	0.480192	0.625	0.468	1.09156e-236	spermatogonia
NDUFS6	3.23521e-241	0.456572	0.653	0.531	1.94035e-236	spermatogonia
SLC25A1	1.24673e-240	0.427703	0.339	0.184	7.47739e-236	spermatogonia
SUMO3	2.29879e-240	0.49994	0.487	0.333	1.37872e-235	spermatogonia
MIF4GD	2.30751e-240	0.363929	0.25	0.111	1.38395e-235	spermatogonia
KPNA2	3.86319e-240	0.29748	0.686	0.439	2.31699e-235	spermatogonia
C17orf89	4.7836e-240	0.453959	0.442	0.282	2.86901e-235	spermatogonia
MALSU1	1.06288e-238	0.478317	0.504	0.355	6.37475e-234	spermatogonia
NUP37	1.61841e-238	0.285707	0.252	0.11	9.70659e-234	spermatogonia
ZNF770	3.66148e-238	0.341122	0.311	0.156	2.19601e-233	spermatogonia
NT5DC1	8.23986e-238	0.36346	0.333	0.175	4.94194e-233	spermatogonia
NAP1L4	2.7676e-237	0.459653	0.6	0.457	1.6599e-232	spermatogonia
KIAA0355	3.46022e-237	0.279255	0.29	0.135	2.0753e-232	spermatogonia
TDRD9	4.97039e-237	0.295817	0.275	0.125	2.98104e-232	spermatogonia
HMGB2	8.0048e-237	0.493994	0.601	0.435	4.80096e-232	spermatogonia
ALDOA	5.11182e-236	0.440758	0.769	0.683	3.06587e-231	spermatogonia
ASPSCR1	6.14821e-236	0.413303	0.34	0.19	3.68745e-231	spermatogonia
PHF5A	2.04363e-235	0.320744	0.265	0.12	1.22569e-230	spermatogonia
RBM25	2.5304e-234	0.503463	0.614	0.504	1.51763e-229	spermatogonia
USP9X	9.67379e-234	0.393645	0.383	0.213	5.80195e-229	spermatogonia
MDH1	1.80667e-233	0.405558	0.498	0.322	1.08357e-228	spermatogonia
TRUB1	2.12995e-233	0.367385	0.327	0.172	1.27746e-228	spermatogonia
ATP5G3	4.87931e-233	0.436042	0.64	0.514	2.92642e-228	spermatogonia
THOC6	5.25243e-233	0.259367	0.212	0.083	3.1502e-228	spermatogonia
TRMT10A	1.14161e-232	0.393182	0.311	0.162	6.84692e-228	spermatogonia
DCTPP1	2.68326e-232	0.29964	0.317	0.154	1.60931e-227	spermatogonia
APRT	4.55378e-232	0.410337	0.481	0.3	2.73117e-227	spermatogonia
OOEP	5.58262e-232	0.366439	0.284	0.139	3.34823e-227	spermatogonia
PLD6	1.03984e-231	0.300229	0.235	0.101	6.23656e-227	spermatogonia
CHTOP	3.67082e-231	0.443655	0.446	0.29	2.20161e-226	spermatogonia
IMP4	2.55072e-230	0.379078	0.348	0.193	1.52982e-225	spermatogonia
KANSL1	6.87834e-230	0.446571	0.408	0.248	4.12535e-225	spermatogonia
NRG2	1.05598e-229	0.256239	0.17	0.058	6.33332e-225	spermatogonia
SNX5	1.19109e-229	0.389461	0.391	0.229	7.1437e-225	spermatogonia
APBB1	3.03718e-229	0.319726	0.194	0.075	1.82158e-224	spermatogonia
ENDOV	5.2537e-229	0.347234	0.316	0.167	3.15096e-224	spermatogonia
GOLIM4	6.50253e-229	0.298738	0.268	0.12	3.89996e-224	spermatogonia
NUDT7	4.0138e-228	0.264273	0.196	0.077	2.40731e-223	spermatogonia
ATG4B	8.43938e-228	0.412614	0.395	0.239	5.0616e-223	spermatogonia
SHTN1	6.45009e-227	0.296388	0.31	0.156	3.86851e-222	spermatogonia
C19orf43	7.59606e-226	0.447597	0.689	0.614	4.55581e-221	spermatogonia
UTP6	1.0212e-225	0.365501	0.386	0.228	6.12473e-221	spermatogonia
BIRC2	3.79516e-225	0.426444	0.418	0.262	2.27619e-220	spermatogonia
LNX2	4.93226e-225	0.276418	0.212	0.088	2.95818e-220	spermatogonia
RPL3	6.27624e-225	0.31392	0.977	0.949	3.76424e-220	spermatogonia
SKIV2L2	7.41263e-225	0.422062	0.421	0.266	4.4458e-220	spermatogonia
EXOSC7	2.47658e-224	0.351138	0.348	0.187	1.48535e-219	spermatogonia
INCA1	5.66398e-224	0.386318	0.334	0.179	3.39703e-219	spermatogonia
SNRPE	8.96722e-224	0.435933	0.608	0.459	5.37818e-219	spermatogonia
ATP5J2	9.67536e-224	0.447255	0.716	0.63	5.8029e-219	spermatogonia
MRPL32	1.41421e-223	0.346188	0.399	0.225	8.48189e-219	spermatogonia
LYRM4	1.93865e-223	0.428796	0.407	0.255	1.16272e-218	spermatogonia
VAPB	2.4962e-223	0.263982	0.252	0.112	1.49712e-218	spermatogonia
INSIG1	3.99835e-223	0.411847	0.344	0.193	2.39805e-218	spermatogonia
MYO6	6.43127e-222	0.336955	0.347	0.183	3.85722e-217	spermatogonia
CHMP2B	6.86736e-222	0.42307	0.405	0.244	4.11877e-217	spermatogonia
PSMA2	1.10639e-221	0.466896	0.522	0.371	6.6357e-217	spermatogonia
PALM	1.23865e-221	0.253083	0.194	0.074	7.42893e-217	spermatogonia
FBXO7	2.52577e-221	0.442064	0.591	0.452	1.51486e-216	spermatogonia
NOL11	1.75682e-220	0.265519	0.262	0.119	1.05367e-215	spermatogonia
DENND6B	2.47005e-220	0.264134	0.183	0.07	1.48144e-215	spermatogonia
MED16	3.96266e-220	0.295159	0.259	0.119	2.37665e-215	spermatogonia
TUFM	5.35709e-220	0.427113	0.664	0.547	3.21297e-215	spermatogonia
UBE2B	1.03854e-219	0.443603	0.626	0.519	6.22874e-215	spermatogonia
SPAST	1.36341e-219	0.263319	0.224	0.096	8.17718e-215	spermatogonia
MINOS1	1.93948e-219	0.500164	0.577	0.454	1.16322e-214	spermatogonia
COPS7A	1.0345e-218	0.292434	0.275	0.131	6.20449e-214	spermatogonia
KNOP1	1.9601e-218	0.295356	0.308	0.154	1.17559e-213	spermatogonia
ASPM	1.52491e-216	0.279566	0.21	0.087	9.14581e-212	spermatogonia
TEAD1	1.97233e-216	0.271982	0.248	0.111	1.18292e-211	spermatogonia
ZNF830	3.28554e-216	0.286647	0.291	0.146	1.97054e-211	spermatogonia
AES	3.8533e-216	0.400729	0.513	0.327	2.31105e-211	spermatogonia
BMS1	4.63722e-216	0.301591	0.295	0.145	2.78122e-211	spermatogonia
NSFL1C	8.07911e-216	0.412469	0.424	0.272	4.84553e-211	spermatogonia
RSL1D1	8.44114e-216	0.422153	0.553	0.409	5.06266e-211	spermatogonia
LCMT1	2.06774e-215	0.448102	0.462	0.31	1.24015e-210	spermatogonia
CDC42SE2	2.62446e-215	0.384579	0.355	0.203	1.57404e-210	spermatogonia
MAP1LC3B	4.8545e-215	0.447598	0.626	0.512	2.91153e-210	spermatogonia
TXNRD1	2.02865e-214	0.484407	0.379	0.227	1.2167e-209	spermatogonia
PARN	7.91111e-214	0.263273	0.262	0.121	4.74477e-209	spermatogonia
NAA10	1.04943e-213	0.279044	0.261	0.119	6.29408e-209	spermatogonia
PACSIN2	1.42618e-213	0.290159	0.264	0.125	8.55368e-209	spermatogonia
MED27	2.47055e-213	0.354086	0.293	0.153	1.48174e-208	spermatogonia
ACTR1B	5.62256e-213	0.306829	0.258	0.121	3.37219e-208	spermatogonia
HES6	8.84613e-213	0.363737	0.273	0.136	5.30556e-208	spermatogonia
RPS4Y1	1.74384e-212	0.272472	0.773	0.515	1.04588e-207	spermatogonia
ARF5	1.95127e-212	0.436522	0.388	0.232	1.17029e-207	spermatogonia
TSEN34	3.48918e-212	0.353325	0.443	0.266	2.09267e-207	spermatogonia
RPS15	4.12616e-212	0.29509	0.929	0.852	2.4747e-207	spermatogonia
ILF3	9.14865e-212	0.420839	0.55	0.405	5.48699e-207	spermatogonia
ZNF414	2.37758e-211	0.288146	0.231	0.105	1.42598e-206	spermatogonia
INTS10	1.55579e-210	0.320647	0.305	0.159	9.33099e-206	spermatogonia
ZNF787	1.702e-210	0.309942	0.24	0.109	1.02079e-205	spermatogonia
USO1	1.51649e-209	0.386557	0.418	0.261	9.0953e-205	spermatogonia
HNRNPF	7.11919e-209	0.407408	0.671	0.582	4.26981e-204	spermatogonia
KIF20B	8.07414e-208	0.349089	0.346	0.192	4.84255e-203	spermatogonia
NSL1	1.14514e-207	0.371177	0.36	0.211	6.8681e-203	spermatogonia
WDR34	1.62713e-207	0.446645	0.405	0.255	9.75889e-203	spermatogonia
TTF1	7.56939e-207	0.354418	0.333	0.188	4.53982e-202	spermatogonia
RPL27	9.05973e-207	0.36272	0.876	0.782	5.43366e-202	spermatogonia
COMMD9	1.25094e-206	0.308358	0.272	0.135	7.50266e-202	spermatogonia
CDC16	4.54087e-206	0.378089	0.393	0.245	2.72343e-201	spermatogonia
PDLIM4	8.02655e-206	0.257143	0.203	0.083	4.814e-201	spermatogonia
CCDC127	4.24913e-205	0.317012	0.289	0.147	2.54846e-200	spermatogonia
MTA3	9.95118e-205	0.381085	0.353	0.209	5.96832e-200	spermatogonia
RP11-11N9.4	1.00244e-204	0.312983	0.207	0.09	6.01225e-200	spermatogonia
CAMTA1	3.9602e-204	0.444505	0.562	0.442	2.37517e-199	spermatogonia
TGS1	4.51299e-204	0.279514	0.315	0.162	2.70671e-199	spermatogonia
MAP3K4	5.50281e-204	0.288423	0.256	0.123	3.30037e-199	spermatogonia
PHF8	6.23356e-204	0.366105	0.319	0.173	3.73864e-199	spermatogonia
DDX5	1.26949e-203	0.264545	0.872	0.81	7.61389e-199	spermatogonia
RP11-108M9.4	3.11132e-202	0.30967	0.178	0.069	1.86605e-197	spermatogonia
C9orf78	2.83678e-201	0.438368	0.511	0.374	1.70139e-196	spermatogonia
CLTB	7.75319e-201	0.375412	0.39	0.229	4.65006e-196	spermatogonia
ATG5	9.96707e-201	0.337789	0.317	0.175	5.97785e-196	spermatogonia
C1orf50	1.14974e-200	0.335074	0.284	0.149	6.89566e-196	spermatogonia
NDUFA4	1.99911e-200	0.337724	0.745	0.643	1.19899e-195	spermatogonia
EVI5	4.48817e-200	0.277599	0.305	0.157	2.69182e-195	spermatogonia
CSDE1	6.07513e-200	0.32837	0.771	0.699	3.64362e-195	spermatogonia
TSPAN4	1.72045e-199	0.287399	0.312	0.156	1.03186e-194	spermatogonia
BRAT1	2.24498e-199	0.305764	0.262	0.128	1.34645e-194	spermatogonia
GOLGA7	1.4289e-198	0.391202	0.471	0.317	8.56997e-194	spermatogonia
PRC1	1.75584e-198	0.311681	0.318	0.169	1.05308e-193	spermatogonia
JOSD1	7.56885e-198	0.286612	0.299	0.152	4.5395e-193	spermatogonia
SMARCA4	1.07433e-197	0.423034	0.45	0.304	6.44341e-193	spermatogonia
HNRNPM	8.16295e-197	0.403729	0.612	0.473	4.89581e-192	spermatogonia
HIST1H1E	1.10235e-196	0.256218	0.161	0.059	6.61147e-192	spermatogonia
NDUFS4	1.82837e-196	0.500501	0.532	0.412	1.09658e-191	spermatogonia
CLTA	4.15334e-196	0.413234	0.661	0.563	2.49101e-191	spermatogonia
GUK1	6.8717e-196	0.482556	0.619	0.519	4.12137e-191	spermatogonia
XPO1	1.75657e-195	0.378325	0.41	0.252	1.05352e-190	spermatogonia
DDX46	2.38814e-195	0.462723	0.519	0.403	1.43231e-190	spermatogonia
MPG	4.95912e-195	0.379102	0.351	0.205	2.97428e-190	spermatogonia
TDRD12	7.62379e-195	0.272354	0.242	0.115	4.57244e-190	spermatogonia
RFWD2	7.85379e-195	0.364078	0.345	0.203	4.71039e-190	spermatogonia
AGPAT2	1.36269e-193	0.284297	0.302	0.157	8.17287e-189	spermatogonia
FOXP4	2.37773e-193	0.330808	0.24	0.114	1.42607e-188	spermatogonia
RAB4B	2.43824e-193	0.290051	0.229	0.106	1.46236e-188	spermatogonia
ZC3H13	3.3312e-193	0.372053	0.436	0.272	1.99792e-188	spermatogonia
CCDC34	1.05156e-192	0.319961	0.606	0.402	6.30683e-188	spermatogonia
BIN1	1.17704e-192	0.338047	0.277	0.141	7.05944e-188	spermatogonia
RPN2	1.27626e-192	0.472083	0.562	0.453	7.65447e-188	spermatogonia
RBKS	2.22866e-192	0.327205	0.271	0.143	1.33666e-187	spermatogonia
RP11-382A20.3	3.8995e-192	0.41461	0.441	0.296	2.33876e-187	spermatogonia
DDB1	1.26567e-191	0.371546	0.466	0.301	7.59101e-187	spermatogonia
SAP18	1.93264e-191	0.296541	0.821	0.746	1.15912e-186	spermatogonia
SETD1A	3.11181e-191	0.276451	0.225	0.103	1.86634e-186	spermatogonia
CLOCK	3.18974e-191	0.414111	0.394	0.257	1.91308e-186	spermatogonia
LAMTOR4	1.09283e-190	0.45733	0.552	0.432	6.55435e-186	spermatogonia
ERICH1	3.47705e-190	0.358632	0.315	0.175	2.08539e-185	spermatogonia
ARID3B	4.18253e-190	0.370357	0.289	0.156	2.50851e-185	spermatogonia
DAZL	6.45349e-190	0.285827	0.387	0.229	3.87054e-185	spermatogonia
SNU13	1.01103e-189	0.322314	0.763	0.647	6.06377e-185	spermatogonia
RBBP7	1.40396e-189	0.281677	0.615	0.416	8.42038e-185	spermatogonia
SUPT5H	1.51558e-189	0.472345	0.536	0.406	9.08984e-185	spermatogonia
BCL7B	6.22542e-189	0.35765	0.331	0.191	3.73376e-184	spermatogonia
COPB1	8.52031e-189	0.388906	0.418	0.276	5.11014e-184	spermatogonia
SRP54	1.59044e-188	0.41308	0.546	0.423	9.53882e-184	spermatogonia
NFYB	2.25228e-188	0.386223	0.364	0.22	1.35083e-183	spermatogonia
NUDT1	3.13348e-188	0.425209	0.383	0.244	1.87934e-183	spermatogonia
EPC1	8.2028e-188	0.425394	0.448	0.306	4.91971e-183	spermatogonia
AKIRIN2	1.51624e-187	0.404155	0.383	0.244	9.09382e-183	spermatogonia
SF3B2	2.7329e-187	0.452765	0.631	0.54	1.63908e-182	spermatogonia
TPX2	4.8621e-187	0.275977	0.348	0.193	2.91609e-182	spermatogonia
AKR1A1	7.78499e-187	0.29972	0.306	0.16	4.66912e-182	spermatogonia
DPYSL2	8.10655e-187	0.351643	0.343	0.191	4.86199e-182	spermatogonia
DCTN4	3.2517e-186	0.29621	0.287	0.15	1.95024e-181	spermatogonia
PSMA5	4.84449e-186	0.40918	0.501	0.368	2.90553e-181	spermatogonia
NOL7	6.20537e-186	0.40172	0.613	0.498	3.72173e-181	spermatogonia
NELFB	1.46098e-185	0.257801	0.263	0.129	8.76236e-181	spermatogonia
CSE1L	2.82541e-185	0.424999	0.475	0.335	1.69457e-180	spermatogonia
TADA3	2.98008e-185	0.437018	0.51	0.382	1.78733e-180	spermatogonia
FABP5	4.77546e-185	0.339281	0.411	0.258	2.86413e-180	spermatogonia
POLR2H	9.07074e-185	0.400559	0.423	0.278	5.44027e-180	spermatogonia
PPIL1	9.1992e-185	0.262267	0.257	0.129	5.51731e-180	spermatogonia
MDN1	1.02806e-184	0.270374	0.25	0.121	6.16589e-180	spermatogonia
HNRNPH3	1.08072e-184	0.386264	0.596	0.473	6.48171e-180	spermatogonia
HIC2	1.09358e-184	0.253853	0.216	0.097	6.55886e-180	spermatogonia
SSU72	2.40621e-184	0.426654	0.522	0.401	1.44315e-179	spermatogonia
TMED2	7.44829e-184	0.372417	0.48	0.321	4.46719e-179	spermatogonia
AHSA1	2.80427e-183	0.413798	0.528	0.395	1.68189e-178	spermatogonia
C18orf8	6.84898e-183	0.29206	0.238	0.118	4.10774e-178	spermatogonia
SLC41A3	7.95316e-183	0.353293	0.351	0.207	4.76999e-178	spermatogonia
C7orf50	3.26562e-182	0.305475	0.341	0.19	1.95859e-177	spermatogonia
GPS2	6.0608e-182	0.344925	0.315	0.184	3.63502e-177	spermatogonia
VAPA	8.36016e-182	0.34909	0.599	0.446	5.01409e-177	spermatogonia
CYFIP1	1.16473e-181	0.286549	0.233	0.109	6.98558e-177	spermatogonia
DNAJC9	1.5664e-181	0.331129	0.321	0.184	9.39465e-177	spermatogonia
MOB4	1.63819e-181	0.291144	0.31	0.166	9.82522e-177	spermatogonia
AP3D1	2.03327e-181	0.432945	0.435	0.304	1.21948e-176	spermatogonia
EXOC2	2.74231e-181	0.288703	0.232	0.112	1.64473e-176	spermatogonia
MGME1	5.95741e-180	0.263633	0.238	0.117	3.57301e-175	spermatogonia
IMP3	1.15175e-179	0.261632	0.3	0.157	6.90772e-175	spermatogonia
NDUFA1	2.65956e-179	0.382799	0.596	0.44	1.5951e-174	spermatogonia
OXSR1	4.95807e-179	0.25257	0.234	0.111	2.97365e-174	spermatogonia
ZFYVE21	1.16872e-178	0.338972	0.45	0.292	7.00953e-174	spermatogonia
TKT	2.46714e-178	0.333111	0.391	0.234	1.47969e-173	spermatogonia
SHFM1	1.25003e-177	0.378974	0.734	0.657	7.49721e-173	spermatogonia
TMEM63B	1.93562e-177	0.254823	0.225	0.104	1.16091e-172	spermatogonia
HPS4	3.15616e-177	0.302791	0.313	0.178	1.89294e-172	spermatogonia
LDHB	3.44342e-177	0.313227	0.595	0.408	2.06523e-172	spermatogonia
FASTK	9.15174e-177	0.289322	0.318	0.173	5.48885e-172	spermatogonia
RAB22A	1.62467e-176	0.319667	0.286	0.156	9.74413e-172	spermatogonia
HDLBP	2.09021e-176	0.380162	0.643	0.546	1.25362e-171	spermatogonia
GNL2	2.88171e-176	0.382308	0.369	0.235	1.72833e-171	spermatogonia
S100PBP	3.39518e-176	0.279752	0.337	0.195	2.03629e-171	spermatogonia
XRN2	5.10425e-176	0.422257	0.497	0.38	3.06132e-171	spermatogonia
HDDC2	5.84336e-176	0.475968	0.482	0.354	3.50461e-171	spermatogonia
ZBED5-AS1	5.99355e-176	0.342769	0.275	0.146	3.59469e-171	spermatogonia
SEPHS1	6.57087e-176	0.287221	0.259	0.132	3.94095e-171	spermatogonia
EIF3L	9.90375e-176	0.485463	0.572	0.468	5.93987e-171	spermatogonia
DGAT2	2.24185e-175	0.356306	0.355	0.212	1.34457e-170	spermatogonia
RIF1	2.53964e-175	0.382605	0.401	0.256	1.52318e-170	spermatogonia
PABPC1	2.65926e-175	0.272605	0.894	0.804	1.59492e-170	spermatogonia
EIF4EBP2	3.43878e-175	0.34859	0.369	0.232	2.06244e-170	spermatogonia
CENPF	4.1e-175	0.397398	0.358	0.215	2.45902e-170	spermatogonia
GID8	7.28737e-175	0.336007	0.336	0.196	4.37067e-170	spermatogonia
SNX2	1.6945e-174	0.407204	0.448	0.318	1.01629e-169	spermatogonia
SNW1	7.71835e-174	0.346689	0.526	0.376	4.62916e-169	spermatogonia
CASC3	1.22693e-173	0.380253	0.402	0.262	7.35865e-169	spermatogonia
ROMO1	1.78362e-173	0.407392	0.576	0.442	1.06974e-168	spermatogonia
SLIRP	3.53148e-173	0.413292	0.635	0.522	2.11804e-168	spermatogonia
APOA1BP	1.25443e-172	0.280602	0.301	0.16	7.52354e-168	spermatogonia
ATOX1	1.41942e-172	0.424174	0.53	0.414	8.51309e-168	spermatogonia
GTF2E2	7.68477e-172	0.388388	0.388	0.255	4.60902e-167	spermatogonia
COPS7B	1.29478e-171	0.336128	0.302	0.172	7.76559e-167	spermatogonia
ARL5A	2.25522e-171	0.295218	0.335	0.191	1.35259e-166	spermatogonia
MAGOHB	2.60681e-171	0.267843	0.253	0.129	1.56346e-166	spermatogonia
VCP	1.32508e-170	0.400722	0.544	0.425	7.94733e-166	spermatogonia
RPL28	1.53903e-170	0.260669	0.935	0.887	9.23051e-166	spermatogonia
CAB39	2.40933e-170	0.367835	0.344	0.211	1.44502e-165	spermatogonia
PIGP	8.66798e-170	0.319828	0.431	0.295	5.19871e-165	spermatogonia
SPG21	3.16401e-169	0.302158	0.287	0.153	1.89764e-164	spermatogonia
EIF3J	4.62653e-169	0.431859	0.536	0.427	2.77481e-164	spermatogonia
FOXD1	1.70193e-168	0.307274	0.162	0.068	1.02075e-163	spermatogonia
MED6	2.04291e-168	0.274906	0.289	0.158	1.22526e-163	spermatogonia
COG2	2.4694e-168	0.255419	0.239	0.12	1.48105e-163	spermatogonia
RNMT	5.90323e-168	0.426473	0.456	0.332	3.54052e-163	spermatogonia
ZNF281	3.0194e-167	0.276079	0.273	0.146	1.81091e-162	spermatogonia
SUGT1	4.75574e-167	0.385833	0.536	0.424	2.8523e-162	spermatogonia
NKAP	7.29263e-167	0.281397	0.33	0.185	4.37383e-162	spermatogonia
DEK	1.05225e-166	0.409488	0.493	0.345	6.31096e-162	spermatogonia
RABEP1	1.67966e-166	0.280687	0.292	0.161	1.00739e-161	spermatogonia
LUC7L2	1.13387e-165	0.344904	0.4	0.257	6.80052e-161	spermatogonia
RPL7A	1.81089e-165	0.318088	0.945	0.917	1.0861e-160	spermatogonia
RPL37	2.02957e-165	0.321059	0.937	0.879	1.21725e-160	spermatogonia
COPS6	2.93478e-165	0.409768	0.536	0.434	1.76016e-160	spermatogonia
UBE2L3	7.4848e-165	0.36641	0.576	0.457	4.48909e-160	spermatogonia
PPIL4	9.52461e-165	0.368075	0.406	0.275	5.71248e-160	spermatogonia
IMPDH2	7.43264e-163	0.302163	0.409	0.247	4.4578e-158	spermatogonia
CIB2	7.75134e-163	0.313675	0.278	0.154	4.64894e-158	spermatogonia
KCTD2	1.40968e-162	0.314055	0.276	0.148	8.45471e-158	spermatogonia
CCNB1IP1	2.46613e-162	0.380766	0.393	0.264	1.47909e-157	spermatogonia
RPS26	1.95909e-161	0.354401	0.726	0.646	1.17498e-156	spermatogonia
VAMP2	7.64898e-161	0.401631	0.564	0.431	4.58755e-156	spermatogonia
EVL	1.32583e-160	0.259104	0.258	0.135	7.95178e-156	spermatogonia
PLRG1	1.90668e-160	0.354826	0.348	0.219	1.14355e-155	spermatogonia
POLR3D	1.96919e-160	0.327537	0.291	0.169	1.18104e-155	spermatogonia
ZNF267	5.2907e-160	0.266244	0.259	0.138	3.17315e-155	spermatogonia
GPS1	1.72485e-159	0.37651	0.366	0.238	1.0345e-154	spermatogonia
CCAR2	2.3561e-159	0.284917	0.256	0.135	1.41309e-154	spermatogonia
C14orf166	8.08454e-159	0.316284	0.734	0.669	4.84879e-154	spermatogonia
SSBP3	1.16205e-158	0.376173	0.399	0.255	6.9695e-154	spermatogonia
WDR43	1.22212e-158	0.393473	0.39	0.266	7.32981e-154	spermatogonia
PIM3	1.38267e-158	0.327457	0.365	0.227	8.2927e-154	spermatogonia
LZTS2	1.45744e-158	0.258925	0.24	0.119	8.74116e-154	spermatogonia
NDUFA12	1.47489e-158	0.41477	0.555	0.459	8.84583e-154	spermatogonia
INTS8	2.11252e-158	0.328654	0.333	0.204	1.267e-153	spermatogonia
EEF2	3.4946e-158	0.332375	0.872	0.822	2.09592e-153	spermatogonia
CNOT3	4.05271e-158	0.370296	0.317	0.194	2.43065e-153	spermatogonia
RAD21	4.58903e-158	0.349884	0.599	0.47	2.75232e-153	spermatogonia
EXOSC9	1.17076e-157	0.360575	0.462	0.32	7.02177e-153	spermatogonia
PLEKHA5	1.53321e-157	0.360184	0.379	0.25	9.19558e-153	spermatogonia
GIGYF1	1.8942e-157	0.332237	0.281	0.153	1.13607e-152	spermatogonia
PCNA	7.5345e-156	0.414766	0.47	0.35	4.51889e-151	spermatogonia
SRSF12	7.58764e-156	0.314339	0.397	0.253	4.55076e-151	spermatogonia
ATP5O	2.95941e-155	0.381378	0.702	0.624	1.77493e-150	spermatogonia
KLF7	3.49229e-155	0.252537	0.244	0.124	2.09453e-150	spermatogonia
RNF4	3.55631e-155	0.279803	0.264	0.145	2.13293e-150	spermatogonia
EMC6	6.16248e-155	0.374146	0.532	0.409	3.69601e-150	spermatogonia
ABCE1	8.09679e-155	0.377917	0.418	0.297	4.85613e-150	spermatogonia
U2SURP	4.967e-154	0.373186	0.539	0.425	2.97901e-149	spermatogonia
NEK3	5.28178e-154	0.279403	0.289	0.162	3.1678e-149	spermatogonia
RPL26L1	5.84797e-154	0.306627	0.604	0.447	3.50738e-149	spermatogonia
AKTIP	2.78152e-153	0.296136	0.356	0.222	1.66824e-148	spermatogonia
MRPL23	2.86877e-152	0.274653	0.259	0.137	1.72057e-147	spermatogonia
XPOT	4.50694e-152	0.302555	0.249	0.135	2.70308e-147	spermatogonia
DEDD2	1.2803e-151	0.293509	0.268	0.149	7.67871e-147	spermatogonia
ST20	2.4847e-151	0.28286	0.23	0.121	1.49023e-146	spermatogonia
AZI2	2.92651e-151	0.343884	0.38	0.253	1.7552e-146	spermatogonia
USP14	3.02309e-151	0.366285	0.386	0.261	1.81313e-146	spermatogonia
DLD	4.37931e-151	0.309357	0.305	0.179	2.62654e-146	spermatogonia
KLHL12	5.77883e-151	0.314281	0.357	0.223	3.46591e-146	spermatogonia
TMEM258	7.75412e-151	0.38068	0.673	0.609	4.65061e-146	spermatogonia
COMMD6	1.10626e-150	0.347665	0.698	0.621	6.63489e-146	spermatogonia
COA6	1.71974e-150	0.255462	0.251	0.133	1.03143e-145	spermatogonia
AP3M2	3.99169e-150	0.301003	0.302	0.182	2.39405e-145	spermatogonia
ARFGAP3	4.38015e-150	0.311003	0.421	0.285	2.62704e-145	spermatogonia
NDUFA6	8.4895e-150	0.414661	0.53	0.421	5.09166e-145	spermatogonia
COQ7	2.24267e-149	0.321609	0.353	0.224	1.34506e-144	spermatogonia
MRPL36	1.14434e-148	0.349361	0.557	0.416	6.86328e-144	spermatogonia
WDR47	3.68261e-146	0.283138	0.281	0.163	2.20868e-141	spermatogonia
TTC9C	6.43789e-146	0.283761	0.26	0.148	3.86119e-141	spermatogonia
RHOC	9.9847e-146	0.324235	0.469	0.317	5.98842e-141	spermatogonia
TPM3	5.92589e-145	0.304563	0.522	0.386	3.55411e-140	spermatogonia
TCHP	1.1562e-144	0.303041	0.257	0.145	6.93443e-140	spermatogonia
RAB10	9.43067e-144	0.339948	0.435	0.314	5.65614e-139	spermatogonia
PRKRIP1	2.21728e-143	0.347981	0.373	0.248	1.32984e-138	spermatogonia
ZBTB11	4.975e-143	0.257445	0.266	0.149	2.9838e-138	spermatogonia
SMARCC1	1.20114e-142	0.382268	0.422	0.302	7.20394e-138	spermatogonia
MRPL20	1.50644e-141	0.403221	0.505	0.395	9.03503e-137	spermatogonia
RWDD4	9.13649e-141	0.303061	0.348	0.219	5.4797e-136	spermatogonia
HSPA9	6.9048e-140	0.285113	0.471	0.322	4.14122e-135	spermatogonia
CCDC88C	8.11845e-140	0.266635	0.209	0.108	4.86912e-135	spermatogonia
SSFA2	1.18716e-139	0.278306	0.324	0.195	7.1201e-135	spermatogonia
S100A11	3.30771e-139	0.382808	0.493	0.355	1.98383e-134	spermatogonia
SMYD2	3.47666e-139	0.278127	0.323	0.199	2.08516e-134	spermatogonia
UBE2D3	4.79212e-139	0.350998	0.707	0.637	2.87412e-134	spermatogonia
SKAP2	6.51492e-139	0.29086	0.389	0.253	3.90739e-134	spermatogonia
ASAP1	1.21171e-138	0.390929	0.412	0.299	7.26737e-134	spermatogonia
DNAJC7	3.38358e-138	0.376512	0.478	0.376	2.02934e-133	spermatogonia
XPO5	2.05909e-137	0.258141	0.259	0.147	1.23496e-132	spermatogonia
ATP6V1E1	3.13836e-137	0.325812	0.428	0.3	1.88226e-132	spermatogonia
ZSWIM7	3.23492e-137	0.265105	0.329	0.204	1.94017e-132	spermatogonia
POLR2F	4.86006e-137	0.380472	0.498	0.386	2.91487e-132	spermatogonia
ARMC6	8.78324e-137	0.265348	0.245	0.138	5.26784e-132	spermatogonia
SLC25A39	9.72205e-137	0.411333	0.477	0.369	5.8309e-132	spermatogonia
PIAS4	4.05554e-136	0.352416	0.427	0.305	2.43235e-131	spermatogonia
ITGB1	4.74654e-136	0.269217	0.56	0.395	2.84678e-131	spermatogonia
CIAO1	9.11384e-136	0.28338	0.304	0.189	5.46612e-131	spermatogonia
CCT7	1.12735e-135	0.314628	0.661	0.554	6.76142e-131	spermatogonia
OSTF1	1.14046e-135	0.254212	0.255	0.142	6.84004e-131	spermatogonia
CELF1	1.26195e-135	0.293134	0.388	0.248	7.56864e-131	spermatogonia
PHB	3.38514e-135	0.286687	0.403	0.264	2.03027e-130	spermatogonia
TACC3	9.59095e-135	0.316303	0.368	0.238	5.75227e-130	spermatogonia
SLC9A3R2	9.71682e-135	0.27464	0.323	0.199	5.82776e-130	spermatogonia
ALG3	1.60723e-133	0.299944	0.299	0.185	9.63954e-129	spermatogonia
FKBP1A	2.15558e-133	0.388685	0.531	0.425	1.29283e-128	spermatogonia
POLR2C	2.5354e-133	0.268514	0.299	0.179	1.52063e-128	spermatogonia
RRAGD	2.99101e-133	0.252502	0.227	0.124	1.79389e-128	spermatogonia
TALDO1	8.6409e-133	0.382694	0.482	0.385	5.18246e-128	spermatogonia
DLGAP4	9.3779e-133	0.317022	0.336	0.213	5.62449e-128	spermatogonia
BRI3	1.41836e-132	0.527416	0.598	0.536	8.50676e-128	spermatogonia
ARPC5	1.54587e-131	0.290519	0.543	0.42	9.27149e-127	spermatogonia
POLD2	5.01386e-131	0.3642	0.425	0.317	3.00711e-126	spermatogonia
TMEM18	7.37437e-131	0.297067	0.357	0.233	4.42285e-126	spermatogonia
TBL1XR1	1.08399e-130	0.292796	0.351	0.225	6.50136e-126	spermatogonia
KRR1	2.88713e-130	0.312643	0.377	0.254	1.73159e-125	spermatogonia
FAM210A	1.06213e-129	0.268616	0.273	0.161	6.37023e-125	spermatogonia
LSM8	1.92866e-129	0.339676	0.45	0.34	1.15673e-124	spermatogonia
MAP7D3	2.06203e-129	0.344217	0.455	0.341	1.23672e-124	spermatogonia
CWC15	5.12082e-129	0.298267	0.678	0.57	3.07126e-124	spermatogonia
CREBRF	7.5618e-129	0.347308	0.394	0.271	4.53526e-124	spermatogonia
TMEM183A	1.79463e-128	0.365517	0.47	0.357	1.07635e-123	spermatogonia
COX14	3.1755e-128	0.327189	0.406	0.282	1.90454e-123	spermatogonia
SMCO4	5.66416e-128	0.280452	0.306	0.187	3.39714e-123	spermatogonia
CBR4	6.64592e-128	0.255056	0.265	0.154	3.98596e-123	spermatogonia
CIB1	1.17235e-127	0.351257	0.575	0.473	7.03126e-123	spermatogonia
PPP2R2A	9.50721e-127	0.320964	0.428	0.313	5.70205e-122	spermatogonia
ARL3	1.36009e-126	0.352359	0.494	0.38	8.15725e-122	spermatogonia
C19orf48	1.77819e-126	0.250643	0.236	0.131	1.06649e-121	spermatogonia
WDR48	2.32177e-126	0.291268	0.435	0.308	1.3925e-121	spermatogonia
RPL22L1	3.20479e-126	0.526784	0.468	0.372	1.9221e-121	spermatogonia
SPSB3	6.07184e-126	0.315581	0.361	0.245	3.64165e-121	spermatogonia
GNL3	6.96517e-126	0.321268	0.379	0.263	4.17743e-121	spermatogonia
WDR18	1.12856e-125	0.310436	0.317	0.205	6.76866e-121	spermatogonia
TUBGCP2	1.17066e-125	0.323361	0.383	0.27	7.02117e-121	spermatogonia
FAM204A	1.81485e-125	0.380994	0.533	0.434	1.08848e-120	spermatogonia
SPIN1	4.67223e-125	0.374212	0.445	0.34	2.80221e-120	spermatogonia
ASCC1	5.54286e-125	0.296888	0.263	0.157	3.32439e-120	spermatogonia
MOCS2	1.03603e-124	0.261694	0.305	0.186	6.2137e-120	spermatogonia
ST13	2.11959e-124	0.323065	0.736	0.71	1.27124e-119	spermatogonia
THAP4	4.48128e-124	0.278731	0.273	0.166	2.68769e-119	spermatogonia
NSUN5	4.73124e-124	0.277452	0.269	0.161	2.83761e-119	spermatogonia
RAB28	1.13128e-123	0.287008	0.32	0.202	6.78499e-119	spermatogonia
HSPB11	2.60559e-123	0.344982	0.382	0.271	1.56273e-118	spermatogonia
DNAJC1	4.56064e-123	0.273346	0.362	0.242	2.73529e-118	spermatogonia
DNTTIP2	7.00123e-123	0.363378	0.422	0.321	4.19905e-118	spermatogonia
NDUFS3	7.23084e-123	0.367134	0.481	0.385	4.33677e-118	spermatogonia
ARL6IP4	4.66569e-122	0.352356	0.588	0.502	2.79829e-117	spermatogonia
MBD2	5.71905e-122	0.346977	0.309	0.198	3.43006e-117	spermatogonia
TMEM147	7.22133e-122	0.347772	0.501	0.397	4.33107e-117	spermatogonia
HAT1	7.43521e-122	0.356794	0.375	0.265	4.45934e-117	spermatogonia
MRPL2	1.09265e-121	0.382477	0.421	0.317	6.55328e-117	spermatogonia
PPP1R8	2.40584e-121	0.257973	0.256	0.15	1.44293e-116	spermatogonia
SF3B4	2.75294e-120	0.36054	0.415	0.308	1.6511e-115	spermatogonia
UBA1	4.52536e-120	0.292211	0.41	0.273	2.71413e-115	spermatogonia
RAD23A	6.99313e-120	0.351332	0.598	0.508	4.1942e-115	spermatogonia
NDUFB2	1.12451e-119	0.308808	0.671	0.593	6.74438e-115	spermatogonia
PPME1	2.06511e-119	0.289704	0.321	0.211	1.23857e-114	spermatogonia
DEAF1	2.82803e-119	0.263779	0.272	0.162	1.69614e-114	spermatogonia
RBMX	2.99395e-119	0.286811	0.46	0.324	1.79565e-114	spermatogonia
ERCC3	6.2177e-119	0.296227	0.261	0.156	3.72913e-114	spermatogonia
KARS	4.5737e-118	0.347101	0.506	0.399	2.74312e-113	spermatogonia
PDHB	1.01848e-117	0.325574	0.424	0.317	6.10844e-113	spermatogonia
EXOC1	4.42541e-117	0.310168	0.325	0.219	2.65418e-112	spermatogonia
ATP5L	6.974e-117	0.300164	0.764	0.725	4.18273e-112	spermatogonia
APEX1	8.47934e-117	0.274601	0.37	0.241	5.08557e-112	spermatogonia
SMARCE1	8.95344e-117	0.34206	0.429	0.325	5.36991e-112	spermatogonia
POLR2A	2.86303e-116	0.384731	0.48	0.373	1.71713e-111	spermatogonia
SIAH1	3.2677e-115	0.319064	0.349	0.244	1.95983e-110	spermatogonia
MIEN1	1.48177e-114	0.338166	0.422	0.306	8.88707e-110	spermatogonia
NARF	1.71139e-114	0.350936	0.459	0.364	1.02642e-109	spermatogonia
BAG6	2.59699e-114	0.301021	0.606	0.483	1.55757e-109	spermatogonia
SPATS2L	5.86218e-114	0.322604	0.449	0.345	3.5159e-109	spermatogonia
DDX49	5.96852e-113	0.277508	0.284	0.182	3.57968e-108	spermatogonia
ANXA7	1.31043e-112	0.289107	0.359	0.239	7.85944e-108	spermatogonia
AIP	3.28376e-112	0.32255	0.362	0.256	1.96947e-107	spermatogonia
SPECC1	4.88216e-112	0.311107	0.387	0.28	2.92813e-107	spermatogonia
RALBP1	2.43786e-111	0.31445	0.399	0.289	1.46213e-106	spermatogonia
RPN1	3.18679e-111	0.328699	0.399	0.285	1.91131e-106	spermatogonia
PLEKHB2	3.58785e-111	0.338071	0.4	0.298	2.15185e-106	spermatogonia
MRPL3	4.44582e-111	0.344546	0.464	0.359	2.66643e-106	spermatogonia
CKAP2	6.23505e-111	0.259614	0.333	0.223	3.73953e-106	spermatogonia
CCDC172	6.74413e-111	0.255157	0.221	0.125	4.04486e-106	spermatogonia
TCEB1	6.89903e-111	0.293403	0.678	0.585	4.13776e-106	spermatogonia
WDR33	7.14126e-111	0.343991	0.437	0.339	4.28304e-106	spermatogonia
SRRM1	1.54564e-110	0.307468	0.637	0.588	9.2701e-106	spermatogonia
USP1	4.18304e-110	0.272942	0.55	0.432	2.50882e-105	spermatogonia
RAD1	5.20804e-110	0.257605	0.298	0.192	3.12357e-105	spermatogonia
GTF2H5	2.65831e-109	0.328309	0.581	0.491	1.59435e-104	spermatogonia
AGGF1	7.22067e-109	0.341599	0.373	0.273	4.33067e-104	spermatogonia
CETN2	9.12686e-109	0.299255	0.348	0.238	5.47392e-104	spermatogonia
ABHD12	1.62297e-108	0.301945	0.3	0.199	9.73391e-104	spermatogonia
UIMC1	2.27296e-108	0.278285	0.351	0.241	1.36323e-103	spermatogonia
ASNS	2.67093e-108	0.271023	0.302	0.192	1.60192e-103	spermatogonia
RSBN1L	3.90546e-108	0.356034	0.487	0.415	2.34234e-103	spermatogonia
ACTR10	4.75643e-108	0.276991	0.394	0.277	2.85271e-103	spermatogonia
KIAA1551	1.40942e-107	0.268119	0.322	0.21	8.45312e-103	spermatogonia
SNAPC1	6.77908e-107	0.268659	0.382	0.272	4.06582e-102	spermatogonia
FAM107B	9.87683e-107	0.271659	0.321	0.215	5.92373e-102	spermatogonia
SLU7	3.48197e-106	0.356613	0.447	0.354	2.08835e-101	spermatogonia
YIF1A	3.51742e-106	0.299434	0.381	0.274	2.10961e-101	spermatogonia
MTMR3	6.91269e-106	0.276208	0.269	0.168	4.14596e-101	spermatogonia
NDUFB10	7.69662e-106	0.370028	0.585	0.531	4.61612e-101	spermatogonia
PSMA7	9.69218e-106	0.331858	0.636	0.587	5.81298e-101	spermatogonia
GDI2	3.39171e-105	0.319442	0.477	0.379	2.03421e-100	spermatogonia
ARF3	2.04855e-104	0.324088	0.395	0.298	1.22864e-99	spermatogonia
SMAP1	2.55783e-104	0.348716	0.473	0.374	1.53408e-99	spermatogonia
MIF	2.79132e-104	0.294341	0.472	0.345	1.67412e-99	spermatogonia
LRPPRC	3.2022e-104	0.250264	0.393	0.27	1.92055e-99	spermatogonia
EIF3G	2.49863e-103	0.294558	0.676	0.619	1.49858e-98	spermatogonia
EXOSC1	8.08232e-103	0.263792	0.269	0.172	4.84745e-98	spermatogonia
REV3L	9.75877e-103	0.313588	0.337	0.239	5.85292e-98	spermatogonia
NBN	1.22829e-102	0.29239	0.333	0.233	7.36677e-98	spermatogonia
SRRM2	3.15627e-102	0.294951	0.633	0.575	1.89301e-97	spermatogonia
REV1	3.79663e-102	0.257679	0.344	0.235	2.27707e-97	spermatogonia
MRPL55	8.72471e-102	0.32845	0.425	0.334	5.23273e-97	spermatogonia
G3BP2	1.48444e-101	0.320813	0.509	0.434	8.90306e-97	spermatogonia
EIF3F	3.17127e-101	0.328164	0.648	0.601	1.902e-96	spermatogonia
MRPS18B	3.26184e-101	0.279951	0.347	0.243	1.95632e-96	spermatogonia
TSSC4	3.67631e-101	0.333884	0.443	0.343	2.2049e-96	spermatogonia
PPP2CA	3.81213e-101	0.30623	0.414	0.316	2.28636e-96	spermatogonia
PHPT1	5.24496e-101	0.337289	0.62	0.575	3.14572e-96	spermatogonia
C15orf61	8.32059e-101	0.272031	0.491	0.364	4.99036e-96	spermatogonia
TUSC2	9.38471e-100	0.312206	0.364	0.265	5.62858e-95	spermatogonia
DYNC1H1	3.52699e-99	0.314013	0.435	0.334	2.11535e-94	spermatogonia
NMB	9.99973e-99	0.263958	0.249	0.153	5.99744e-94	spermatogonia
RFNG	1.51254e-98	0.287444	0.253	0.158	9.07163e-94	spermatogonia
CAMSAP1	2.99268e-98	0.258045	0.268	0.171	1.79489e-93	spermatogonia
MRPL22	6.15279e-98	0.282615	0.447	0.336	3.6902e-93	spermatogonia
STRN3	1.08771e-97	0.255504	0.306	0.205	6.52366e-93	spermatogonia
GRPEL1	8.60398e-97	0.31178	0.386	0.293	5.16032e-92	spermatogonia
PDCD4	1.61032e-96	0.255664	0.47	0.359	9.65804e-92	spermatogonia
MRPL14	2.36596e-96	0.290326	0.526	0.425	1.41901e-91	spermatogonia
DCTN6	3.12365e-96	0.282703	0.344	0.24	1.87344e-91	spermatogonia
RPL17	3.25488e-96	0.398592	0.628	0.549	1.95215e-91	spermatogonia
WDR5	4.49464e-96	0.314409	0.392	0.285	2.69571e-91	spermatogonia
UBN1	5.22497e-96	0.276237	0.412	0.311	3.13373e-91	spermatogonia
DRAP1	9.91293e-96	0.281772	0.658	0.622	5.94538e-91	spermatogonia
SECISBP2	9.91456e-96	0.266234	0.549	0.442	5.94635e-91	spermatogonia
DUSP23	1.06738e-95	0.266824	0.269	0.172	6.40171e-91	spermatogonia
TIMM13	1.53939e-95	0.342252	0.525	0.452	9.23266e-91	spermatogonia
SYF2	1.97802e-95	0.331098	0.509	0.437	1.18634e-90	spermatogonia
KDM1A	1.98316e-95	0.272891	0.46	0.363	1.18942e-90	spermatogonia
CDC42	2.94883e-95	0.266031	0.586	0.492	1.76859e-90	spermatogonia
PDIA3	8.06362e-95	0.32115	0.589	0.511	4.83624e-90	spermatogonia
PPP3CB	1.15732e-94	0.286906	0.321	0.225	6.94112e-90	spermatogonia
ARPC4	1.6721e-94	0.267706	0.307	0.206	1.00286e-89	spermatogonia
VAMP3	1.95602e-94	0.268335	0.365	0.263	1.17314e-89	spermatogonia
FKBP2	2.51242e-94	0.30342	0.567	0.496	1.50685e-89	spermatogonia
CNIH4	2.63712e-94	0.250267	0.334	0.227	1.58164e-89	spermatogonia
SAC3D1	3.24607e-94	0.261046	0.32	0.219	1.94686e-89	spermatogonia
BTF3	5.92914e-94	0.255591	0.807	0.773	3.55606e-89	spermatogonia
NUDT3	6.79143e-94	0.272565	0.374	0.265	4.07323e-89	spermatogonia
SEC11C	1.35724e-93	0.29811	0.336	0.242	8.14017e-89	spermatogonia
DDX18	1.46469e-93	0.291451	0.468	0.37	8.78461e-89	spermatogonia
PTK2	2.22535e-93	0.286741	0.385	0.286	1.33467e-88	spermatogonia
PIGT	1.19689e-92	0.325826	0.365	0.272	7.17846e-88	spermatogonia
RPA2	1.29917e-92	0.319053	0.457	0.368	7.79191e-88	spermatogonia
SDHA	1.90648e-91	0.315101	0.448	0.356	1.14343e-86	spermatogonia
DHX9	3.96937e-91	0.276963	0.406	0.303	2.38067e-86	spermatogonia
STAMBP	5.37065e-91	0.278707	0.305	0.211	3.2211e-86	spermatogonia
SPCS1	5.93957e-91	0.250405	0.71	0.657	3.56232e-86	spermatogonia
DYRK1A	2.09642e-90	0.301591	0.303	0.209	1.25735e-85	spermatogonia
KCTD13	2.19408e-90	0.278169	0.296	0.202	1.31592e-85	spermatogonia
VPS26A	4.32322e-90	0.29994	0.446	0.359	2.59289e-85	spermatogonia
DUT	6.07747e-90	0.328829	0.536	0.453	3.64502e-85	spermatogonia
MARS	6.40304e-90	0.286752	0.284	0.192	3.84029e-85	spermatogonia
TMEM134	5.65138e-89	0.302727	0.376	0.286	3.38947e-84	spermatogonia
NAA50	1.7715e-88	0.284348	0.401	0.315	1.06248e-83	spermatogonia
RNF167	2.52819e-88	0.289128	0.416	0.324	1.51631e-83	spermatogonia
PWP1	2.97139e-87	0.253426	0.382	0.279	1.78212e-82	spermatogonia
NDUFB6	1.44178e-86	0.264228	0.617	0.533	8.64721e-82	spermatogonia
METRNL	3.99277e-86	0.261491	0.23	0.143	2.3947e-81	spermatogonia
WASF2	4.02197e-86	0.311367	0.542	0.479	2.41222e-81	spermatogonia
LENG1	1.69579e-85	0.288661	0.312	0.222	1.01706e-80	spermatogonia
EPN2	2.47349e-85	0.28446	0.362	0.273	1.4835e-80	spermatogonia
FAM162A	4.86877e-85	0.323328	0.472	0.39	2.9201e-80	spermatogonia
ACTR8	7.51453e-85	0.277213	0.258	0.175	4.50691e-80	spermatogonia
TMEM219	5.22363e-84	0.303487	0.579	0.514	3.13293e-79	spermatogonia
BABAM1	7.38463e-84	0.316196	0.358	0.274	4.42901e-79	spermatogonia
NDUFAB1	1.53667e-83	0.307402	0.544	0.482	9.21635e-79	spermatogonia
PPFIA1	3.4154e-83	0.316616	0.435	0.357	2.04842e-78	spermatogonia
GNAI3	4.12028e-83	0.260258	0.414	0.319	2.47118e-78	spermatogonia
SUCLG1	6.86989e-83	0.285327	0.418	0.32	4.12028e-78	spermatogonia
CNOT2	1.05994e-82	0.287167	0.393	0.308	6.3571e-78	spermatogonia
KIAA1429	1.07594e-82	0.25487	0.3	0.208	6.45306e-78	spermatogonia
FAM32A	3.26086e-82	0.259619	0.306	0.215	1.95574e-77	spermatogonia
ACAA2	4.36561e-82	0.266846	0.334	0.246	2.61832e-77	spermatogonia
PDAP1	6.13951e-82	0.309069	0.465	0.394	3.68223e-77	spermatogonia
NUP50	8.04709e-82	0.259847	0.313	0.225	4.82632e-77	spermatogonia
UTP11L	1.46918e-81	0.266256	0.309	0.217	8.81155e-77	spermatogonia
UXT	1.60614e-81	0.283371	0.468	0.376	9.63298e-77	spermatogonia
RAD50	1.68641e-81	0.290344	0.416	0.332	1.01144e-76	spermatogonia
NDUFV1	2.05438e-81	0.303993	0.465	0.395	1.23213e-76	spermatogonia
UQCRC2	2.69114e-81	0.311329	0.446	0.371	1.61404e-76	spermatogonia
IWS1	3.24241e-81	0.260705	0.318	0.227	1.94467e-76	spermatogonia
KIFAP3	7.30569e-81	0.267151	0.43	0.343	4.38166e-76	spermatogonia
RNF7	1.12014e-80	0.279272	0.587	0.537	6.71813e-76	spermatogonia
PTCD3	1.57698e-80	0.274017	0.385	0.296	9.4581e-76	spermatogonia
UFM1	1.96533e-80	0.280714	0.347	0.257	1.17872e-75	spermatogonia
LSM12	2.18801e-79	0.288848	0.431	0.351	1.31228e-74	spermatogonia
STRAP	2.83693e-79	0.291031	0.48	0.396	1.70148e-74	spermatogonia
EXOSC8	3.0298e-79	0.280081	0.44	0.351	1.81715e-74	spermatogonia
VTI1B	3.55202e-79	0.299615	0.434	0.352	2.13036e-74	spermatogonia
RFK	4.81913e-79	0.286195	0.397	0.31	2.89032e-74	spermatogonia
CCDC59	1.77493e-78	0.305235	0.491	0.404	1.06453e-73	spermatogonia
GPATCH11	1.82346e-78	0.260165	0.307	0.218	1.09364e-73	spermatogonia
SAMM50	2.28795e-78	0.294531	0.314	0.231	1.37222e-73	spermatogonia
ANAPC11	2.2851e-77	0.259156	0.67	0.599	1.37051e-72	spermatogonia
SF3A2	2.61992e-77	0.338793	0.394	0.311	1.57132e-72	spermatogonia
PAICS	3.50444e-77	0.251191	0.326	0.238	2.10182e-72	spermatogonia
TNPO1	6.22814e-77	0.308796	0.428	0.36	3.73539e-72	spermatogonia
NIFK	7.497e-77	0.26972	0.365	0.278	4.4964e-72	spermatogonia
EIF2A	7.81937e-77	0.263544	0.328	0.237	4.68975e-72	spermatogonia
CTNNBIP1	3.4657e-76	0.294842	0.357	0.275	2.07859e-71	spermatogonia
SPAG7	3.51986e-76	0.285406	0.393	0.308	2.11107e-71	spermatogonia
CNOT7	6.70156e-76	0.28262	0.434	0.352	4.01933e-71	spermatogonia
BUB3	3.68089e-75	0.301193	0.473	0.393	2.20765e-70	spermatogonia
WAPL	4.78611e-75	0.267632	0.456	0.378	2.87052e-70	spermatogonia
TOX4	1.02595e-74	0.277641	0.425	0.349	6.15326e-70	spermatogonia
ASF1A	1.33185e-74	0.253823	0.262	0.18	7.98787e-70	spermatogonia
BUD31	9.29026e-74	0.263055	0.591	0.514	5.57193e-69	spermatogonia
RERE	4.00936e-73	0.2749	0.404	0.324	2.40465e-68	spermatogonia
EPN1	5.04681e-73	0.297027	0.415	0.334	3.02687e-68	spermatogonia
NUP58	6.22082e-73	0.284961	0.427	0.354	3.731e-68	spermatogonia
UBAP2	6.43822e-73	0.271077	0.398	0.323	3.86139e-68	spermatogonia
WDR61	8.32375e-73	0.2595	0.401	0.308	4.99225e-68	spermatogonia
PCBP2	1.16741e-72	0.254033	0.666	0.621	7.00167e-68	spermatogonia
LAMP1	3.08258e-72	0.320359	0.589	0.543	1.84881e-67	spermatogonia
ZNF644	9.63989e-72	0.261776	0.354	0.269	5.78162e-67	spermatogonia
CSNK2A2	3.71094e-71	0.257069	0.506	0.413	2.22567e-66	spermatogonia
ZNF131	3.83683e-70	0.276725	0.404	0.33	2.30118e-65	spermatogonia
RPF1	4.51875e-70	0.259138	0.366	0.275	2.71017e-65	spermatogonia
NRBP1	1.16256e-69	0.309824	0.457	0.389	6.97255e-65	spermatogonia
DDX50	1.11086e-68	0.26203	0.381	0.307	6.66251e-64	spermatogonia
DDOST	2.49734e-68	0.32543	0.454	0.4	1.49781e-63	spermatogonia
TMPO	5.31369e-68	0.27627	0.376	0.302	3.18694e-63	spermatogonia
TMEM9	7.03055e-68	0.257425	0.382	0.302	4.21664e-63	spermatogonia
BCLAF1	9.45934e-68	0.260088	0.503	0.426	5.67334e-63	spermatogonia
MRPS7	3.97012e-67	0.252014	0.407	0.334	2.38112e-62	spermatogonia
ZNF511	1.7016e-66	0.253006	0.302	0.223	1.02055e-61	spermatogonia
DCTN3	2.5109e-66	0.252833	0.393	0.31	1.50594e-61	spermatogonia
HNRNPAB	2.78536e-66	0.271855	0.376	0.296	1.67055e-61	spermatogonia
MRPL41	4.31945e-66	0.265138	0.531	0.448	2.59063e-61	spermatogonia
ARFGEF1	1.48194e-65	0.268059	0.353	0.278	8.8881e-61	spermatogonia
RBM8A	1.72797e-65	0.261022	0.582	0.538	1.03637e-60	spermatogonia
UBE2C	5.02e-65	0.342816	0.17	0.105	3.0108e-60	spermatogonia
MAPK1	6.15056e-65	0.266536	0.378	0.301	3.68886e-60	spermatogonia
TECR	3.00235e-64	0.25742	0.595	0.533	1.80069e-59	spermatogonia
MAP2K2	1.17111e-63	0.357785	0.494	0.45	7.02386e-59	spermatogonia
TSPYL5	2.74789e-63	0.268735	0.383	0.312	1.64807e-58	spermatogonia
ACOT7	3.51517e-63	0.266297	0.271	0.198	2.10826e-58	spermatogonia
HIGD2A	8.473e-63	0.253621	0.513	0.45	5.08176e-58	spermatogonia
PSMB2	2.3544e-62	0.276336	0.483	0.419	1.41207e-57	spermatogonia
RBFOX2	6.41426e-62	0.271006	0.361	0.279	3.84701e-57	spermatogonia
NDUFAF2	1.8358e-61	0.290433	0.393	0.313	1.10104e-56	spermatogonia
UQCRC1	3.09814e-61	0.300528	0.463	0.405	1.85814e-56	spermatogonia
RPP30	3.87541e-60	0.257048	0.36	0.285	2.32432e-55	spermatogonia
IDH3B	1.42809e-58	0.2797	0.335	0.267	8.5651e-54	spermatogonia
ATP5H	1.7018e-58	0.30904	0.518	0.482	1.02067e-53	spermatogonia
MRPL40	4.41084e-58	0.278863	0.411	0.352	2.64545e-53	spermatogonia
EIF3D	5.81128e-57	0.29284	0.522	0.482	3.48538e-52	spermatogonia
PRKCSH	5.93667e-57	0.276267	0.386	0.313	3.56057e-52	spermatogonia
AHCY	1.79025e-56	0.274781	0.389	0.321	1.07372e-51	spermatogonia
GLRX5	1.92385e-56	0.296987	0.501	0.453	1.15385e-51	spermatogonia
CHURC1	2.99478e-56	0.252275	0.461	0.389	1.79615e-51	spermatogonia
EIF3M	6.9972e-56	0.282005	0.545	0.512	4.19664e-51	spermatogonia
PRKDC	4.0188e-55	0.2648	0.365	0.291	2.41032e-50	spermatogonia
UBAC1	2.90913e-54	0.25353	0.385	0.321	1.74478e-49	spermatogonia
EIF5A	1.07397e-53	0.28894	0.512	0.46	6.44124e-49	spermatogonia
TXNL1	9.78312e-53	0.263785	0.524	0.476	5.86752e-48	spermatogonia
SNRPD2	2.95951e-52	0.275385	0.656	0.641	1.77499e-47	spermatogonia
COPS4	3.49614e-52	0.268025	0.414	0.347	2.09685e-47	spermatogonia
ABCF1	7.91035e-52	0.255576	0.397	0.336	4.74431e-47	spermatogonia
MPHOSPH8	3.06634e-51	0.268546	0.501	0.47	1.83907e-46	spermatogonia
APLP2	1.4071e-50	0.315074	0.428	0.369	8.43923e-46	spermatogonia
MRPL28	2.2383e-50	0.256483	0.409	0.34	1.34244e-45	spermatogonia
SNF8	3.40384e-50	0.271086	0.409	0.362	2.04149e-45	spermatogonia
ZCCHC2	1.63777e-49	0.251527	0.289	0.226	9.8227e-45	spermatogonia
SNRPB	1.9752e-49	0.283978	0.495	0.44	1.18465e-44	spermatogonia
SNRPD3	5.08702e-49	0.260493	0.493	0.456	3.05099e-44	spermatogonia
SMIM19	1.90817e-46	0.258609	0.467	0.405	1.14444e-41	spermatogonia
AIMP1	9.5895e-46	0.278167	0.401	0.346	5.7514e-41	spermatogonia
CLPP	3.82387e-44	0.251031	0.353	0.297	2.29341e-39	spermatogonia
GSPT1	3.4285e-40	0.251395	0.445	0.406	2.05628e-35	spermatogonia
RBM42	5.57237e-40	0.255973	0.346	0.292	3.34208e-35	spermatogonia
UQCR11	1.98505e-37	0.255428	0.529	0.508	1.19056e-32	spermatogonia
RRBP1	3.71087e-35	0.348325	0.426	0.396	2.22563e-30	spermatogonia
GCC2	1.97914e-34	0.302269	0.409	0.375	1.18701e-29	spermatogonia
MT.ND2	6.37299e-32	0.685494	0.11	0.189	3.82226e-27	spermatogonia
MT.RNR2	2.233e-30	0.383593	0.11	0.183	1.33926e-25	spermatogonia
MT.ND1	3.30191e-30	0.652116	0.11	0.186	1.98035e-25	spermatogonia
MTND1P23	1.02459e-29	0.520493	0.109	0.184	6.14506e-25	spermatogonia
MT.ND4	3.30166e-27	0.919568	0.11	0.184	1.98021e-22	spermatogonia
MT.ATP6	6.56336e-20	0.711395	0.109	0.17	3.93644e-15	spermatogonia
MT.ND4L	1.41669e-17	0.598625	0.104	0.078	8.49671e-13	spermatogonia
MT.CO1	8.42076e-17	0.758592	0.11	0.166	5.05043e-12	spermatogonia
MT.CO2	2.90028e-16	0.686227	0.109	0.163	1.73947e-11	spermatogonia
MT.CYB	5.95307e-16	0.739901	0.109	0.163	3.57041e-11	spermatogonia
MT.CO3	3.19986e-14	0.648571	0.11	0.16	1.91915e-09	spermatogonia
MT.ATP8	4.31724e-13	0.4893	0.103	0.08	2.58931e-08	spermatogonia
MT.ND5	5.62404e-11	0.686864	0.109	0.154	3.37308e-06	spermatogonia
MAN1A2	2.90357e-10	0.393119	0.305	0.29	1.74145e-05	spermatogonia
