# Supplementary material for: RNA‐binding protein ELAVL2 plays post‐transcriptional roles in the regulation of spermatogonia proliferation and apoptosis
Source: Cell Prolif. 2021 Jul 23;54(9):e13098. doi: 10.1111/cpr.13098 (PMC8450129; doi:10.1111/cpr.13098)
Supplement: Supplementary file 2 — Table S2 [file CPR-54-e13098-s007.xlsx]

## Sheet: 1 OA和KS病人spg差异基因对比 0.5f  原始
Table S2. DEGs between OA and NOA spermatognial
genes	p_val	avg_logFC	pct.1	pct.2	p_val_adj	cluster
MT.RNR2	3.43e-14	4.0077	0.288	0	2.06e-09	OA
MT.CO1	3.27e-14	3.93028	0.288	0	1.96e-09	OA
MT.ND4	3.27e-14	3.76201	0.288	0	1.96e-09	OA
MT.ND2	2.83e-14	3.47443	0.29	0	1.7e-09	OA
MT.CO3	3.78e-14	3.45558	0.287	0	2.27e-09	OA
PRM2	2.16e-82	3.41257	0.989	0.493	1.29e-77	OA
MT.ND1	2.97e-14	3.37923	0.289	0	1.78e-09	OA
MT.ATP6	4.36e-14	3.24708	0.286	0	2.62e-09	OA
MT.CO2	4.36e-14	3.23379	0.286	0	2.62e-09	OA
MTND1P23	3.6e-14	3.14356	0.288	0	2.16e-09	OA
PRM1	2.82e-65	3.06024	0.972	0.567	1.69e-60	OA
TNP1	2.07e-84	3.03371	0.984	0.353	1.24e-79	OA
MT.CYB	5.28e-14	2.91126	0.285	0	3.17e-09	OA
MT.ND3	3.12e-14	2.85902	0.289	0	1.87e-09	OA
MT.ND5	5.04e-14	2.61671	0.285	0	3.02e-09	OA
MTATP6P1	6.71e-14	2.46586	0.283	0	4.02e-09	OA
MTCO1P12	1.03e-13	2.18191	0.28	0	6.17e-09	OA
HMGB4	6.75e-57	2.15838	0.839	0.18	4.05e-52	OA
BOD1L2	4.37e-48	1.71846	0.71	0.047	2.62e-43	OA
LELP1	2.29e-44	1.7153	0.736	0.12	1.37e-39	OA
NUPR2	1.11e-33	1.66312	0.635	0.127	6.67e-29	OA
CRISP2	6.07e-37	1.65324	0.679	0.12	3.64e-32	OA
TSACC	4.97e-52	1.6171	0.863	0.347	2.98e-47	OA
MT.ND4L	3.18e-13	1.57308	0.271	0	1.91e-08	OA
MT.RNR1	2.64e-13	1.56042	0.272	0	1.58e-08	OA
MT.ATP8	7.67e-13	1.51304	0.264	0	4.6e-08	OA
SMCP	1.2e-29	1.51257	0.59	0.1	7.21e-25	OA
PHF7	3.85e-50	1.36887	0.851	0.327	2.31e-45	OA
HIST1H2AA	5.26e-10	1.36309	0.364	0.133	3.16e-05	OA
AC007557.1	1.96e-24	1.28252	0.531	0.093	1.18e-19	OA
VCX3B	1.83e-29	1.22397	0.521	0.013	1.1e-24	OA
TEX40	1.74e-20	1.2023	0.53	0.14	1.04e-15	OA
CMTM2	5.73e-38	1.19124	0.723	0.16	3.44e-33	OA
ODF2	2.44e-26	1.16841	0.642	0.227	1.46e-21	OA
DCUN1D1	6.41e-22	1.16665	0.581	0.24	3.84e-17	OA
ROPN1L	6.77e-23	1.16287	0.617	0.247	4.06e-18	OA
MLF1	3.22e-28	1.14643	0.8	0.46	1.93e-23	OA
CAPZA3	3.09e-17	1.09578	0.419	0.08	1.85e-12	OA
GSG1	7.3e-18	1.08566	0.478	0.12	4.38e-13	OA
KHSRP	1.96e-15	1.08008	0.493	0.193	1.17e-10	OA
LINC00467	2.93e-22	1.07979	0.774	0.46	1.76e-17	OA
FAM229B	3.42e-20	1.05282	0.636	0.307	2.05e-15	OA
CCNY	4.27e-23	1.02666	0.576	0.2	2.56e-18	OA
HIST1H1A	8.1e-06	1.01196	0.266	0.113	0.485515	OA
CYLC2	7.87e-17	1.00929	0.344	0.007	4.72e-12	OA
SPTY2D1-AS1	4.91e-15	0.998989	0.419	0.1	2.94e-10	OA
ANKRD7	1.12e-22	0.982059	0.619	0.247	6.71e-18	OA
ROPN1B	3.05e-17	0.976309	0.419	0.067	1.83e-12	OA
SPATA6	4.22e-19	0.975469	0.437	0.067	2.53e-14	OA
GAPDHS	3.84e-16	0.965472	0.392	0.053	2.3e-11	OA
TPPP2	1.04e-14	0.963078	0.407	0.1	6.22e-10	OA
C1orf194	1.67e-14	0.955765	0.418	0.12	9.99e-10	OA
GTSF1L	2.03e-16	0.948666	0.395	0.06	1.21e-11	OA
RNF151	3.32e-15	0.94302	0.378	0.06	1.99e-10	OA
ALKBH7	5.33e-18	0.932995	0.728	0.427	3.19e-13	OA
PROCA1	4.44e-18	0.932591	0.404	0.04	2.66e-13	OA
H2AFJ	1.44e-13	0.932523	0.578	0.287	8.61e-09	OA
C10orf62	2.31e-13	0.932032	0.359	0.073	1.39e-08	OA
LINC00919	5.07e-15	0.924819	0.35	0.04	3.04e-10	OA
TMCO2	1.83e-15	0.922909	0.341	0.027	1.1e-10	OA
RP11.120B7.1	9.73e-11	0.908823	0.224	0	5.84e-06	OA
UBL4B	4.53e-13	0.90189	0.335	0.053	2.72e-08	OA
H1FNT	5.49e-13	0.898675	0.362	0.08	3.29e-08	OA
SMKR1	2.69e-14	0.892051	0.45	0.147	1.61e-09	OA
BAG5	1.55e-17	0.890626	0.566	0.247	9.28e-13	OA
CDKN3	2.55e-14	0.882444	0.528	0.22	1.53e-09	OA
RP5.1052M9.1	1.43e-10	0.881635	0.221	0	8.58e-06	OA
FAM229A	7.09e-12	0.88055	0.397	0.133	4.25e-07	OA
SH3RF2	2.54e-13	0.880347	0.411	0.127	1.53e-08	OA
SPATA3	8.15e-15	0.876275	0.323	0.02	4.89e-10	OA
RP11.864N7.2	1.43e-09	0.875186	0.201	0	8.58e-05	OA
OAZ3	7.53e-12	0.871418	0.376	0.12	4.52e-07	OA
YBX3	2.29e-18	0.863196	0.724	0.407	1.38e-13	OA
TSPAN16	1.95e-12	0.85425	0.307	0.04	1.17e-07	OA
AC009501.4	1.85e-11	0.853241	0.246	0.007	1.11e-06	OA
YBX2	1.13e-16	0.848178	0.41	0.067	6.77e-12	OA
TEX15	7.9e-13	0.847972	0.491	0.253	4.74e-08	OA
IZUMO4	3.8e-16	0.84524	0.468	0.12	2.28e-11	OA
PDXK	1.44e-16	0.845047	0.546	0.233	8.64e-12	OA
CARHSP1	5.89e-12	0.82855	0.566	0.32	3.53e-07	OA
TRIM36	1.71e-12	0.826606	0.507	0.26	1.03e-07	OA
CUL3	2.35e-15	0.82224	0.54	0.267	1.41e-10	OA
MTND2P28	9.73e-11	0.815799	0.224	0	5.84e-06	OA
MATR3	2.16e-09	0.811864	0.233	0.027	0.000129571	OA
ACTL7A	3.46e-13	0.808127	0.329	0.047	2.07e-08	OA
CCDC91	8.15e-11	0.806707	0.512	0.267	4.89e-06	OA
MORN2	1.73e-13	0.805688	0.587	0.313	1.04e-08	OA
GKAP1	6.98e-17	0.804723	0.631	0.327	4.19e-12	OA
ARL4A	4.9e-12	0.800444	0.562	0.313	2.94e-07	OA
IGF2BP1	7.13279e-06	0.800375	0.232	0.08	0.427796	OA
TSSK2	7.24e-14	0.798877	0.324	0.033	4.34e-09	OA
IQCF1	8.54e-13	0.794795	0.316	0.04	5.12e-08	OA
DYNLL2	4.6e-18	0.792129	0.569	0.233	2.76e-13	OA
TOP2A	1.84e-07	0.790596	0.434	0.24	0.0110312	OA
RACK1	6.19e-09	0.78763	0.188	0	0.000371162	OA
TAF10	1.22e-13	0.783409	0.477	0.2	7.31e-09	OA
CSNK2A2	1.63e-15	0.77947	0.524	0.233	9.76e-11	OA
C20orf144	5.56e-11	0.777349	0.301	0.053	3.34e-06	OA
TMCO5A	2.37e-14	0.77734	0.332	0.027	1.42e-09	OA
CALR	9.1e-08	0.777273	0.55	0.38	0.00545516	OA
DKKL1	3.28e-10	0.776334	0.379	0.14	1.97e-05	OA
TEX38	1.04e-11	0.775895	0.355	0.087	6.26e-07	OA
UBE2N	2.37e-20	0.774072	0.806	0.533	1.42e-15	OA
TEX35	9.96e-13	0.77402	0.29	0.02	5.98e-08	OA
IQCF2	3.08e-12	0.773734	0.287	0.027	1.84e-07	OA
FAM209A	2.37e-11	0.770017	0.279	0.033	1.42e-06	OA
COPRS	4.45e-17	0.769661	0.641	0.347	2.67e-12	OA
TIMD4	1.19e-13	0.769265	0.327	0.033	7.13e-09	OA
MAN1A2	1.52e-05	0.768653	0.391	0.247	0.913464	OA
CCDC136	4.15e-15	0.766512	0.354	0.04	2.49e-10	OA
CTD-2568A17.1	7.86e-11	0.766243	0.333	0.087	4.71e-06	OA
AQP5	2.28e-16	0.765017	0.442	0.107	1.37e-11	OA
CEP350	9.34e-12	0.764943	0.431	0.187	5.6e-07	OA
MTPN	1.2e-14	0.762579	0.663	0.44	7.17e-10	OA
IQCF3	1.81e-12	0.761772	0.266	0.007	1.08e-07	OA
SFPQ	2.55e-17	0.758915	0.647	0.367	1.53e-12	OA
SMARCC1	5.45e-16	0.755082	0.558	0.267	3.27e-11	OA
MPC2	1.26e-13	0.75437	0.726	0.547	7.54e-09	OA
MRVI1-AS1	3.78e-11	0.73277	0.358	0.1	2.27e-06	OA
PCP2	3.7e-10	0.732157	0.273	0.047	2.22e-05	OA
CABS1	7e-10	0.728603	0.251	0.033	4.2e-05	OA
PPM1G	2.35e-22	0.725403	0.81	0.513	1.41e-17	OA
HSPH1	4.14e-14	0.723809	0.703	0.5	2.48e-09	OA
CCDC173	1.68e-10	0.723212	0.337	0.1	1.01e-05	OA
NCL	3.15e-17	0.720145	0.776	0.56	1.89e-12	OA
TCP11	3.45e-13	0.719255	0.473	0.2	2.07e-08	OA
IFT57	4.47e-09	0.717844	0.51	0.32	0.000268288	OA
CCDC169	8.31e-10	0.715349	0.343	0.12	4.98e-05	OA
DNAJB8	4.28e-10	0.715013	0.276	0.047	2.57e-05	OA
SPATA42	3.76e-10	0.711849	0.302	0.067	2.25e-05	OA
TPR	1.3e-12	0.708723	0.629	0.387	7.83e-08	OA
KDM1A	3.23e-16	0.708488	0.576	0.287	1.94e-11	OA
CLPB	1.36e-09	0.707718	0.36	0.133	8.18e-05	OA
DNAJA4	1.54e-11	0.706553	0.436	0.187	9.21e-07	OA
IRGC	2.35e-10	0.704855	0.296	0.06	1.41e-05	OA
USP7	6.74e-14	0.704334	0.456	0.167	4.04e-09	OA
CASC5	7.34e-13	0.703288	0.502	0.227	4.4e-08	OA
ACTRT2	1.48e-11	0.700124	0.307	0.047	8.86e-07	OA
DYNLRB2	5.43e-08	0.699734	0.378	0.18	0.00325437	OA
PCM1	6.75e-14	0.699034	0.659	0.427	4.05e-09	OA
CETN1	1.63e-12	0.697214	0.388	0.1	9.8e-08	OA
FAM209B	1.01e-09	0.696887	0.3	0.073	6.05e-05	OA
TEX19	0.00372224	0.692964	0.121	0.047	1	OA
RPL23AP42	1e-08	0.692199	0.183	0	0.000600269	OA
TSSK6	2.43e-09	0.690977	0.261	0.047	0.000145911	OA
ADSS	1.76e-14	0.686839	0.517	0.207	1.05e-09	OA
APH1B	3.25e-10	0.684243	0.429	0.207	1.95e-05	OA
TJP1	1.07e-11	0.68305	0.519	0.26	6.41e-07	OA
LDHC	1.55e-09	0.68063	0.44	0.22	9.27e-05	OA
NR6A1	6.01e-12	0.679806	0.576	0.34	3.61e-07	OA
MEIOC	1.04e-07	0.67704	0.294	0.1	0.00625334	OA
CEP170	5.57e-09	0.675348	0.35	0.14	0.000333953	OA
C20orf141	4.19e-10	0.674684	0.26	0.033	2.51e-05	OA
RPL3P4	5.06e-09	0.673846	0.189	0	0.000303461	OA
SBNO1	1.55e-16	0.664198	0.769	0.453	9.29e-12	OA
FAM81B	2.91e-09	0.662098	0.257	0.047	0.000174678	OA
RNF141	2.46e-10	0.659687	0.394	0.153	1.48e-05	OA
TCP10L	1.83e-09	0.653979	0.321	0.093	0.000110011	OA
DDX42	4.61e-13	0.653101	0.461	0.2	2.76e-08	OA
CABYR	3.39e-11	0.650654	0.404	0.133	2.04e-06	OA
GLG1	1.96e-09	0.649991	0.464	0.26	0.000117423	OA
SPA17	7.91e-10	0.646273	0.555	0.327	4.75e-05	OA
AKAP4	1.8e-10	0.645912	0.238	0.013	1.08e-05	OA
EIF4G3	8.74e-12	0.64547	0.449	0.2	5.24e-07	OA
PGK2	1.34e-09	0.644111	0.256	0.04	8.07e-05	OA
GOLGA4	3.58e-11	0.643884	0.623	0.42	2.15e-06	OA
HEMGN	3.55e-09	0.64334	0.233	0.027	0.000212753	OA
TRIP12	2.45e-12	0.639866	0.487	0.227	1.47e-07	OA
CEP112	2.38e-10	0.639346	0.352	0.107	1.43e-05	OA
HERC5	3.9e-13	0.637441	0.749	0.467	2.34e-08	OA
TPP2	1.5e-11	0.637392	0.412	0.153	9.02e-07	OA
POLR2A	3.57e-09	0.63695	0.581	0.413	0.000213956	OA
FAM71E1	4.41e-07	0.635069	0.438	0.26	0.0264425	OA
GPX4	3.87e-08	0.635046	0.836	0.793	0.00231994	OA
PTPA	8.53e-09	0.633545	0.185	0	0.000511596	OA
RIF1	1.37e-09	0.633527	0.512	0.327	8.23e-05	OA
CCDC70	9.38e-10	0.632344	0.224	0.013	5.62e-05	OA
SPATA4	9.37e-08	0.630128	0.312	0.127	0.00561911	OA
XPO1	4.81e-10	0.625987	0.505	0.313	2.89e-05	OA
C10orf82	8.63e-08	0.624779	0.269	0.08	0.00517457	OA
SRSF9	1.18e-11	0.624476	0.671	0.453	7.07e-07	OA
FBXW5	1.6e-10	0.624282	0.533	0.313	9.63e-06	OA
CCSER2	3.09e-11	0.62297	0.533	0.293	1.85e-06	OA
LEMD1	1.25e-08	0.62231	0.229	0.033	0.000748464	OA
APLP2	1.76e-09	0.621083	0.593	0.4	0.000105811	OA
ATAD2	6.13e-12	0.619296	0.457	0.2	3.67e-07	OA
UBN1	3.73e-13	0.617967	0.527	0.273	2.24e-08	OA
CCDC88A	6.86e-11	0.617124	0.533	0.307	4.11e-06	OA
DNAJC21	5.38e-09	0.615855	0.491	0.333	0.000322747	OA
UBE2S	1.26e-13	0.614269	0.679	0.413	7.54e-09	OA
KHDRBS3	7.87e-11	0.612309	0.468	0.24	4.72e-06	OA
PGP	4.97e-08	0.611665	0.49	0.313	0.00298199	OA
ROPN1	8.91e-08	0.611265	0.271	0.08	0.0053463	OA
SPATA19	4.48e-10	0.611089	0.241	0.02	2.69e-05	OA
XRCC5	2.5e-14	0.610877	0.698	0.467	1.5e-09	OA
MAP4K4	1.34e-10	0.610151	0.528	0.313	8.05e-06	OA
NIPBL	5.45e-09	0.610082	0.468	0.267	0.000326674	OA
PRKDC	3.31e-09	0.608564	0.464	0.26	0.000198593	OA
RPS23P8	1.49e-08	0.608072	0.18	0	0.000893573	OA
ELAVL2	1.8e-14	0.608061	0.717	0.44	1.08e-09	OA
LRWD1	1.9e-07	0.608017	0.41	0.233	0.0114186	OA
NASP	1.19e-15	0.605964	0.791	0.493	7.15e-11	OA
C17orf105	3.59e-08	0.605746	0.266	0.067	0.00215428	OA
SPACA7	1.6e-09	0.605412	0.22	0.013	9.61e-05	OA
ERICH2	1.24e-09	0.6053	0.349	0.12	7.41e-05	OA
LINC01191	6.77e-09	0.6051	0.337	0.12	0.000405981	OA
RANBP9	5.63e-12	0.604369	0.46	0.2	3.38e-07	OA
SRRM2	1.8e-14	0.604062	0.717	0.48	1.08e-09	OA
PPFIA1	3.31e-12	0.603781	0.515	0.26	1.98e-07	OA
CENPF	8.54e-10	0.600971	0.462	0.247	5.12e-05	OA
ARHGAP5	6.92e-10	0.599354	0.405	0.173	4.15e-05	OA
SUPT5H	1.31e-08	0.596039	0.536	0.32	0.000785405	OA
ODF1	2.57e-08	0.595463	0.215	0.027	0.00154201	OA
SCML1	0.00752734	0.595235	0.245	0.167	1	OA
CLSPN	0.000262314	0.594508	0.342	0.22	1	OA
TTC3	5.23e-11	0.592862	0.599	0.353	3.14e-06	OA
RYK	2.95e-08	0.590796	0.476	0.3	0.00176815	OA
SMC1B	1.72e-05	0.590346	0.519	0.373	1	OA
SRPK2	1.84e-08	0.589288	0.558	0.393	0.00110262	OA
MFF	7.28e-10	0.588615	0.662	0.473	4.37e-05	OA
MCRIP1	3.66e-09	0.587221	0.192	0	0.000219578	OA
PRPF8	1.83e-09	0.587043	0.519	0.313	0.00010987	OA
CLPTM1L	6.45e-09	0.586786	0.448	0.253	0.000386872	OA
STK31	7.87e-10	0.586607	0.582	0.36	4.72e-05	OA
ZFP91	2.33e-10	0.586235	0.424	0.193	1.39e-05	OA
KDM5B	1.12e-10	0.58342	0.491	0.253	6.73e-06	OA
KDM5A	1.26e-09	0.583237	0.509	0.307	7.55e-05	OA
C9orf24	3.01e-08	0.58225	0.262	0.06	0.00180482	OA
MDN1	1.88e-09	0.581957	0.356	0.147	0.00011265	OA
FAM120B	9.04e-10	0.58135	0.254	0.033	5.42e-05	OA
FAM92A1	8.01e-08	0.581255	0.547	0.347	0.0048065	OA
FAM104A	1.49e-06	0.580436	0.483	0.32	0.0892218	OA
EHD1	1.63e-07	0.579757	0.381	0.187	0.00977197	OA
ACTL9	1.22e-08	0.579421	0.219	0.027	0.000732282	OA
HNRNPU	2.27e-14	0.579323	0.748	0.553	1.36e-09	OA
KIF5B	1.85e-09	0.578813	0.553	0.34	0.000110828	OA
AURKAIP1	1.4e-09	0.578427	0.642	0.46	8.42e-05	OA
CKAP5	4.32e-09	0.578258	0.374	0.16	0.000258806	OA
MS4A6E	5.52e-08	0.578076	0.256	0.06	0.0033124	OA
AKAP12	1.28e-07	0.577699	0.366	0.18	0.00768877	OA
IGFBP2	8.84e-07	0.57643	0.554	0.4	0.0530145	OA
BPIFA3	1.61e-09	0.575482	0.209	0.007	9.68e-05	OA
RP5-1023B21.1	5.58e-08	0.575406	0.257	0.06	0.00334625	OA
IQCF5	8.47e-09	0.574595	0.225	0.027	0.000507959	OA
DZIP3	4.81e-11	0.57459	0.484	0.247	2.89e-06	OA
SMARCA5	1.29e-11	0.574288	0.628	0.413	7.76e-07	OA
DDX4	4.13e-13	0.57404	0.655	0.38	2.48e-08	OA
URI1	3.21e-08	0.572557	0.49	0.313	0.00192735	OA
DNAJC5B	9.68e-09	0.571432	0.235	0.033	0.000580734	OA
RP11.425L10.1	4.31e-08	0.569774	0.17	0	0.00258395	OA
MAP4	4.63e-10	0.569083	0.465	0.253	2.78e-05	OA
GIGYF2	8.1e-11	0.568839	0.435	0.193	4.86e-06	OA
PRKAR2A	3.04e-08	0.568	0.464	0.273	0.00182356	OA
SRP54	5.8e-09	0.567845	0.547	0.347	0.000348141	OA
RPL15P3	1.61e-08	0.566866	0.179	0	0.00096729	OA
HSPA4	1.36e-13	0.566694	0.666	0.407	8.14e-09	OA
SUZ12	5.81e-12	0.564492	0.571	0.333	3.49e-07	OA
MRGBP	1.22e-09	0.564025	0.408	0.18	7.31e-05	OA
HDLBP	4.83e-11	0.563837	0.679	0.5	2.9e-06	OA
RASSF8	3.21e-11	0.56348	0.316	0.067	1.93e-06	OA
ZNF131	3.37e-10	0.563194	0.491	0.28	2.02e-05	OA
LYPLA1	2.4e-12	0.562351	0.775	0.507	1.44e-07	OA
PIWIL2	1.15e-06	0.561443	0.435	0.267	0.0689193	OA
AKIRIN1	5.31e-11	0.559655	0.637	0.42	3.18e-06	OA
TPD52L3	1.71e-08	0.559633	0.216	0.027	0.00102808	OA
YPEL1	1.22e-09	0.559162	0.309	0.08	7.33e-05	OA
GANAB	2.03e-05	0.559044	0.389	0.247	1	OA
RP11.382A20.3	2.13e-08	0.558729	0.176	0	0.00127559	OA
PAWR	2.41e-11	0.558621	0.428	0.187	1.44e-06	OA
GNB1	2.5e-07	0.557363	0.486	0.333	0.0150174	OA
SPINK2	2.5e-13	0.557341	0.69	0.393	1.5e-08	OA
CSNK1G2	4.2e-10	0.556669	0.343	0.107	2.52e-05	OA
TDRD1	1.9e-08	0.556375	0.345	0.147	0.00114072	OA
RALGPS2	6.88e-11	0.55467	0.346	0.1	4.13e-06	OA
RP11-322N21.2	2.49e-07	0.554389	0.184	0.02	0.0149177	OA
FAM134A	3.26e-09	0.554092	0.46	0.253	0.00019582	OA
STT3B	1.41e-09	0.553966	0.468	0.24	8.47e-05	OA
PRSS21	1.48e-06	0.552704	0.365	0.18	0.0886916	OA
AKAP3	6.72e-09	0.550288	0.252	0.047	0.000403149	OA
HNRNPUL1	4.39e-06	0.548991	0.534	0.4	0.263435	OA
HYOU1	5.53e-06	0.548672	0.301	0.147	0.331541	OA
TDRD6	5.04e-10	0.548126	0.38	0.147	3.02e-05	OA
BRDT	4.29e-07	0.548083	0.304	0.12	0.0257337	OA
LCA5L	4.5e-10	0.547281	0.388	0.147	2.7e-05	OA
SPACA3	2.53e-07	0.547232	0.237	0.06	0.0151753	OA
ANKRD11	5.37e-09	0.547212	0.435	0.227	0.000321821	OA
SLK	5.43e-10	0.547212	0.343	0.113	3.26e-05	OA
TEX26	2.36e-08	0.546214	0.194	0.013	0.00141325	OA
RPS3AP47	1.68e-08	0.546162	0.178	0	0.00100636	OA
KMT2B	5.83e-11	0.545919	0.44	0.187	3.5e-06	OA
WIPI2	1.08e-09	0.54582	0.543	0.333	6.48e-05	OA
ACRBP	4.47e-07	0.545707	0.272	0.087	0.0267968	OA
SMC3	5.35e-11	0.545521	0.784	0.58	3.21e-06	OA
C2orf88	4.86e-06	0.545346	0.226	0.073	0.291195	OA
SAMD4A	4.55e-07	0.544572	0.266	0.087	0.0272921	OA
DMRTB1	6.8e-05	0.544502	0.421	0.3	1	OA
CNTRL	3.69e-07	0.544484	0.375	0.193	0.0221163	OA
GPBP1	5.84e-13	0.543282	0.726	0.533	3.5e-08	OA
PCYT2	3.12e-06	0.542726	0.282	0.12	0.18709	OA
HNRNPD	4.06e-10	0.542389	0.58	0.387	2.43e-05	OA
RB1CC1	7.42e-07	0.54211	0.544	0.42	0.0444999	OA
TRIM28	2.71e-08	0.541108	0.596	0.42	0.00162515	OA
C10orf53	1.41e-07	0.540972	0.264	0.073	0.00845749	OA
CELF1	6.22e-09	0.539886	0.482	0.267	0.000373239	OA
KIFAP3	9.26e-10	0.539561	0.486	0.26	5.56e-05	OA
CRNDE	4.69e-07	0.539353	0.489	0.327	0.028123	OA
RGMA	2.78e-05	0.539059	0.332	0.187	1	OA
DHX36	9.69e-10	0.537334	0.562	0.367	5.81e-05	OA
RBM26	3.13e-09	0.536602	0.408	0.2	0.000187664	OA
CFAP53	4.55e-07	0.536106	0.332	0.153	0.0272757	OA
MKRN2	2.17e-08	0.536024	0.341	0.133	0.00129866	OA
FHL5	7.22e-07	0.535979	0.219	0.053	0.0432798	OA
FTH1P10	3.69e-08	0.535461	0.171	0	0.00221031	OA
KIF1B	4.14e-09	0.535451	0.379	0.167	0.000248501	OA
HECTD1	8.96e-10	0.534385	0.536	0.313	5.37e-05	OA
ADAD1	1.71e-07	0.534234	0.334	0.147	0.0102722	OA
PRH1	1.27e-05	0.534199	0.198	0.06	0.760066	OA
ATP2B1	1.38e-08	0.533931	0.522	0.327	0.00082632	OA
PCNT	3.85e-08	0.532736	0.367	0.18	0.00230609	OA
C17orf64	2.88e-08	0.531991	0.283	0.08	0.00172642	OA
GSTM3	3.52e-09	0.531827	0.634	0.44	0.000210881	OA
USP1	8.42e-12	0.531766	0.631	0.407	5.05e-07	OA
PPP3CB	9.59e-09	0.53098	0.403	0.2	0.00057513	OA
KPNB1	1.01e-10	0.530939	0.667	0.44	6.07e-06	OA
SMCHD1	5.17e-09	0.530261	0.423	0.207	0.000310156	OA
RNF216	1.67e-09	0.529795	0.515	0.307	0.000100136	OA
UBN2	2.16e-09	0.529775	0.346	0.133	0.000129557	OA
ZPBP	3.93e-08	0.529394	0.277	0.08	0.00235865	OA
C11orf71	5.94e-05	0.528731	0.339	0.2	1	OA
ZFAND3	7.94e-08	0.527975	0.502	0.313	0.00476494	OA
DBF4	4.79e-10	0.526678	0.457	0.22	2.87e-05	OA
COL4A3BP	5.89e-09	0.525717	0.45	0.24	0.000353009	OA
PSMF1	5.61e-08	0.525236	0.624	0.427	0.00336696	OA
PHF13	8.16e-08	0.523842	0.445	0.247	0.00489653	OA
NFATC2IP	7.87e-08	0.523681	0.394	0.207	0.00471918	OA
SSX2IP	1.43e-09	0.523248	0.54	0.34	8.58e-05	OA
ATAD1	1.93e-06	0.522853	0.333	0.167	0.116047	OA
FAM71F1	1.28e-08	0.5228	0.23	0.033	0.000766741	OA
MAPKAP1	3.24e-09	0.522647	0.384	0.173	0.000194232	OA
GGA1	2.85e-07	0.522215	0.43	0.253	0.0170969	OA
CNOT1	3.84e-08	0.521082	0.426	0.233	0.00230556	OA
BRD2	5.27e-08	0.520971	0.648	0.533	0.00315909	OA
NUP58	5.3e-09	0.520258	0.529	0.34	0.000317637	OA
ZCCHC2	5.08e-10	0.519829	0.306	0.08	3.05e-05	OA
MYO9A	1.74e-08	0.519624	0.389	0.187	0.00104206	OA
UBQLN3	5.02e-08	0.519075	0.208	0.027	0.00301151	OA
RP11-195F19.5	0.000104851	0.518663	0.367	0.24	1	OA
OBSL1	3.07e-06	0.518637	0.5	0.353	0.183832	OA
HIST1H1D	1.48e-07	0.517866	0.186	0.02	0.00889798	OA
ACSBG2	1.61e-07	0.517405	0.197	0.027	0.00966788	OA
WASF1	5.48e-07	0.515729	0.44	0.273	0.0328926	OA
SPEN	1.49e-07	0.514773	0.349	0.16	0.00891965	OA
CLOCK	5.63e-08	0.51312	0.454	0.267	0.0033763	OA
CCT2	2.28e-15	0.512087	0.87	0.567	1.37e-10	OA
SPATA8	5.8e-08	0.511907	0.248	0.053	0.00347995	OA
SUGP2	6.43e-09	0.511761	0.416	0.2	0.000385775	OA
EFCAB1	2.14e-07	0.510125	0.201	0.033	0.0128251	OA
CCDC110	1.33e-07	0.510026	0.226	0.047	0.00794907	OA
SPTAN1	6.55e-08	0.509812	0.458	0.26	0.00392767	OA
C9orf9	0.00143434	0.509093	0.399	0.307	1	OA
BZW1	1.52e-13	0.508869	0.819	0.613	9.12e-09	OA
CTCFL	7.61e-06	0.508687	0.327	0.167	0.45661	OA
SPATA7	1.18e-08	0.50825	0.299	0.087	0.000705116	OA
RANGAP1	3.45e-08	0.507689	0.33	0.127	0.00206712	OA
CEP85L	8.35e-09	0.506996	0.465	0.253	0.00050078	OA
HUWE1	5.21e-10	0.506715	0.395	0.153	3.13e-05	OA
HSP90AA1	1.26e-16	0.506172	0.97	0.88	7.55e-12	OA
CAPRIN1	1.5e-09	0.506027	0.567	0.38	9e-05	OA
RAB14	1.02e-09	0.506018	0.632	0.44	6.1e-05	OA
BRI3	8.55e-05	0.505235	0.53	0.407	1	OA
MTRNR2L12	4.97e-07	0.505139	0.176	0.02	0.0297999	OA
HRASLS	1.34e-06	0.504346	0.313	0.147	0.0805019	OA
TPGS2	2.48e-10	0.503989	0.617	0.387	1.49e-05	OA
CLGN	1.46e-07	0.502654	0.245	0.06	0.00878125	OA
CFAP36	0.000250887	0.50254	0.405	0.287	1	OA
GNAS	1.48e-07	0.501372	0.65	0.48	0.00885238	OA
ITGA6	3.35e-10	0.501068	0.297	0.067	2.01e-05	OA
C16orf82	1.22e-05	0.501018	0.24	0.093	0.733657	OA
FEM1B	1.18e-07	0.500434	0.234	0.053	0.00709252	OA
GATAD2A	4.19e-08	0.500052	0.466	0.267	0.00251033	OA
TPSB2	2.15e-134	4.60601	0.387	0.015	1.29e-129	NOA
TPSAB1	8.74e-163	4.01774	0.36	0.007	5.24e-158	NOA
B2M	2.01e-65	3.20534	0.807	0.269	1.2e-60	NOA
ANXA1	1.94e-123	3.106	0.413	0.022	1.16e-118	NOA
CD69	9.63e-164	2.95387	0.353	0.006	5.78e-159	NOA
TMSB4X	4.82e-55	2.89788	0.833	0.339	2.89e-50	NOA
CTSG	3.82e-59	2.76552	0.347	0.042	2.29e-54	NOA
S100A6	1.74e-172	2.59583	0.62	0.039	1.04e-167	NOA
JUNB	2.61e-79	2.52034	0.753	0.179	1.57e-74	NOA
MALAT1	3.52e-22	2.44962	0.92	0.784	2.11e-17	NOA
S100A4	1.09e-186	2.38085	0.433	0.01	6.54e-182	NOA
SRGN	8.67e-149	2.27593	0.42	0.016	5.2e-144	NOA
VIM	2.68e-47	2.1901	0.76	0.29	1.6e-42	NOA
SAT1	6.25e-76	2.18823	0.5	0.072	3.75e-71	NOA
HLA-DRA	1.79e-40	2.1765	0.147	0.008	1.07e-35	NOA
CD74	4.17e-12	2.09856	0.193	0.056	2.5e-07	NOA
FOS	8.43e-82	2.08231	0.8	0.201	5.05e-77	NOA
RPL41	6.97e-58	2.0185	0.967	0.747	4.18e-53	NOA
JUN	1.48e-51	1.99901	0.653	0.189	8.87e-47	NOA
DUSP1	4.76e-63	1.97582	0.653	0.159	2.86e-58	NOA
RPL39	5.04e-52	1.95408	0.913	0.537	3.02e-47	NOA
IER2	6.06e-40	1.91919	0.52	0.15	3.63e-35	NOA
CPA3	9.73e-189	1.88538	0.347	0.002	5.84e-184	NOA
HPGDS	4.57e-193	1.83254	0.353	0.002	2.74e-188	NOA
RPL10	7.87e-39	1.82674	0.92	0.687	4.72e-34	NOA
RGS1	5.43e-165	1.82309	0.333	0.004	3.25e-160	NOA
ZFP36	2.93e-106	1.7859	0.673	0.095	1.76e-101	NOA
NFKBIA	7.97e-32	1.76336	0.613	0.25	4.78e-27	NOA
TYROBP	1.46e-169	1.74803	0.407	0.01	8.78e-165	NOA
RPL36A	2.84e-84	1.72814	0.927	0.361	1.7e-79	NOA
TMSB10	9.49e-41	1.71303	0.833	0.442	5.69e-36	NOA
MS4A2	5.99e-133	1.708	0.32	0.008	3.59e-128	NOA
HLA-B	7.06e-47	1.70027	0.473	0.102	4.23e-42	NOA
FTL	1.09e-26	1.69528	0.94	0.71	6.54e-22	NOA
ARHGDIB	7.84e-123	1.68583	0.447	0.027	4.7e-118	NOA
FCER1G	3.26e-191	1.68533	0.367	0.003	1.95e-186	NOA
GAGE2A	6.49e-18	1.66009	0.447	0.224	3.89e-13	NOA
VWA5A	2.97e-50	1.61718	0.387	0.064	1.78e-45	NOA
CLIC1	9.34e-54	1.61607	0.513	0.113	5.6e-49	NOA
FTH1	1.54e-26	1.59626	0.967	0.927	9.25e-22	NOA
RPL17	5.82e-73	1.58048	0.9	0.372	3.49e-68	NOA
RPL27A	6.82e-38	1.54912	0.927	0.729	4.09e-33	NOA
HLA-C	1.07e-42	1.53373	0.46	0.107	6.42e-38	NOA
RGS13	1.72e-167	1.52426	0.3	0.001	1.03e-162	NOA
CD63	2.63e-27	1.51272	0.713	0.384	1.58e-22	NOA
RPL7	1.23e-43	1.5094	0.96	0.712	7.38e-39	NOA
HLA-DPB1	2.54e-10	1.48986	0.193	0.062	1.53e-05	NOA
HLA-DRB1	5.76e-11	1.47398	0.16	0.044	3.45e-06	NOA
HPGD	2.59e-95	1.47388	0.307	0.015	1.56e-90	NOA
LGALS1	4.41e-53	1.44576	0.547	0.125	2.64e-48	NOA
RPS27	1.67e-58	1.39244	0.987	0.852	1e-53	NOA
PPP1R15A	1.2e-31	1.38929	0.547	0.199	7.22e-27	NOA
RPS4X	1.5e-33	1.36204	0.927	0.615	9.01e-29	NOA
RPS29	5.99e-58	1.35897	0.98	0.886	3.59e-53	NOA
RPL31	1.76e-49	1.34805	0.96	0.764	1.06e-44	NOA
RPL13A	1.23e-47	1.33061	0.973	0.844	7.4e-43	NOA
CD44	1.39e-76	1.33014	0.307	0.022	8.35e-72	NOA
GADD45B	1.54e-69	1.32121	0.647	0.136	9.21e-65	NOA
FXYD5	1.16e-52	1.29175	0.4	0.065	6.97e-48	NOA
IFITM2	5.95e-34	1.27905	0.42	0.102	3.57e-29	NOA
SH3BGRL3	4.19e-42	1.27703	0.573	0.17	2.51e-37	NOA
EEF1A1	4.48e-38	1.27574	0.967	0.872	2.69e-33	NOA
RPS14	7.03e-46	1.25764	0.987	0.847	4.21e-41	NOA
RPL34	1.5e-25	1.25111	0.973	0.896	9.01e-21	NOA
HLA-E	1.93e-63	1.23439	0.347	0.038	1.16e-58	NOA
EMP3	5.16e-47	1.2224	0.473	0.103	3.1e-42	NOA
NEAT1	7.78e-16	1.1862	0.36	0.145	4.67e-11	NOA
TSC22D3	3.58e-37	1.18428	0.293	0.048	2.15e-32	NOA
RPS28	1.85e-54	1.18099	0.973	0.792	1.11e-49	NOA
IFITM3	4.72e-60	1.17826	0.447	0.068	2.83e-55	NOA
RPL23	6.4e-31	1.17471	0.867	0.605	3.84e-26	NOA
PTGS2	1.08e-98	1.1645	0.24	0.006	6.49e-94	NOA
EGR1	2.55e-37	1.1613	0.527	0.146	1.53e-32	NOA
RPL21	4.22e-45	1.15753	0.973	0.873	2.53e-40	NOA
FOSB	2.21e-24	1.15406	0.6	0.261	1.33e-19	NOA
RPS27A	5.94e-40	1.1485	0.96	0.871	3.56e-35	NOA
RPL12	3.72e-46	1.14547	0.967	0.758	2.23e-41	NOA
RGS2	4.05e-24	1.13959	0.413	0.133	2.43e-19	NOA
IGFBP7	5.97e-78	1.13876	0.653	0.122	3.58e-73	NOA
RPS17	1.69e-47	1.13315	0.92	0.703	1.02e-42	NOA
LAPTM5	3.6e-149	1.13242	0.307	0.004	2.16e-144	NOA
RPL26	7.02e-38	1.11312	0.96	0.817	4.21e-33	NOA
RPS26	4.06e-50	1.11087	0.953	0.671	2.43e-45	NOA
TUBA1A	1.81e-22	1.11046	0.633	0.307	1.09e-17	NOA
BTG2	4.7e-57	1.10522	0.367	0.048	2.82e-52	NOA
LGALS3	1.13e-48	1.09199	0.493	0.107	6.79e-44	NOA
RPL23A	5.88e-47	1.09021	0.973	0.814	3.53e-42	NOA
ACTB	2.12e-30	1.08788	0.947	0.739	1.27e-25	NOA
GATA2	4.16e-28	1.07823	0.293	0.063	2.5e-23	NOA
HLA-A	5.28e-27	1.07054	0.553	0.203	3.17e-22	NOA
RPS13	5.68e-39	1.06089	0.96	0.784	3.41e-34	NOA
MYL6	4.07e-29	1.05604	0.833	0.482	2.44e-24	NOA
MT2A	1.21e-24	1.05408	0.427	0.136	7.25e-20	NOA
RPL37	1.49e-40	1.05333	0.967	0.801	8.93e-36	NOA
RAC2	8e-99	1.04174	0.28	0.01	4.8e-94	NOA
RPL27	6.8e-44	1.03662	0.953	0.71	4.08e-39	NOA
CCL2	2.76e-61	1.03161	0.213	0.011	1.65e-56	NOA
RPL36	1.52e-45	1.02826	0.967	0.761	9.13e-41	NOA
SAMSN1	9.26e-115	1.00385	0.28	0.007	5.55e-110	NOA
C1orf186	6.42e-62	0.998132	0.233	0.015	3.85e-57	NOA
SLC18A2	5.8e-32	0.995923	0.287	0.054	3.48e-27	NOA
SNHG8	6.77e-34	0.98334	0.513	0.155	4.06e-29	NOA
ALOX5AP	1.63e-108	0.981368	0.3	0.01	9.76e-104	NOA
ZFAS1	6.86e-28	0.977195	0.653	0.299	4.11e-23	NOA
RPS15A	1.48e-34	0.974363	0.94	0.812	8.89e-30	NOA
CD37	5.31e-53	0.972641	0.313	0.037	3.18e-48	NOA
KLF6	2.04e-13	0.963297	0.533	0.309	1.22e-08	NOA
RPS25	7.35e-43	0.955975	0.953	0.861	4.41e-38	NOA
RPS8	2.32e-31	0.948522	0.96	0.79	1.39e-26	NOA
SLC25A6	2.21e-30	0.940865	0.733	0.374	1.33e-25	NOA
CAPG	1.43e-15	0.93626	0.527	0.293	8.55e-11	NOA
RPS15	4.66e-45	0.933758	0.987	0.816	2.8e-40	NOA
SDCBP	3.09e-35	0.933156	0.447	0.117	1.85e-30	NOA
RPS3	2.51e-36	0.925874	0.973	0.845	1.51e-31	NOA
RP11-354E11.2	1.02e-158	0.922448	0.26	0	6.14e-154	NOA
DCN	8.3e-73	0.914251	0.48	0.063	4.98e-68	NOA
GAGE12H	4.86e-10	0.90794	0.453	0.282	2.91e-05	NOA
RPL11	8.91e-35	0.901085	0.973	0.864	5.34e-30	NOA
LMNA	2.9e-11	0.899044	0.447	0.246	1.74e-06	NOA
RPLP2	1.91e-51	0.897533	1	0.909	1.14e-46	NOA
ELF1	7.34e-24	0.896107	0.393	0.124	4.4e-19	NOA
RPL37A	7.88e-50	0.892625	0.987	0.941	4.73e-45	NOA
LTC4S	1.81e-116	0.891368	0.247	0.004	1.09e-111	NOA
RPL30	1.47e-37	0.880645	0.98	0.87	8.83e-33	NOA
NR4A2	1.2e-25	0.877588	0.28	0.062	7.21e-21	NOA
TIMP1	2.85e-35	0.87583	0.42	0.097	1.71e-30	NOA
PTGDS	1.42e-27	0.873333	0.813	0.544	8.54e-23	NOA
TOMM7	1.28e-28	0.870798	0.847	0.569	7.7e-24	NOA
RPL6	5.12e-31	0.869923	0.913	0.754	3.07e-26	NOA
SDPR	3.14e-35	0.855584	0.187	0.019	1.88e-30	NOA
RPL35A	4.79e-31	0.854161	0.94	0.876	2.87e-26	NOA
INSL3	8.9e-41	0.85138	0.36	0.061	5.34e-36	NOA
MT-ND2	5.39e-18	0.850471	0.847	0.497	3.23e-13	NOA
ID2	3.48e-15	0.846044	0.453	0.209	2.09e-10	NOA
NDUFB1	1.02e-31	0.845107	0.707	0.313	6.11e-27	NOA
FAU	1.36e-37	0.842709	0.96	0.847	8.14e-33	NOA
RPS18	3.56e-39	0.841586	0.987	0.935	2.14e-34	NOA
SGK1	3.46e-20	0.839835	0.307	0.088	2.08e-15	NOA
RPL38	1.14e-38	0.838913	0.98	0.871	6.85e-34	NOA
RPL10A	1.49e-31	0.838473	0.92	0.734	8.93e-27	NOA
RPL36AL	8.09e-21	0.838063	0.847	0.562	4.85e-16	NOA
DUSP6	3.4e-20	0.827267	0.313	0.093	2.04e-15	NOA
RPS10	1.39e-28	0.823564	0.92	0.633	8.36e-24	NOA
DDIT4	6.98e-44	0.806443	0.36	0.06	4.19e-39	NOA
RPL22	1.53e-27	0.805998	0.9	0.728	9.16e-23	NOA
RPL18A	1.67e-31	0.794192	0.96	0.784	1e-26	NOA
NGFRAP1	7.95e-07	0.791746	0.353	0.199	0.047662	NOA
SELK	2.26e-10	0.78908	0.653	0.431	1.36e-05	NOA
VAMP8	6.06e-29	0.786769	0.3	0.064	3.64e-24	NOA
RPL29	3.23e-30	0.786555	0.96	0.793	1.94e-25	NOA
RPL32	3.97e-29	0.786122	0.98	0.895	2.38e-24	NOA
RPL9	2.6e-33	0.781087	0.973	0.859	1.56e-28	NOA
GABARAP	2.95e-35	0.771484	0.593	0.2	1.77e-30	NOA
S100A11	7.7e-14	0.769339	0.627	0.369	4.62e-09	NOA
MAOB	1.5e-80	0.761067	0.227	0.008	8.98e-76	NOA
HDC	2.67e-93	0.760996	0.227	0.005	1.6e-88	NOA
H3F3B	7.26e-11	0.759894	0.973	0.963	4.36e-06	NOA
RPL24	7.4e-25	0.759378	0.927	0.737	4.44e-20	NOA
HERPUD1	3.07e-10	0.758403	0.293	0.125	1.84e-05	NOA
HNRNPA1	9.84e-26	0.757601	0.9	0.727	5.9e-21	NOA
CITED2	1.95e-17	0.749926	0.3	0.095	1.17e-12	NOA
RPL28	1.27e-35	0.743008	0.967	0.822	7.61e-31	NOA
FCER1A	1.18e-79	0.734588	0.187	0.004	7.07e-75	NOA
RPS3A	6.9e-25	0.734542	0.94	0.893	4.14e-20	NOA
BST2	4.81e-86	0.731449	0.273	0.012	2.88e-81	NOA
RPL35	5.2e-31	0.729074	0.973	0.865	3.12e-26	NOA
TSPO	8.69e-43	0.72836	0.333	0.053	5.21e-38	NOA
TPT1	4.09e-23	0.726717	0.98	0.895	2.45e-18	NOA
RPL14	5.91e-26	0.725162	0.953	0.782	3.55e-21	NOA
CTD-3252C9.4	2.32e-56	0.719121	0.193	0.01	1.39e-51	NOA
MIF	1.28e-22	0.715975	0.627	0.311	7.66e-18	NOA
GMFG	3.2e-43	0.714212	0.267	0.033	1.92e-38	NOA
COX7C	1.97e-22	0.709974	0.867	0.659	1.18e-17	NOA
RPS21	1.54e-29	0.705499	0.96	0.85	9.26e-25	NOA
RPL15	3.61e-28	0.702713	0.987	0.884	2.17e-23	NOA
SEPP1	8.92e-23	0.702686	0.313	0.078	5.35e-18	NOA
EEF1D	6.22e-22	0.702575	0.86	0.619	3.73e-17	NOA
RPS23	1.99e-31	0.697049	0.98	0.899	1.19e-26	NOA
RPL19	2.35e-29	0.696741	0.98	0.866	1.41e-24	NOA
SH3BGRL	1.67e-33	0.695956	0.313	0.059	1e-28	NOA
CLU	1.56e-08	0.695152	0.513	0.35	0.000933771	NOA
TXN	6.1e-21	0.689709	0.64	0.322	3.66e-16	NOA
RGS10	1.36e-19	0.688814	0.32	0.097	8.16e-15	NOA
RP11-501J20.5	3.97e-118	0.686508	0.193	0	2.38e-113	NOA
RPLP1	4.36e-30	0.685898	0.98	0.925	2.62e-25	NOA
ARHGAP18	9.9e-38	0.681736	0.227	0.027	5.94e-33	NOA
BTG1	2.22e-12	0.679262	0.707	0.516	1.33e-07	NOA
PSME1	3.22e-14	0.678898	0.407	0.178	1.93e-09	NOA
ALDH1A1	9.5e-18	0.678312	0.24	0.062	5.7e-13	NOA
ATP5I	7.75e-27	0.677759	0.793	0.464	4.65e-22	NOA
PYCARD	5.82e-69	0.676648	0.233	0.012	3.49e-64	NOA
EIF3K	9.64e-13	0.676338	0.607	0.378	5.78e-08	NOA
TNF	2.37e-50	0.675133	0.113	0.002	1.42e-45	NOA
COX8A	3.86e-14	0.662806	0.553	0.308	2.32e-09	NOA
KRTCAP2	4.99e-21	0.661528	0.553	0.242	2.99e-16	NOA
PPDPF	1e-18	0.659327	0.807	0.612	6e-14	NOA
RPS4Y1	5.61e-25	0.657621	0.873	0.651	3.36e-20	NOA
RPS6	7.69e-24	0.652118	0.953	0.921	4.61e-19	NOA
TIMP3	1.52e-29	0.641435	0.293	0.058	9.13e-25	NOA
ZFP36L2	2.37e-12	0.641278	0.453	0.223	1.42e-07	NOA
NFKBIZ	1.87e-21	0.640957	0.273	0.068	1.12e-16	NOA
CXCR4	0.000113227	0.639433	0.113	0.045	1	NOA
CD99	5.9e-16	0.638906	0.627	0.362	3.54e-11	NOA
RPS9	2.09e-22	0.638042	0.953	0.839	1.25e-17	NOA
SERPINB1	9.42e-13	0.637997	0.267	0.096	5.65e-08	NOA
RPL13	8.77e-23	0.635015	0.987	0.941	5.26e-18	NOA
ADIRF	1.59e-31	0.633929	0.28	0.048	9.56e-27	NOA
CMA1	6.15e-46	0.633227	0.113	0.003	3.69e-41	NOA
USMG5	1.32e-17	0.631337	0.693	0.416	7.9e-13	NOA
TAGLN2	9.79e-14	0.628701	0.447	0.208	5.87e-09	NOA
ITM2A	9.8e-26	0.626816	0.233	0.043	5.88e-21	NOA
NR4A1	3.38e-17	0.625906	0.447	0.184	2.03e-12	NOA
COMMD6	5.78e-21	0.62556	0.813	0.557	3.47e-16	NOA
ARL6IP5	2.03e-14	0.625381	0.26	0.085	1.22e-09	NOA
LAT	1.1e-41	0.624283	0.207	0.019	6.62e-37	NOA
GNB2L1	1.71e-22	0.619344	0.927	0.598	1.03e-17	NOA
RPS27L	5.52e-10	0.617877	0.52	0.315	3.31e-05	NOA
ARPC1B	2.91e-15	0.61632	0.407	0.167	1.74e-10	NOA
PRR13	9.83e-15	0.616126	0.367	0.148	5.9e-10	NOA
NDUFS5	4.02e-15	0.615244	0.587	0.312	2.41e-10	NOA
RPL3	4.66e-21	0.614165	0.96	0.921	2.8e-16	NOA
PRDX6	1.49e-11	0.613316	0.76	0.556	8.92e-07	NOA
NDUFA4	4.07e-18	0.610379	0.84	0.676	2.44e-13	NOA
ITM2B	2.32e-12	0.607089	0.793	0.616	1.39e-07	NOA
RPL4	1.23e-25	0.60666	0.92	0.765	7.39e-21	NOA
CD9	3.27e-10	0.600522	0.58	0.384	1.96e-05	NOA
NPC2	1.11e-06	0.596596	0.613	0.491	0.0662748	NOA
RPS20	1.31e-32	0.596091	0.98	0.936	7.87e-28	NOA
BEX4	1.5e-15	0.589971	0.387	0.154	9.01e-11	NOA
CD83	1.48e-07	0.583828	0.24	0.108	0.00889166	NOA
DDAH2	1.61e-17	0.580585	0.333	0.112	9.66e-13	NOA
GAGE13	6.18e-09	0.579171	0.36	0.196	0.000370844	NOA
MT-CO1	1.95e-13	0.57788	0.873	0.553	1.17e-08	NOA
EIF3E	1.84e-09	0.576729	0.673	0.5	0.000110379	NOA
DHRS7	2.54e-37	0.576337	0.24	0.031	1.52e-32	NOA
HNRNPA0	2.38e-14	0.575458	0.54	0.285	1.43e-09	NOA
PLAUR	6.42e-16	0.571909	0.18	0.04	3.85e-11	NOA
BTK	1.09e-43	0.566374	0.193	0.015	6.52e-39	NOA
MT1X	7.4e-19	0.565485	0.187	0.036	4.44e-14	NOA
DBI	5.46e-07	0.564359	0.5	0.35	0.032767	NOA
ANKRD28	1.84e-09	0.560172	0.32	0.155	0.000110099	NOA
TPI1	7.24e-13	0.555511	0.747	0.541	4.34e-08	NOA
NDUFA1	1.58e-15	0.55501	0.707	0.439	9.49e-11	NOA
EEF1G	1.54e-55	0.554065	0.393	0.057	9.24e-51	NOA
PFDN5	2.16e-15	0.552313	0.913	0.759	1.3e-10	NOA
GPR65	5.44e-58	0.551115	0.147	0.004	3.26e-53	NOA
CYBA	8.61e-10	0.548632	0.327	0.154	5.16e-05	NOA
RPS24	9.76e-22	0.547878	0.987	0.884	5.86e-17	NOA
APOE	8.83e-24	0.547313	0.333	0.088	5.29e-19	NOA
PEBP1	3.03e-07	0.54459	0.733	0.595	0.0181493	NOA
CUTA	1.86e-13	0.544237	0.593	0.343	1.11e-08	NOA
ATP5G2	8.52e-16	0.543596	0.847	0.673	5.11e-11	NOA
TNFSF10	1.36e-75	0.543161	0.167	0.003	8.14e-71	NOA
RHOH	1.03e-74	0.541024	0.173	0.004	6.21e-70	NOA
EGR3	1.93e-20	0.540852	0.147	0.021	1.16e-15	NOA
PTMA	3.52e-19	0.538149	0.973	0.921	2.11e-14	NOA
IFI6	1.06e-13	0.536388	0.127	0.024	6.38e-09	NOA
ITM2C	4.68e-10	0.535293	0.273	0.112	2.81e-05	NOA
PFN1	1.35e-18	0.535151	0.893	0.691	8.09e-14	NOA
GSTA1	0.000295581	0.535111	0.147	0.069	1	NOA
ALOX5	2.98e-28	0.534874	0.153	0.016	1.79e-23	NOA
CSTB	6.42e-13	0.53096	0.633	0.397	3.85e-08	NOA
HES1	9.81e-12	0.527782	0.287	0.112	5.88e-07	NOA
PRNP	3.58e-11	0.526603	0.193	0.06	2.15e-06	NOA
LAPTM4A	6.74e-10	0.521855	0.813	0.67	4.04e-05	NOA
PRDX2	6.48e-25	0.517115	0.287	0.065	3.88e-20	NOA
AC004556.1	6.05e-171	0.517079	0.28	0	3.63e-166	NOA
CALB2	1.76e-12	0.514611	0.207	0.062	1.06e-07	NOA
RPL5	7.39e-19	0.514463	0.953	0.851	4.43e-14	NOA
TMEM256	6.57e-23	0.512903	0.44	0.149	3.94e-18	NOA
ATP5L	7.53e-16	0.512079	0.853	0.666	4.52e-11	NOA
SNHG9	5.76e-23	0.508076	0.433	0.142	3.45e-18	NOA
TRAPPC1	3.85e-13	0.502604	0.507	0.269	2.31e-08	NOA
EIF4A1	1.21e-11	0.502481	0.567	0.348	7.27e-07	NOA
RPL8	5.38e-20	0.501008	0.953	0.878	3.23e-15	NOA
