# Supplementary material for: RNA‐binding protein ELAVL2 plays post‐transcriptional roles in the regulation of spermatogonia proliferation and apoptosis
Source: Cell Prolif. 2021 Jul 23;54(9):e13098. doi: 10.1111/cpr.13098 (PMC8450129; doi:10.1111/cpr.13098)
Supplement: Supplementary file 3 — Table S3 [file CPR-54-e13098-s004.xlsx]

## Sheet: Table S3. Testis enriched genes
Table S3. Testis enriched genes from HPA dataset
Gene	Ensembl	Uniprot	Chromosome
HIST1H2BA	ENSG00000146047	Q96A08	6
SLC25A31	ENSG00000151475	Q9H0C2	4
HIST1H2AA	ENSG00000164508	Q96QV6	6
CCDC70	ENSG00000123171	Q6NSX1	13
TEX33	ENSG00000185264	O43247	22
ACTL7B	ENSG00000148156	Q9Y614	9
ADAM2	ENSG00000104755	Q99965	8
TUBA3C	ENSG00000198033	Q13748	13
DEFB123	ENSG00000180424	Q8N688	20
LYZL1	ENSG00000120563	Q6UWQ5	10
SUN5	ENSG00000167098	Q8TC36	20
HMGB4	ENSG00000176256	Q8WW32	1
ADAD1	ENSG00000164113	Q96M93	4
MAGEC2	ENSG00000046774	Q9UBF1	X
ADAM30	ENSG00000134249	Q9UKF2	1
PASD1	ENSG00000166049	Q8IV76	X
HDGFL1	ENSG00000112273	Q5TGJ6	6
SPATA8	ENSG00000185594	Q6RVD6	15
DNAJB8	ENSG00000179407	Q8NHS0	3
KIF2B	ENSG00000141200	Q8N4N8	17
BIRC8	ENSG00000163098	Q96P09	19
FAM205A	ENSG00000205108	Q6ZU69	9
ZNRF4	ENSG00000105428	Q8WWF5	19
C5orf47	ENSG00000185056	Q569G3	5
IQCF1	ENSG00000173389	Q8N6M8	3
GAGE12H	ENSG00000224902	A6NDE8	X
TSPY4	ENSG00000233803	P0CV99, P0CW01	Y
TEX37	ENSG00000172073	Q96LM6	2
TMEM202	ENSG00000187806	A6NGA9	15
SPANXD	ENSG00000196406	Q9BXN6	X
RBMXL2	ENSG00000170748	O75526	11
SHCBP1L	ENSG00000157060	Q9BZQ2	1
VCX3A	ENSG00000169059	Q9NNX9	X
HIST3H3	ENSG00000168148	Q16695	1
CCT8L2	ENSG00000198445	Q96SF2	22
AL096814.1	ENSG00000214732		6
CETN1	ENSG00000177143	Q12798	18
TEX50	ENSG00000232113	A0A1B0GTY4	1
POM121L12	ENSG00000221900	Q8N7R1	7
TBC1D21	ENSG00000167139	Q8IYX1	15
DDX4	ENSG00000152670	Q9NQI0	5
IZUMO3	ENSG00000205442	Q5VZ72	9
NAA11	ENSG00000156269	Q9BSU3	4
SMIM23	ENSG00000185662	A6NLE4	5
TNP2	ENSG00000178279	Q05952	16
C20orf144	ENSG00000149609	Q9BQM9	20
TEX47	ENSG00000164645	Q8TBZ9	7
C3orf30	ENSG00000163424	Q96M34	3
FATE1	ENSG00000147378	Q969F0	X
CCDC185	ENSG00000178395	Q8N715	1
FAM71A	ENSG00000162771	Q8IYT1	1
FAM71F1	ENSG00000135248	Q96KD3	7
PDHA2	ENSG00000163114	P29803	4
ACTL7A	ENSG00000187003	Q9Y615	9
LUZP4	ENSG00000102021	Q9P127	X
SPO11	ENSG00000054796	Q9Y5K1	20
C2orf78	ENSG00000187833	A6NCI8	2
ACTRT2	ENSG00000169717	Q8TDY3	1
SPATA31E1	ENSG00000177992	Q6ZUB1	9
GOLGA8F	ENSG00000153684	Q08AF8	15
SPATA31D1	ENSG00000214929	Q6ZQQ2	9
RBMY1A1	ENSG00000234414	P0DJD3	Y
TMCO5A	ENSG00000166069	Q8N6Q1	15
UBQLN3	ENSG00000175520	Q9H347	11
SPATA19	ENSG00000166118	Q7Z5L4	11
FAM47A	ENSG00000185448	Q5JRC9	X
NUTM1	ENSG00000184507	Q86Y26	15
PRSS37	ENSG00000165076	A4D1T9	7
GOLGA8G	ENSG00000183629		15
PAGE1	ENSG00000068985	O75459	X
GOLGA6L2	ENSG00000174450	Q8N9W4	15
PRM1	ENSG00000175646	P04553	16
OR2H1	ENSG00000204688	Q9GZK4	6
VCY	ENSG00000129864	O14598	Y
AL163195.3	ENSG00000259060		14
C4orf17	ENSG00000138813	Q53FE4	4
C9orf57	ENSG00000204669	Q5W0N0	9
TEX19	ENSG00000182459	Q8NA77	17
VCY1B	ENSG00000129862	O14598	Y
C16orf90	ENSG00000215131	A8MZG2	16
PAGE3	ENSG00000204279	Q5JUK9	X
TPD52L3	ENSG00000170777	Q96J77	9
HYPM	ENSG00000187516	O75409	X
TKTL2	ENSG00000151005	Q9H0I9	4
FAM187B	ENSG00000177558	Q17R55	19
MROH2B	ENSG00000171495	Q7Z745	5
VCX2	ENSG00000177504	Q9H322	X
CATSPERZ	ENSG00000219435	Q9NTU4	11
TSPY1	ENSG00000258992	Q01534	Y
DMRTB1	ENSG00000143006	Q96MA1	1
TSPY2	ENSG00000168757	A6NKD2	Y
AC134980.5	ENSG00000285472		15
FAM71E2	ENSG00000180043	Q8N5Q1	19
SPATA31A1	ENSG00000204849		9
TNP1	ENSG00000118245	P09430	2
TEX13A	ENSG00000268629	Q9BXU3	X
AC011195.2	ENSG00000266826		17
ESX1	ENSG00000123576	Q8N693	X
PRM2	ENSG00000122304	P04554	16
SPACA1	ENSG00000118434	Q9HBV2	6
SPATA31D3	ENSG00000186788	P0C874	9
ADAM18	ENSG00000168619	Q9Y3Q7	8
TGIF2LY	ENSG00000176679	Q8IUE0	Y
BX072566.1	ENSG00000277630		Unmapped
C16orf78	ENSG00000166152	Q8WTQ4	16
FAM24A	ENSG00000203795	A6NFZ4	10
PRSS54	ENSG00000103023	Q6PEW0	16
ZPBP	ENSG00000042813	Q9BS86	7
CCDC105	ENSG00000160994	Q8IYK2	19
WDR87	ENSG00000171804	Q6ZQQ6	19
SLCO6A1	ENSG00000205359	Q86UG4	5
IQCF5	ENSG00000214681	A8MTL0	3
GK2	ENSG00000196475	Q14410	4
PPP3R2	ENSG00000188386	Q96LZ3	9
C20orf173	ENSG00000125975	Q96LM9	20
POM121L2	ENSG00000158553	Q96KW2	6
ZCCHC13	ENSG00000187969	Q8WW36	X
ACR	ENSG00000100312	P10323	22
FMR1NB	ENSG00000176988	Q8N0W7	X
MAGEB6	ENSG00000176746	Q8N7X4	X
ACTL9	ENSG00000181786	Q8TC94	19
CD200R1L	ENSG00000206531	Q6Q8B3	3
MS4A13	ENSG00000204979	Q5J8X5	11
PRSS58	ENSG00000258223	Q8IYP2	7
TMCO2	ENSG00000188800	Q7Z6W1	1
TRIM42	ENSG00000155890	Q8IWZ5	3
LYZL2	ENSG00000151033	Q7Z4W2	10
ACTRT1	ENSG00000123165	Q8TDG2	X
SCP2D1	ENSG00000132631	Q9UJQ7	20
CCDC27	ENSG00000162592	Q2M243	1
DMRT1	ENSG00000137090	Q9Y5R6	9
SPATA31A3	ENSG00000275969	Q5VYP0	9
H1FOO	ENSG00000178804	Q8IZA3	3
TEX51	ENSG00000237524	A0A1B0GUA7	2
TMEM225	ENSG00000204300	Q6GV28	11
UBL4B	ENSG00000186150	Q8N7F7	1
SPANXN5	ENSG00000204363	Q5MJ07	X
SPATA31D4	ENSG00000189357		9
PIWIL1	ENSG00000125207	Q96J94	12
POTEB	ENSG00000233917		15
GJA8	ENSG00000121634	P48165	1
NT5C1B-RDH14	ENSG00000250741		2
CAPZA3	ENSG00000177938	Q96KX2	12
RBM46	ENSG00000151962	Q8TBY0	4
SPEM3	ENSG00000283439		17
CDY1B	ENSG00000172352	Q9Y6F8	Y
COX8C	ENSG00000187581	Q7Z4L0	14
POTEB2	ENSG00000230031	H3BUK9	15
C10orf53	ENSG00000178645	Q8N6V4	10
FAM71B	ENSG00000170613	Q8TC56	5
RBMY1E	ENSG00000242389	A6NEQ0	Y
TMEM249	ENSG00000261587	Q2WGJ8	8
CYLC1	ENSG00000183035	P35663	X
LDHAL6B	ENSG00000171989	Q9BYZ2	15
MAGEA2	ENSG00000268606	P43356	X
2021-09-12	ENSG00000140623	Q8IYM1	16
SPEM1	ENSG00000181323	Q8N4L4	17
TPTE	ENSG00000274391	P56180	21
CT47A11	ENSG00000226929	Q5JQC4	X
RBMXL3	ENSG00000175718	Q8N7X1	X
SSMEM1	ENSG00000165120	Q8WWF3	7
TFDP3	ENSG00000183434	Q5H9I0	X
CCER1	ENSG00000197651	Q8TC90	12
LRIT1	ENSG00000148602	Q9P2V4	10
PRR30	ENSG00000186143	Q53SZ7	2
PRSS55	ENSG00000184647	Q6UWB4	8
ANHX	ENSG00000227059	E9PGG2	12
BOD1L2	ENSG00000228075	Q8IYS8	18
C1orf100	ENSG00000173728	Q5SVJ3	1
CST8	ENSG00000125815	O60676	20
LYPD4	ENSG00000273111	Q6UWN0	19
LELP1	ENSG00000203784	Q5T871	1
RBMY1F	ENSG00000169800	Q15415	Y
AL672043.1	ENSG00000250719		1
TBC1D28	ENSG00000189375	Q2M2D7	17
TCP11	ENSG00000124678	Q8WWU5	6
TEX13D	ENSG00000282419		X
AKAP4	ENSG00000147081	Q5JQC9	X
C1orf185	ENSG00000204006	Q5T7R7	1
FKBP6	ENSG00000077800	O75344	7
GSTT4	ENSG00000276950		22
PAPOLB	ENSG00000218823	Q9NRJ5	7
POTED	ENSG00000166351	Q86YR6	21
STK31	ENSG00000196335	Q9BXU1	7
ODF1	ENSG00000155087	Q14990	8
POTEH	ENSG00000198062	Q6S545	22
TEX101	ENSG00000131126	Q9BY14	19
CT47B1	ENSG00000236446	P0C2W7	X
CYLC2	ENSG00000155833	Q14093	9
DEFB119	ENSG00000180483	Q8N690	20
VCX3B	ENSG00000205642	Q9H321	X
C10orf62	ENSG00000203942	Q5T681	10
CCDC42	ENSG00000161973	Q96M95	17
FAM71C	ENSG00000180219	Q8NEG0	12
GSG1	ENSG00000111305	Q2KHT4	12
FTMT	ENSG00000181867	Q8N4E7	5
HIST1H1T	ENSG00000187475	P22492	6
LYZL4	ENSG00000157093	Q96KX0	3
RNF133	ENSG00000188050	Q8WVZ7	7
ANKRD7	ENSG00000106013	Q92527	7
CXorf49	ENSG00000215115	A8MYA2	X
CXorf49B	ENSG00000215113	A8MYA2	X
TRPC5OS	ENSG00000204025	A6NMA1	X
AKNAD1	ENSG00000162641	Q5T1N1	1
GAGE12C	ENSG00000237671	A1L429	X
GAGE12D	ENSG00000227488	A1L429	X
H1FNT	ENSG00000187166	Q75WM6	12
SPANXN2	ENSG00000268988	Q5MJ10	X
SPATA31A7	ENSG00000276040	Q8IWB4	9
SSX2	ENSG00000241476	Q16385	X
TSSK2	ENSG00000206203	Q96PF2	22
CTAG1B	ENSG00000184033	P78358	X
FAM236C	ENSG00000283594	P0DP71	X
MGAT4D	ENSG00000205301	A6NG13	4
AL772284.2	ENSG00000277535		X
ERICH6B	ENSG00000165837	Q5W0A0	13
PGK2	ENSG00000170950	P07205	6
BPIFA3	ENSG00000131059	Q9BQP9	20
CPXCR1	ENSG00000147183	Q8N123	X
EQTN	ENSG00000120160	Q9NQ60	9
FSCN3	ENSG00000106328	Q9NQT6	7
MS4A5	ENSG00000166930	Q9H3V2	11
RNF148	ENSG00000235631	Q8N7C7	7
TEX44	ENSG00000177673	Q53QW1	2
TSPYL6	ENSG00000178021	Q8N831	2
FAM166A	ENSG00000188163	Q6J272	9
FAM46D	ENSG00000174016	Q8NEK8	X
POTEB3	ENSG00000278522	A0JP26, Q6S5H4	15
CBLL2	ENSG00000175809	Q8N7E2	X
FAM236B	ENSG00000268994	A0A1B0GV22	X
GAGE2E	ENSG00000275113		X
OR8B2	ENSG00000284680	Q96RD0	11
TEX36	ENSG00000175018	Q5VZQ5	10
ASB17	ENSG00000154007	Q8WXJ9	1
CCDC116	ENSG00000161180	Q8IYX3	22
CT47A10	ENSG00000224089	Q5JQC4	X
CT47A2	ENSG00000242362	Q5JQC4	X
CT47A3	ENSG00000236126	Q5JQC4	X
CT47A4	ENSG00000230594	Q5JQC4	X
CT47A5	ENSG00000237957	Q5JQC4	X
CT47A8	ENSG00000230347	Q5JQC4	X
CT47A9	ENSG00000226600	Q5JQC4	X
FAM170A	ENSG00000164334	A1A519	5
FAM170B	ENSG00000172538	A6NMN3	10
LYZL6	ENSG00000275722	O75951	17
SYCP1	ENSG00000198765	Q15431	1
VCX	ENSG00000182583	Q9H320	X
CDY2A	ENSG00000182415	Q9Y6F7	Y
CT62	ENSG00000225362	P0C5K7	15
DCAF8L2	ENSG00000189186	P0C7V8	X
SPATA16	ENSG00000144962	Q9BXB7	3
SPDYA	ENSG00000163806	Q5MJ70	2
TKTL1	ENSG00000007350	P51854	X
TSSK1B	ENSG00000212122	Q9BXA7	5
TTLL13P	ENSG00000213471	A6NNM8	15
CTAGE1	ENSG00000212710	Q96RT6, Q9HC47	18
DDI1	ENSG00000170967	Q8WTU0	11
TOPAZ1	ENSG00000173769	Q8N9V7	3
C18orf63	ENSG00000206043	Q68DL7	18
EPPIN-WFDC6	ENSG00000249139	O95925	20
IQCF3	ENSG00000229972	P0C7M6	3
SMIM21	ENSG00000206026	Q3B7S5	18
SPZ1	ENSG00000164299	Q9BXG8	5
CDY1	ENSG00000172288	Q9Y6F8	Y
RBMY1B	ENSG00000242875	A6NDE4	Y
YBX2	ENSG00000006047	Q9Y2T7	17
C6orf201	ENSG00000185689	Q7Z4U5	6
CABS1	ENSG00000145309	Q96KC9	4
SMC1B	ENSG00000077935	Q8NDV3	22
C16orf96	ENSG00000205832	A6NNT2	16
CATSPERD	ENSG00000174898	Q86XM0	19
DCAF4L2	ENSG00000176566	Q8NA75	8
DNAH17	ENSG00000187775	Q9UFH2	17
KRTAP21-2	ENSG00000187026	Q3LI59	21
AC118470.1	ENSG00000239395		1
AL035460.1	ENSG00000241690		20
FAM47B	ENSG00000189132	Q8NA70	X
MAGEB16	ENSG00000189023	A2A368	X
MEIOB	ENSG00000162039	Q8N635	16
XKR3	ENSG00000172967	Q5GH77	22
C12orf50	ENSG00000165805	Q8NA57	12
CMTM2	ENSG00000140932	Q8TAZ6	16
CT47A1	ENSG00000236371	Q5JQC4	X
IQCF2	ENSG00000184345	Q8IXL9	3
PMIS2	ENSG00000283758		19
TEX38	ENSG00000186118	Q6PEX7	1
ACTL8	ENSG00000117148	Q9H568	1
C20orf141	ENSG00000258713	Q9NUB4	20
CATSPER1	ENSG00000175294	Q8NEC5	11
CCDC179	ENSG00000255359	H3BU77	11
CT45A2	ENSG00000271449	Q5DJT8	X
RTP2	ENSG00000198471	Q5QGT7	3
SPATA3	ENSG00000173699	Q8NHX4	2
FNDC8	ENSG00000073598	Q8TC99	17
IRGC	ENSG00000124449	Q6NXR0	19
KRTAP20-4	ENSG00000206105	Q3LI62	21
ANKRD60	ENSG00000124227	Q9BZ19	20
C6orf10	ENSG00000204296	Q5SRN2	6
CTAGE6	ENSG00000271321	Q86UF2	7
FAM205C	ENSG00000187791	A6NFA0	9
SPANXB1	ENSG00000227234	Q9NS25	X
ACSBG2	ENSG00000130377	Q5FVE4	19
CCIN	ENSG00000185972	Q13939	9
DMRTC2	ENSG00000142025	Q8IXT2	19
PDCL2	ENSG00000163440	Q8N4E4	4
PHF7	ENSG00000010318	Q9BWX1	3
SSU72P8	ENSG00000230268		7
AL353572.3	ENSG00000283205		9
ANKRD30A	ENSG00000148513	Q9BXX3	10
C12orf54	ENSG00000177627	Q6X4T0	12
CCDC196	ENSG00000196553	A0A1B0GTZ2	14
FAM236A	ENSG00000275520	A0A1B0GUQ0	X
OR10D3	ENSG00000197309	Q8NH80	11
SPAM1	ENSG00000106304	P38567	7
CXorf51B	ENSG00000235699		X
GAGE1	ENSG00000205777	Q13068	X
LDHC	ENSG00000166796	P07864	11
TTLL2	ENSG00000120440	Q9BWV7	6
AC023491.2	ENSG00000278633		Unmapped
ADAD2	ENSG00000140955	Q8NCV1	16
C17orf47	ENSG00000181013	Q8NEP4	17
DUSP21	ENSG00000189037	Q9H596	X
GSG1L2	ENSG00000214978	A8MUP6	17
PRR23B	ENSG00000184814	Q6ZRT6	3
TBATA	ENSG00000166220	Q96M53	10
TEX53	ENSG00000230054		9
TTLL8	ENSG00000138892	A6PVC2	22
ZC2HC1B	ENSG00000118491	Q5TFG8	6
ALLC	ENSG00000151360		2
GAPDHS	ENSG00000105679	O14556	19
IGLL1	ENSG00000128322	P15814	22
MAGEA9B	ENSG00000267978	P43362	X
TEX14	ENSG00000121101	Q8IWB6	17
CATSPER4	ENSG00000188782	Q7RTX7	1
GAGE2A	ENSG00000189064	Q6NT46	X
GOLGA6B	ENSG00000215186	A6NDN3	15
HEATR9	ENSG00000270379	A2RTY3	17
MAGEB1	ENSG00000214107	P43366	X
MAGEB6B	ENSG00000232030		X
BHMG1	ENSG00000237452	C9JSJ3	19
C3orf84	ENSG00000236980	H3BNL1	3
CAPN11	ENSG00000137225	Q9UMQ6	6
CCDC166	ENSG00000255181	P0CW27	8
DDX53	ENSG00000184735	Q86TM3	X
KIF4B	ENSG00000226650	Q2VIQ3	5
MPC1L	ENSG00000238205	P0DKB6	X
PPP1R2B	ENSG00000231989		5
PRPS1L1	ENSG00000229937	P21108	7
SEL1L2	ENSG00000101251	Q5TEA6	20
XAGE1A	ENSG00000204379	Q9HD64	X
MAGEA4	ENSG00000147381	P43358	X
OR4M1	ENSG00000176299	Q8NGD0	14
TMEM270	ENSG00000175877	Q6UE05	7
TMPRSS12	ENSG00000186452	Q86WS5	12
ZPBP2	ENSG00000186075	Q6X784	17
ACRV1	ENSG00000134940	P26436	11
CT47A6	ENSG00000226023	Q5JQC4	X
POTEM	ENSG00000222036	A6NI47	14
PRKACG	ENSG00000165059	P22612	9
SPANXN3	ENSG00000189252	Q5MJ09	X
SPPL2C	ENSG00000185294	Q8IUH8	17
AC133551.1	ENSG00000274175		Unmapped
ATXN3L	ENSG00000123594	Q9H3M9	X
ELOA2	ENSG00000206181	Q8IYF1	18
IZUMO2	ENSG00000161652	Q6UXV1	19
MAGEB3	ENSG00000198798	O15480	X
NXF2	ENSG00000269405	Q9GZY0	X
RPL10L	ENSG00000165496	Q96L21	14
SPATA31A5	ENSG00000276581	Q5VU36	9
AC092042.3	ENSG00000273291		3
CTAGE9	ENSG00000236761	A4FU28	6
ETDB	ENSG00000224107		X
GOLGA6A	ENSG00000159289	Q9NYA3	15
RNF151	ENSG00000179580	Q2KHN1	16
C11orf94	ENSG00000234776	C9JXX5	11
C12orf40	ENSG00000180116	Q86WS4	12
CDY2B	ENSG00000129873	Q9Y6F7	Y
GLT6D1	ENSG00000204007	Q7Z4J2	9
LRRC52	ENSG00000162763	Q8N7C0	1
OR8B3	ENSG00000284609	Q8NGG8	11
PTH2	ENSG00000142538	Q96A98	19
SPANXA1	ENSG00000198021	Q9NS26	X
SPATA22	ENSG00000141255	Q8NHS9	17
TEKT5	ENSG00000153060	Q96M29	16
ZNF705G	ENSG00000215372	A8MUZ8	8
AL358075.4	ENSG00000278139		1
ASZ1	ENSG00000154438	Q8WWH4	7
CCDC54	ENSG00000138483	Q8NEL0	3
MAGEB4	ENSG00000120289	O15481	X
PRDM7	ENSG00000126856	Q9NQW5	16
SLC25A2	ENSG00000120329	Q9BXI2	5
TBX22	ENSG00000122145	Q9Y458	X
TUBA3E	ENSG00000152086	Q6PEY2	2
CNGA2	ENSG00000183862	Q16280	X
DCAF4L1	ENSG00000182308	Q3SXM0	4
EPPIN	ENSG00000101448	O95925	20
KLHL10	ENSG00000161594	Q6JEL2	17
MAEL	ENSG00000143194	Q96JY0	1
NANOS2	ENSG00000188425	P60321	19
ODF3L2	ENSG00000181781	Q3SX64	19
TERB2	ENSG00000167014	Q8NHR7	15
C3orf20	ENSG00000131379	Q8ND61	3
C3orf22	ENSG00000180697	Q8N5N4	3
DAZ4	ENSG00000205916	Q86SG3	Y
DAZL	ENSG00000092345	Q92904	3
FAM186B	ENSG00000135436	Q8IYM0	12
FBXO39	ENSG00000177294	Q8N4B4	17
HSFY2	ENSG00000169953	Q96LI6	Y
MAGEB2	ENSG00000099399	O15479	X
TXNDC2	ENSG00000168454	Q86VQ3	18
C5orf58	ENSG00000234511	C9J3I9	5
CSNKA2IP	ENSG00000283434		3
DAZ2	ENSG00000205944	Q13117	Y
INSL3	ENSG00000248099	P51460	19
MEIOC	ENSG00000180336	A2RUB1	17
PFN4	ENSG00000176732	Q8NHR9	2
SPANXC	ENSG00000198573	Q9NY87	X
SSX2B	ENSG00000268447	Q16385	X
TEX43	ENSG00000196900	Q6ZNM6	5
TMEM239	ENSG00000198326	Q8WW34	20
BX276092.9	ENSG00000283599		X
C19orf84	ENSG00000262874	I3L1E1	19
C5orf52	ENSG00000187658	A6NGY3	5
C7orf61	ENSG00000185955	Q8IZ16	7
GALNTL5	ENSG00000106648	Q7Z4T8	7
MYCBPAP	ENSG00000136449	Q8TBZ2	17
OR8G1	ENSG00000197849	Q15617	11
SPATA32	ENSG00000184361	Q96LK8	17
TEX46	ENSG00000227868	H3BTG2	1
C1orf167	ENSG00000215910	Q5SNV9	1
DKKL1	ENSG00000104901	Q9UK85	19
EXD1	ENSG00000178997	Q8NHP7	15
FAM47C	ENSG00000198173	Q5HY64	X
IQCF6	ENSG00000214686	A8MYZ5	3
MAGEA3	ENSG00000221867	P43357	X
OR4N4	ENSG00000183706	Q8N0Y3	15
SPACA4	ENSG00000177202	Q8TDM5	19
SPANXA2	ENSG00000203926	Q9NS26	X
TMEM31	ENSG00000179363	Q5JXX7	X
TSACC	ENSG00000163467	Q96A04	1
AKAP3	ENSG00000111254	O75969	12
ANKRD30BL	ENSG00000163046	A7E2S9	2
AURKC	ENSG00000105146	Q9UQB9	19
C2orf16	ENSG00000221843	Q68DN1	2
C8orf74	ENSG00000171060	Q6P047	8
CCDC158	ENSG00000163749	Q5M9N0	4
CT45A10	ENSG00000269586	P0DMU9	X
CXorf65	ENSG00000204165	A6NEN9	X
CXorf66	ENSG00000203933	Q5JRM2	X
DCAF8L1	ENSG00000226372	A6NGE4	X
FAM71D	ENSG00000172717	Q8N9W8	14
GOLGA6L6	ENSG00000277322	A8MZA4	15
KCNU1	ENSG00000215262	A8MYU2	8
KRTAP20-1	ENSG00000244624	Q3LI63	21
LLCFC1	ENSG00000165131	Q96L11	7
MAGEA12	ENSG00000213401	P43365	X
PRR20C	ENSG00000229665	P86479	13
RFPL3	ENSG00000128276	O75679	22
RHOXF2	ENSG00000131721	Q9BQY4	X
RNF113B	ENSG00000139797	Q8IZP6	13
RPGRIP1	ENSG00000092200	Q96KN7	14
SIRPD	ENSG00000125900	Q9H106	20
SPERT	ENSG00000174015	Q8NA61	13
TMEM95	ENSG00000182896	Q3KNT9	17
TP53TG3F	ENSG00000278848	Q9ULZ0	16
TPPP2	ENSG00000179636	P59282	14
TRIML1	ENSG00000184108	Q8N9V2	4
AC064853.2	ENSG00000284622		2
AC171558.3	ENSG00000275249		Unmapped
C10orf120	ENSG00000183559	Q5SQS8	10
C4orf45	ENSG00000164123	Q96LM5	4
CSTL1	ENSG00000125823	Q9H114	20
CT83	ENSG00000204019	Q5H943	X
FBXO24	ENSG00000106336	O75426	7
IQCM	ENSG00000234828	A0A1B0GVH7	4
MAGEA6	ENSG00000197172	P43360	X
OAZ3	ENSG00000143450	Q9UMX2	1
PABPC3	ENSG00000151846	Q9H361	13
SUN3	ENSG00000164744	Q8TAQ9	7
UBE2U	ENSG00000177414	Q5VVX9	1
C14orf177	ENSG00000176605	Q52M58	14
CALR3	ENSG00000269058	Q96L12	19
CRISP2	ENSG00000124490	P16562	6
DAZ1	ENSG00000188120	Q9NQZ3	Y
DNAJC5G	ENSG00000163793	Q8N7S2	2
GLIPR1L1	ENSG00000173401	Q6UWM5	12
GOLGA8J	ENSG00000179938	A6NMD2	15
H2AFB3	ENSG00000277745	P0C5Z0	X
KLF18	ENSG00000283039		1
MBD3L3	ENSG00000182315	A6NE82	19
MORC1	ENSG00000114487	Q86VD1	3
NKX1-1	ENSG00000235608	Q15270	4
OR2W1	ENSG00000204704	Q9Y3N9	6
OR52D1	ENSG00000181609	Q9H346	11
PRSS38	ENSG00000185888	A1L453	1
TEX12	ENSG00000150783	Q9BXU0	11
TEX35	ENSG00000240021	Q5T0J7	1
TMEM225B	ENSG00000244219	P0DP42	7
UBQLNL	ENSG00000175518	Q8IYU4	11
ADAM20	ENSG00000134007	O43506	14
ADAM32	ENSG00000197140	Q8TC27	8
CCDC62	ENSG00000130783	Q6P9F0	12
CPHXL	ENSG00000283755		16
GAGE12E	ENSG00000216649	A1L429	X
GGN	ENSG00000179168	Q86UU5	19
HORMAD1	ENSG00000143452	Q86X24	1
MAGEA1	ENSG00000198681	P43355	X
MBD3L2B	ENSG00000196589	A0A1B0GVZ6	19
MROH7	ENSG00000184313	Q68CQ1	1
PRAMEF11	ENSG00000239810		1
REXO5	ENSG00000005189	Q96IC2	16
RNASE11	ENSG00000173464	Q8TAA1	14
RTL9	ENSG00000243978	Q8NET4	X
SOX30	ENSG00000039600	O94993	5
SPTY2D1OS	ENSG00000247595		11
TAS2R1	ENSG00000169777	Q9NYW7	5
TSKS	ENSG00000126467	Q9UJT2	19
AC007325.1	ENSG00000276017		Unmapped
AC115220.1	ENSG00000241149		7
ACTRT3	ENSG00000184378	Q9BYD9	3
ADAM29	ENSG00000168594	Q9UKF5	4
ANKRD30B	ENSG00000180777	Q9BXX2	18
BOLL	ENSG00000152430	Q8N9W6	2
BRDT	ENSG00000137948	Q58F21	1
C17orf50	ENSG00000270806	Q8WW18	17
C22orf23	ENSG00000128346	Q9BZE7	22
C9orf131	ENSG00000174038	Q5VYM1	9
CCDC172	ENSG00000182645	P0C7W6	10
CPA5	ENSG00000158525	Q8WXQ8	7
CT45A1	ENSG00000268940	Q5HYN5	X
CT45A9	ENSG00000270946	P0DMV2	X
FAM229A	ENSG00000225828	H3BQW9	1
FTHL17	ENSG00000132446	Q9BXU8	X
GAB4	ENSG00000215568	Q2WGN9	22
GAGE13	ENSG00000274274		X
GOLGA6C	ENSG00000167195	A6NDK9	15
GOLGA6L7	ENSG00000261649		15
HSF5	ENSG00000176160	Q4G112	17
LACTBL1	ENSG00000215906	A8MY62	1
ODF3L1	ENSG00000182950	Q8IXM7	15
PLCZ1	ENSG00000139151	Q86YW0	12
SLC25A52	ENSG00000141437		18
SLC36A3	ENSG00000186334	Q495N2	5
SPANXN1	ENSG00000203923	Q5VSR9	X
SPATA31A6	ENSG00000185775	Q5VVP1	9
SPEM2	ENSG00000184560	Q0P670	17
TSGA10IP	ENSG00000175513	Q3SY00	11
TXNDC8	ENSG00000204193	Q6A555	9
ADCY10	ENSG00000143199	Q96PN6	1
CCDC197	ENSG00000175699		14
CT45A8	ENSG00000278085	P0DMV1	X
EFCAB3	ENSG00000172421	Q8N7B9	17
GOT1L1	ENSG00000169154	Q8NHS2	8
OR6T1	ENSG00000181499	Q8NGN1	11
POTEC	ENSG00000183206	B2RU33	18
SMCP	ENSG00000163206	P49901	1
SOHLH1	ENSG00000165643	Q5JUK2	9
SPATA4	ENSG00000150628	Q8NEY3	4
WFDC3	ENSG00000124116	Q8IUB2	20
ZNF705B	ENSG00000215356	P0CI00	8
AC138647.1	ENSG00000226490		8
CCDC182	ENSG00000166329	A6NF36	17
CCDC83	ENSG00000150676	Q8IWF9	11
CFAP97D1	ENSG00000231256	B2RV13	17
CTAGE15	ENSG00000271079	A4D2H0	7
FAM228A	ENSG00000186453	Q86W67	2
FAM236D	ENSG00000225396	A0A1B0GTK5	X
FOXR1	ENSG00000176302	Q6PIV2	11
LINC02203	ENSG00000280709		15
LRRC72	ENSG00000205858	A6NJI9	7
MAGEA9	ENSG00000123584	P43362	X
MCHR2	ENSG00000152034	Q969V1	6
ODF3	ENSG00000177947	Q96PU9	11
ODF4	ENSG00000184650	Q2M2E3	17
OOSP2	ENSG00000149507	Q86WS3	11
OR7E24	ENSG00000237521	Q6IFN5	19
PNMA5	ENSG00000198883	Q96PV4	X
PPP1R2C	ENSG00000102055	O14990	X
PRR20A	ENSG00000204919	P86496	13
PRR20B	ENSG00000204918	P86481	13
PRR20D	ENSG00000227151	P86480	13
PRR20E	ENSG00000234278	P86478	13
PRR22	ENSG00000212123	Q8IZ63	19
RBMY1D	ENSG00000244395	P0C7P1	Y
SAXO1	ENSG00000155875	Q8IYX7	9
SPACA7	ENSG00000153498	Q96KW9	13
SPANXN4	ENSG00000189326	Q5MJ08	X
TESMIN	ENSG00000132749	Q9Y4I5	11
TMEM247	ENSG00000284701	A6NEH6	2
USP50	ENSG00000170236	Q70EL3	15
AC010255.3	ENSG00000250803		5
AC018709.1	ENSG00000272297		4
BTG4	ENSG00000137707	Q9NY30	11
C11orf42	ENSG00000180878	Q8N5U0	11
CNBD1	ENSG00000176571	Q8NA66	8
CT45A5	ENSG00000228836	P0DMU8	X
GTSF1L	ENSG00000124196	Q9H1H1	20
IQCA1L	ENSG00000278685		7
NT5C1B	ENSG00000185013	Q96P26	2
OTOG	ENSG00000188162	Q6ZRI0	11
PRM3	ENSG00000178257	Q9NNZ6	16
RAD51AP2	ENSG00000214842	Q09MP3	2
RSPH6A	ENSG00000104941	Q9H0K4	19
SLC35G4	ENSG00000236396	P0C7Q5	18
SLFNL1	ENSG00000171790	Q499Z3	1
SPATA46	ENSG00000171722	Q5T0L3	1
SPATA9	ENSG00000145757	Q9BWV2	5
SSX1	ENSG00000126752	Q16384	X
SSX4	ENSG00000268009	O60224	X
SSX4B	ENSG00000269791	O60224	X
STPG4	ENSG00000239605	Q8N801	2
SYCP3	ENSG00000139351	Q8IZU3	12
TEX11	ENSG00000120498	Q8IYF3	X
TEX13B	ENSG00000170925	Q9BXU2	X
TPRX1	ENSG00000178928	Q8N7U7	19
TSPAN16	ENSG00000130167	Q9UKR8	19
ZNF679	ENSG00000197123	Q8IYX0	7
AC023055.1	ENSG00000257390		12
ARL13A	ENSG00000174225	Q5H913	X
C17orf64	ENSG00000141371	Q86WR6	17
CLEC18C	ENSG00000157335	Q8NCF0	16
COX7B2	ENSG00000170516	Q8TF08	4
CT45A3	ENSG00000269096	Q8NHU0	X
DCDC2C	ENSG00000214866	A8MYV0	2
GGTLC1	ENSG00000149435	Q9BX51	20
IZUMO1	ENSG00000182264	Q8IYV9	19
OR6F1	ENSG00000169214	Q8NGZ6	1
PDZD9	ENSG00000155714	Q8IXQ8	16
POU4F2	ENSG00000151615	Q12837	4
PRND	ENSG00000171864	Q9UKY0	20
SAGE1	ENSG00000181433	Q9NXZ1	X
SLC6A16	ENSG00000063127	Q9GZN6	19
TEX45	ENSG00000198723	Q8NA69	19
TOMM20L	ENSG00000196860	Q6UXN7	14
TSGA13	ENSG00000213265	Q96PP4	7
TSSK6	ENSG00000178093	Q9BXA6	19
ADAM21	ENSG00000139985	Q9UKJ8	14
ART3	ENSG00000156219	Q13508	4
C2orf92	ENSG00000228486		2
C3orf56	ENSG00000214324	Q8N813	3
C4orf51	ENSG00000237136	C9J302	4
C9orf153	ENSG00000187753	Q5TBE3	9
COX6B2	ENSG00000160471	Q6YFQ2	19
CT47A7	ENSG00000228517	Q5JQC4	X
DNAAF3	ENSG00000167646		19
FAM19A3	ENSG00000184599	Q7Z5A8	1
FAM217A	ENSG00000145975	Q8IXS0	6
FAM230A	ENSG00000277870		22
FSCB	ENSG00000189139	Q5H9T9	14
GAGE12J	ENSG00000224659	A6NER3	X
GJA10	ENSG00000135355	Q969M2	6
GSC2	ENSG00000063515	O15499	22
HIGD2B	ENSG00000175202	Q4VC39	15
KLF17	ENSG00000171872	Q5JT82	1
MAGEB18	ENSG00000176774	Q96M61	X
MMD2	ENSG00000136297	Q8IY49	7
NUP210L	ENSG00000143552	Q5VU65	1
OPN5	ENSG00000124818	Q6U736	6
OR14A2	ENSG00000241128	Q96R54	1
PAGE2	ENSG00000234068	Q7Z2X7	X
PAGE2B	ENSG00000238269	Q5JRK9	X
PCSK4	ENSG00000115257	Q6UW60	19
RBM44	ENSG00000177483	Q6ZP01	2
RNF17	ENSG00000132972	Q9BXT8	13
RNF212B	ENSG00000215277	A8MTL3	14
S100A7L2	ENSG00000197364	Q5SY68	1
SLC15A5	ENSG00000188991	A6NIM6	12
SLC26A8	ENSG00000112053	Q96RN1	6
SPATA48	ENSG00000164500	A4D263	7
STPG3	ENSG00000197768	Q8N7X2	9
TMEM262	ENSG00000187066	E9PQX1	11
TPTE2	ENSG00000132958	Q6XPS3	13
ZSWIM2	ENSG00000163012	Q8NEG5	2
AC010325.1	ENSG00000261341		19
AL365214.3	ENSG00000281613		6
BPIFB3	ENSG00000186190	P59826	20
CCDC38	ENSG00000165972	Q502W7	12
CCT6B	ENSG00000132141	Q92526	17
CEP295NL	ENSG00000178404	Q96MC4	17
CNTD1	ENSG00000176563	Q8N815	17
CT55	ENSG00000169551	Q8WUE5	X
ETDA	ENSG00000238210		X
FBXO43	ENSG00000156509	Q4G163	8
GRID2	ENSG00000152208	O43424	4
GTF2A1L	ENSG00000242441	Q9UNN4	2
HSFX4	ENSG00000283463	A0A1B0GTS1	X
IQCN	ENSG00000130518	Q9H0B3	19
MAGEC1	ENSG00000155495	O60732	X
MDGA2	ENSG00000139915	Q7Z553	14
NPAP1	ENSG00000185823	Q9NZP6	15
OR1C1	ENSG00000221888	Q15619	1
PRSS50	ENSG00000283706	Q9UI38	3
SIGLECL1	ENSG00000179213	Q8N7X8	19
SPATA12	ENSG00000186451	Q7Z6I5	3
SPATC1	ENSG00000186583	Q76KD6	8
SPDYE4	ENSG00000183318	A6NLX3	17
SSX3	ENSG00000165584	Q99909	X
STAG3	ENSG00000066923	Q9UJ98	7
STARD6	ENSG00000174448	P59095	18
TCP10	ENSG00000203690	Q12799	6
TMEM191C	ENSG00000206140	A6NGB0	22
TSPY10	ENSG00000236424		Y
ACRBP	ENSG00000111644	Q8NEB7	12
AL592490.1	ENSG00000197991		13
ARMC12	ENSG00000157343	Q5T9G4	6
C6orf229	ENSG00000260286	H3BNL8	6
C9orf43	ENSG00000157653	Q8TAL5	9
CABYR	ENSG00000154040	O75952	18
CCDC168	ENSG00000175820	Q8NDH2	13
CCDC33	ENSG00000140481	Q8N5R6	15
CT47A12	ENSG00000226685	Q5JQC4	X
DMRTA2	ENSG00000142700	Q96SC8	1
DNAJB7	ENSG00000172404	Q7Z6W7	22
DYDC1	ENSG00000170788	Q8WWB3	10
FAM209B	ENSG00000213714	Q5JX69	20
FOXR2	ENSG00000189299	Q6PJQ5	X
GBX1	ENSG00000164900	Q14549	7
GOLGA8S	ENSG00000261739		15
HSFY1	ENSG00000172468	Q96LI6	Y
IZUMO4	ENSG00000099840	Q1ZYL8	19
LRRC74A	ENSG00000100565	Q0VAA2	14
LRWD1	ENSG00000161036	Q9UFC0	7
MAGEB5	ENSG00000188408	Q9BZ81	X
2021-03-10	ENSG00000173838	Q8NA82	17
MBD3L5	ENSG00000237247	A6NJ08	19
OR52E2	ENSG00000176787	Q8NGJ4	11
OR6P1	ENSG00000186440	Q8NGX9	1
OTUD6A	ENSG00000189401	Q7L8S5	X
POU5F2	ENSG00000248483	Q8N7G0	5
RBAK-RBAKDN	ENSG00000272968		7
REC114	ENSG00000183324	Q7Z4M0	15
SLC25A41	ENSG00000181240	Q8N5S1	19
SMKR1	ENSG00000240204	H3BMG3	7
SPACA5B	ENSG00000171478	Q96QH8	X
SYNGR4	ENSG00000105467	O95473	19
TAF7L	ENSG00000102387	Q5H9L4	X
TBC1D3G	ENSG00000260287	Q6DHY5	17
TDRD10	ENSG00000163239	Q5VZ19	1
TEPP	ENSG00000159648	Q6URK8	16
TEX48	ENSG00000230601	A0A1B0GUV7	9
TEX49	ENSG00000257987	A0A1B0GTD5	12
TLE7	ENSG00000260734		16
TMEM89	ENSG00000183396	A2RUT3	3
TSPY8	ENSG00000229549	P0CW00	Y
TSSK4	ENSG00000139908	Q6SA08	14
WDR64	ENSG00000162843	B1ANS9	1
ZDHHC19	ENSG00000163958	Q8WVZ1	3
ABHD1	ENSG00000143994	Q96SE0	2
AC018554.3	ENSG00000278499	A8MU76	16
ANKRD62	ENSG00000181626	A6NC57	18
C19orf71	ENSG00000183397	A6NCJ1	19
C19orf81	ENSG00000235034	C9J6K1	19
C1orf56	ENSG00000143443	Q9BUN1	1
C7orf31	ENSG00000153790	Q8N865	7
CATSPER3	ENSG00000152705	Q86XQ3	5
CCDC63	ENSG00000173093	Q8NA47	12
CCDC87	ENSG00000182791	Q9NVE4	11
CMTM1	ENSG00000089505	Q8IZ96	16
DAW1	ENSG00000123977	Q8N136	2
DPPA5	ENSG00000203909	A6NC42	6
DYRK4	ENSG00000010219	Q9NR20	12
ERICH2	ENSG00000204334	A1L162	2
KCTD19	ENSG00000168676	Q17RG1	16
KRT26	ENSG00000186393	Q7Z3Y9	17
LINC00854	ENSG00000236383		17
MAJIN	ENSG00000168070	Q3KP22	11
MOV10L1	ENSG00000073146	Q9BXT6	22
MS4A6E	ENSG00000166926	Q96DS6	11
NUTM2F	ENSG00000130950	A1L443	9
OR13C3	ENSG00000204246	Q8NGS6	9
PP2D1	ENSG00000183977	A8MPX8	3
PPP4R3C	ENSG00000224960	Q6ZMV5	X
PRR23C	ENSG00000233701	Q6ZRP0	3
PSAPL1	ENSG00000178597	Q6NUJ1	4
RIMBP3	ENSG00000275793	Q9UFD9	22
RIMBP3C	ENSG00000183246	A6NJZ7	22
SLC9B1	ENSG00000164037	Q4ZJI4	4
SLC9C2	ENSG00000162753	Q5TAH2	1
SYCE1	ENSG00000171772	Q8N0S2	10
TCP10L	ENSG00000242220	Q8TDR4	21
TCP10L2	ENSG00000166984	B9ZVM9	6
TGIF2LX	ENSG00000153779	Q8IUE1	X
TIMD4	ENSG00000145850	Q96H15	5
UBE2L5	ENSG00000236444		13
USP6	ENSG00000129204	P35125	17
VWA3B	ENSG00000168658	Q502W6	2
WDR88	ENSG00000166359	Q6ZMY6	19
ZAN	ENSG00000146839		7
AC011005.1	ENSG00000230626		7
AC025594.2	ENSG00000272899		7
AC083800.1	ENSG00000251012		3
AC087498.1	ENSG00000180042		17
AC187653.1	ENSG00000248767		7
ADAMTS20	ENSG00000173157	P59510	12
AGBL5	ENSG00000084693	Q8NDL9	2
ATP8B3	ENSG00000130270	O60423	19
AXDND1	ENSG00000162779	Q5T1B0	1
C16orf71	ENSG00000166246	Q8IYS4	16
C16orf95	ENSG00000260456	Q9H693	16
C17orf98	ENSG00000275489	A8MV24	17
C1orf94	ENSG00000142698	Q6P1W5	1
C9orf84	ENSG00000165181	Q5VXU9	9
CCDC7	ENSG00000216937	Q96M83	10
CCDC73	ENSG00000186714	Q6ZRK6	11
CLDN34	ENSG00000234469	H7C241	X
CLEC9A	ENSG00000197992	Q6UXN8	12
CTCFL	ENSG00000124092	Q8NI51	20
ENTHD1	ENSG00000176177	Q8IYW4	22
FNDC11	ENSG00000125531	Q9BVV2	20
FSIP2	ENSG00000188738	Q5CZC0	2
GAGE12F	ENSG00000236362	P0CL80, P0CL82, O76087	X
GFY	ENSG00000261949	I3L273	19
GSTA1	ENSG00000243955	P08263	6
GUCA1A	ENSG00000048545	P43080	6
IL31	ENSG00000204671	Q6EBC2	12
JHY	ENSG00000109944	Q6NUN7	11
KNL1	ENSG00000137812	Q8NG31	15
KRBOX1	ENSG00000240747	C9JBD0	3
KRTAP5-8	ENSG00000241233	O75690	11
MAGEA2B	ENSG00000183305	P43356	X
MRGPRG	ENSG00000182170	Q86SM5	11
NPIPB6	ENSG00000198156	E9PJ23	16
NR0B1	ENSG00000169297	P51843	X
NUPR2	ENSG00000185290	A6NF83	7
OXCT2	ENSG00000198754	Q9BYC2	1
POTEI	ENSG00000196834	P0CG38	2
PROCA1	ENSG00000167525	Q8NCQ7	17
PRR23A	ENSG00000206260	A6NEV1	3
PRSS40A	ENSG00000183292		2
PRSS40B	ENSG00000184761		2
RGPD3	ENSG00000153165	A6NKT7	2
RGSL1	ENSG00000121446	A5PLK6	1
SH3GL3	ENSG00000140600	Q99963	15
SLC22A14	ENSG00000144671	Q9Y267	3
SPACA3	ENSG00000141316	Q8IXA5	17
SPACA5	ENSG00000171489	Q96QH8	X
SPATA45	ENSG00000185523	Q537H7	1
SYCE3	ENSG00000217442	A1L190	22
TDRD1	ENSG00000095627	Q9BXT4	10
TEX15	ENSG00000133863	Q9BXT5	8
TEX54	ENSG00000283268		11
THEG	ENSG00000105549	Q9P2T0	19
TMEM191B	ENSG00000278558	P0C7N4	22
TP53TG3C	ENSG00000205457	Q9ULZ0	16
TP53TG5	ENSG00000124251	Q9Y2B4	20
TSSK3	ENSG00000162526	Q96PN8	1
ZMYND10	ENSG00000004838	O75800	3
ZNF560	ENSG00000198028	Q96MR9	19
AC213203.1	ENSG00000277475		Unmapped
ACTL10	ENSG00000182584	Q5JWF8	20
AHRR	ENSG00000063438	A9YTQ3	5
AKR1E2	ENSG00000165568	Q96JD6	10
AMH	ENSG00000104899	P03971	19
AP002347.1	ENSG00000285231		11
ARRDC5	ENSG00000205784	A6NEK1	19
C10orf82	ENSG00000165863	Q8WW14	10
C11orf65	ENSG00000166323	Q8NCR3	11
C5orf60	ENSG00000204661	A6NFR6	5
C8orf89	ENSG00000274443	P0DMQ9	8
CAGE1	ENSG00000164304	Q8TC20	6
CCDC144NL	ENSG00000205212	Q6NUI1	17
CCDC155	ENSG00000161609	Q8N6L0	19
CDX4	ENSG00000131264	O14627	X
CRYGC	ENSG00000163254	P07315	2
CSNK1A1L	ENSG00000180138	Q8N752	13
DCST1	ENSG00000163357	Q5T197	1
DEUP1	ENSG00000165325	Q05D60	11
DHH	ENSG00000139549	O43323	12
DNAH8	ENSG00000124721	Q96JB1	6
DRICH1	ENSG00000189269	Q6PGQ1	22
EFCAB9	ENSG00000214360	A8MZ26	5
EID3	ENSG00000255150	Q8N140	12
ELAVL2	ENSG00000107105	Q12926	9
FAM237A	ENSG00000235118	A0A1B0GTK4	2
FAM71F2	ENSG00000205085	Q6NXP2	7
FAM9A	ENSG00000183304	Q8IZU1	X
FBXW10	ENSG00000171931	Q5XX13	17
FHL5	ENSG00000112214	Q5TD97	6
GGTLC2	ENSG00000100121	Q14390	22
GJA9	ENSG00000131233	P57773	1
H3F3C	ENSG00000188375	Q6NXT2	12
HRASLS	ENSG00000127252		3
HSD17B3	ENSG00000130948	P37058	9
HSF2BP	ENSG00000160207	O75031	21
IGF2BP1	ENSG00000159217	Q9NZI8	17
KDM4D	ENSG00000186280	Q6B0I6	11
KHDC3L	ENSG00000203908	Q587J8	6
KRT72	ENSG00000170486	Q14CN4	12
LIPJ	ENSG00000204022	Q5W064	10
MORN3	ENSG00000139714	Q6PF18	12
MSH4	ENSG00000057468	O15457	1
NPIPB7	ENSG00000233232	O75200	16
OR4K1	ENSG00000155249	Q8NGD4	14
PAGE5	ENSG00000158639	Q96GU1	X
PBK	ENSG00000168078	Q96KB5	8
PFN3	ENSG00000196570	P60673	5
PIWIL3	ENSG00000184571	Q7Z3Z3	22
PLAC8L1	ENSG00000173261	A1L4L8	5
PSORS1C1	ENSG00000204540	Q9UIG5	6
PYDC2	ENSG00000253548	Q56P42	3
RFX4	ENSG00000111783	Q33E94	12
RIMBP3B	ENSG00000274600	A6NNM3	22
ROPN1L	ENSG00000145491	Q96C74	5
RSPH10B	ENSG00000155026	P0C881	7
SCGB2B2	ENSG00000205209	Q4G0G5	19
SCN10A	ENSG00000185313	Q9Y5Y9	3
SH2D5	ENSG00000189410	Q6ZV89	1
SH2D7	ENSG00000183476	A6NKC9	15
SLC2A14	ENSG00000173262	Q8TDB8	12
SLC35G6	ENSG00000259224	P0C7Q6	17
SOHLH2	ENSG00000120669	Q9NX45	13
SPESP1	ENSG00000258484	Q6UW49	15
SRRM5	ENSG00000226763	B3KS81	19
STKLD1	ENSG00000198870	Q8NE28	9
TBC1D29	ENSG00000266733	Q9UFV1	17
TDRD9	ENSG00000156414	Q8NDG6	14
TEKT3	ENSG00000125409	Q9BXF9	17
TEX13C	ENSG00000282815	A0A0J9YWL9	X
TTC21A	ENSG00000168026	Q8NDW8	3
UNC13C	ENSG00000137766	Q8NB66	15
USP26	ENSG00000134588	Q9BXU7	X
UTF1	ENSG00000171794	Q5T230	10
WFDC6	ENSG00000243543	Q9BQY6	20
ZNF541	ENSG00000118156	Q9H0D2	19
AC106774.6	ENSG00000284234		5
AC106774.8	ENSG00000284373	A6NLC8	5
AC135068.1	ENSG00000182974		15
AC136612.1	ENSG00000275869		Unmapped
AC233724.19	ENSG00000284356		5
ANTXRL	ENSG00000274209	A6NF34	10
AQP5	ENSG00000161798	P55064	12
ATP8A2	ENSG00000132932	Q9NTI2	13
BPY2	ENSG00000183753	O14599	Y
BPY2B	ENSG00000183795	O14599	Y
BPY2C	ENSG00000185894	O14599	Y
C10orf55	ENSG00000222047	Q5SWW7	10
C10orf90	ENSG00000154493	Q96M02	10
C19orf67	ENSG00000188032	A6NJJ6	19
C1orf141	ENSG00000203963	Q5JVX7	1
C2CD6	ENSG00000155754	Q53TS8	2
C3orf62	ENSG00000188315	Q6ZUJ4	3
CATSPERE	ENSG00000179397	Q5SY80	1
CCDC175	ENSG00000151838	P0C221	14
CCDC180	ENSG00000197816	Q9P1Z9	9
CCDC183	ENSG00000213213	Q5T5S1	9
CCDC187	ENSG00000260220	A0A096LP49	9
CDC20B	ENSG00000164287	Q86Y33	5
CDRT15L2	ENSG00000214819	A8MXV6	17
CIB3	ENSG00000141977	Q96Q77	19
CIB4	ENSG00000157884	A0PJX0	2
CSMD1	ENSG00000183117		8
CXorf67	ENSG00000187690	Q86X51	X
DBF4	ENSG00000006634	Q9UBU7	7
DDX20	ENSG00000064703	Q9UHI6	1
DDX25	ENSG00000109832	Q9UHL0	11
DDX43	ENSG00000080007	Q9NXZ2	6
DPEP3	ENSG00000141096	Q9H4B8	16
DPPA2	ENSG00000163530	Q7Z7J5	3
FAM186A	ENSG00000185958	A6NE01	12
FANCD2OS	ENSG00000163705	Q96PS1	3
FSD1	ENSG00000105255	Q9BTV5	19
FUZ	ENSG00000010361	Q9BT04	19
GAGE12B	ENSG00000236737		X
GALNT8	ENSG00000130035	Q9NY28, P17658	12
GCSAML-AS1	ENSG00000284824	Q8N628	1
GDPD4	ENSG00000178795	Q6W3E5	11
GK3P	ENSG00000229894	Q14409	4
GOLGA8T	ENSG00000261247		15
HASPIN	ENSG00000177602	Q8TF76	17
HORMAD2	ENSG00000176635	Q8N7B1	22
INSL6	ENSG00000120210	Q9Y581	9
KCNK18	ENSG00000186795	Q7Z418	10
KEL	ENSG00000197993	P23276	7
KIAA1210	ENSG00000250423	Q9ULL0	X
KRTAP21-1	ENSG00000187005	Q3LI58	21
LCA5L	ENSG00000157578	O95447	21
LRRC3B	ENSG00000179796	Q96PB8	3
2021-03-11	ENSG00000183654	A6NNE9	5
NME8	ENSG00000086288	Q8N427	7
NMS	ENSG00000204640	Q5H8A3	2
NPIPB8	ENSG00000255524	E9PQR5	16
OBP2A	ENSG00000122136	Q9NY56	9
OR13D1	ENSG00000179055	Q8NGV5	9
OR5V1	ENSG00000243729	Q9UGF6	6
OR6B2	ENSG00000182083	Q6IFH4	2
OR6B3	ENSG00000178586	Q8NGW1	2
OTOA	ENSG00000155719	Q7RTW8	16
PIWIL2	ENSG00000197181	Q8TC59	8
PKD2L2	ENSG00000078795	Q9NZM6	5
PKDREJ	ENSG00000130943	Q9NTG1	22
PLPPR5	ENSG00000117598	Q32ZL2	1
PPM1E	ENSG00000175175	Q8WY54	17
PPP1R32	ENSG00000162148	Q7Z5V6	11
PRY	ENSG00000169789	O14603	Y
PSMA8	ENSG00000154611	Q8TAA3	18
RASGEF1C	ENSG00000146090	Q8N431	5
RBMY1J	ENSG00000226941	Q15415	Y
RGPD4	ENSG00000196862	Q7Z3J3	2
RHOXF2B	ENSG00000203989	P0C7M4	X
ROPN1	ENSG00000065371	Q9HAT0	3
RPL39L	ENSG00000163923	Q96EH5	3
RSPH10B2	ENSG00000169402	B2RC85	7
SELENOV	ENSG00000186838	P59797	19
2021-09-14	ENSG00000154997	Q6ZU15	7
SH3TC2	ENSG00000169247	Q8TF17	5
SLC30A3	ENSG00000115194	Q99726	2
SLC9C1	ENSG00000172139	Q4G0N8	3
SPAG8	ENSG00000137098	Q99932	9
SPATA21	ENSG00000187144	Q7Z572	1
SPATA24	ENSG00000170469	Q86W54	5
SYCE2	ENSG00000161860	Q6PIF2	19
SYT14	ENSG00000143469	Q8NB59	1
TACC3	ENSG00000013810	Q9Y6A5	4
TBC1D3F	ENSG00000275954		17
TBC1D3H	ENSG00000274226	P0C7X1	17
TCTE1	ENSG00000146221	Q5JU00	6
TEKT2	ENSG00000092850	Q9UIF3	1
TERT	ENSG00000164362	O14746	5
TEX26	ENSG00000175664	Q8N6G2	13
TEX29	ENSG00000153495	Q8N6K0	13
TMEM217	ENSG00000172738	Q8N7C4	6
TMIGD3	ENSG00000121933	P0DMS9	1
TRIM49C	ENSG00000204449	P0CI26	11
TRIM6-TRIM34	ENSG00000258588		11
TRIML2	ENSG00000179046	Q8N7C3	4
TUBB8P12	ENSG00000173213	A6NNZ2	18
WDR62	ENSG00000075702	O43379	19
XAGE1B	ENSG00000204382	Q9HD64	X
XAGE5	ENSG00000171405	Q8WWM1	X
ZBTB32	ENSG00000011590	Q9Y2Y4	19
ZNF385C	ENSG00000187595		17
ZNF385D	ENSG00000151789	Q9H6B1	3
ZNF479	ENSG00000185177	Q96JC4	7
AANAT	ENSG00000129673	Q16613	17
ABCG4	ENSG00000172350	Q9H172	11
AC007846.2	ENSG00000285471		17
AC008162.2	ENSG00000278646		X
AC012476.1	ENSG00000285396		15
AC022167.5	ENSG00000283516		16
AC026316.5	ENSG00000285218		3
AC136616.1	ENSG00000273554		Unmapped
AC233724.15	ENSG00000283740		5
AL136373.1	ENSG00000282881		1
AL451007.3	ENSG00000284188		1
ANKRD45	ENSG00000183831	Q5TZF3	1
ANKRD55	ENSG00000164512	Q3KP44	5
ANO2	ENSG00000047617	Q9NQ90	12
ARMS2	ENSG00000254636	P0C7Q2	10
AUNIP	ENSG00000127423	Q9H7T9	1
BANF2	ENSG00000125888	Q9H503	20
BMP15	ENSG00000130385	O95972	X
BSX	ENSG00000188909	Q3C1V8	11
BUB1	ENSG00000169679	O43683	2
C11orf71	ENSG00000180425	Q6IPW1	11
C12orf42	ENSG00000179088	Q96LP6	12
C12orf71	ENSG00000214700	A8MTZ7	12
C13orf42	ENSG00000226792		13
C16orf92	ENSG00000167194	Q96LL3	16
C1orf146	ENSG00000203910	Q5VVC0	1
C1orf158	ENSG00000157330	Q8N1D5	1
C1orf194	ENSG00000179902	Q5T5A4	1
C22orf31	ENSG00000100249	O95567	22
C22orf42	ENSG00000205856	Q6IC83	22
C7orf33	ENSG00000170279	Q8WU49	7
C9orf24	ENSG00000164972	Q8NCR6	9
CACNA1B	ENSG00000148408	Q00975	9
CATSPER2	ENSG00000166762	Q96P56	15
CATSPERG	ENSG00000099338	Q6ZRH7	19
CBY3	ENSG00000204659	A6NI87	5
CCDC169	ENSG00000242715	A6NNP5	13
CCDC169-SOHLH2	ENSG00000250709		13
CCDC192	ENSG00000230561	P0DO97	5
CCDC36	ENSG00000173421	Q8IYA8	3
CCDC96	ENSG00000173013	Q2M329	4
CCHCR1	ENSG00000204536	Q8TD31	6
CDCA2	ENSG00000184661	Q69YH5	8
CENPVL1	ENSG00000223591		X
CENPVL2	ENSG00000283093		X
CFAP157	ENSG00000160401	Q5JU67	9
CFAP206	ENSG00000272514	Q8IYR0	6
CFAP52	ENSG00000166596	Q8N1V2	17
CHODL	ENSG00000154645	Q9H9P2	21
CITED1	ENSG00000125931	Q99966	X
CLEC12B	ENSG00000256660	Q2HXU8	12
CLPB	ENSG00000162129	Q9H078	11
CSAG1	ENSG00000198930	Q6PB30	X
CSAG3	ENSG00000268916	Q9Y5P2	X
CST9L	ENSG00000101435	Q9H4G1	20
CT45A6	ENSG00000278289	P0DMU7	X
CT45A7	ENSG00000273696	P0DMV0	X
CTAG1A	ENSG00000268651	P78358	X
CTXN2	ENSG00000233932	P0C2S0	15
CXorf58	ENSG00000165182	Q96LI9	X
DCAF12L2	ENSG00000198354	Q5VW00	X
DCC	ENSG00000187323	P43146	18
DCUN1D1	ENSG00000043093	Q96GG9	3
DNAH3	ENSG00000158486	Q8TD57	16
DNAI1	ENSG00000122735	Q9UI46	9
DNAI2	ENSG00000171595	Q9GZS0	17
DNAJC5B	ENSG00000147570	Q9UF47	8
DND1	ENSG00000256453	Q8IYX4	5
DNHD1	ENSG00000179532	Q96M86	11
DOC2A	ENSG00000149927	Q14183	16
DTL	ENSG00000143476	Q9NZJ0	1
DUSP15	ENSG00000149599	Q9H1R2	20
EBLN1	ENSG00000223601	P0CF75	10
EFCAB8	ENSG00000215529	A8MWE9	20
ETNK2	ENSG00000143845	Q9NVF9	1
FAM153C	ENSG00000204677	Q494X1	5
FAM209A	ENSG00000124103	Q5JX71	20
FAM229B	ENSG00000203778	Q4G0N7	6
FAM231C	ENSG00000268674	P0DMU3, P0DMU4, P0DMU5	Unmapped
FAM9C	ENSG00000187268	Q8IZT9	X
FER1L5	ENSG00000249715	A0AVI2	2
FNDC7	ENSG00000143107	Q5VTL7	1
FOXD4L1	ENSG00000184492	Q9NU39	2
FOXN4	ENSG00000139445	Q96NZ1	12
GOLGA6L22	ENSG00000277865		15
GOLGA8K	ENSG00000249931	D6RF30	15
GORASP2	ENSG00000115806	Q9H8Y8	2
GPC2	ENSG00000213420	Q8N158	7
GPR182	ENSG00000166856	O15218	12
H2BFM	ENSG00000101812	P0C1H6	X
HIPK4	ENSG00000160396	Q8NE63	19
HSFX2	ENSG00000268738	Q9UBD0	X
HSFX3	ENSG00000283697	A0A1B0GWH4	X
HSPA1L	ENSG00000204390	P34931	6
IGLON5	ENSG00000142549	A6NGN9	19
IL13	ENSG00000169194	P35225	5
INHA	ENSG00000123999	P05111	2
ISG20L2	ENSG00000143319	Q9H9L3	1
KNCN	ENSG00000162456	A6PVL3	1
KRT86	ENSG00000170442	O43790	12
KRTAP12-4	ENSG00000212933	P60329	21
LDHAL6A	ENSG00000166800	Q6ZMR3	11
LEMD1	ENSG00000186007	Q68G75	1
LHX9	ENSG00000143355	Q9NQ69	1
LRRC27	ENSG00000148814	Q9C0I9	10
LRRC37A	ENSG00000176681	A6NMS7	17
LRRC37A2	ENSG00000238083	A6NM11	17
LRRC46	ENSG00000141294	Q96FV0	17
LRRD1	ENSG00000240720	A4D1F6	7
LRRIQ3	ENSG00000162620	A6PVS8	1
LRRIQ4	ENSG00000188306	A6NIV6	3
MAGEB10	ENSG00000177689	Q96LZ2	X
MBD3L1	ENSG00000170948	Q8WWY6	19
MBD3L4	ENSG00000205718	A6NDZ8	19
MCMDC2	ENSG00000178460	Q4G0Z9	8
MEIKIN	ENSG00000239642	A0A087WXM9	5
MORN5	ENSG00000185681	Q5VZ52	9
MOS	ENSG00000172680	P00540	8
MRGBP	ENSG00000101189	Q9NV56	20
MYO1H	ENSG00000174527	Q8N1T3	12
NACA2	ENSG00000253506	Q9H009	17
NCAPH	ENSG00000121152	Q15003	2
NLRP7	ENSG00000167634	Q8WX94	19
NMBR	ENSG00000135577	P28336	6
NOBOX	ENSG00000106410	O60393	7
NOX5	ENSG00000255346	Q96PH1	15
NOXRED1	ENSG00000165555	Q6NXP6	14
ODF2	ENSG00000136811	Q5BJF6	9
OLAH	ENSG00000152463	Q9NV23	10
OR10J1	ENSG00000196184	P30954	1
OR1F1	ENSG00000168124	O43749	16
OR3A2	ENSG00000221882	P47893	17
OR4A16	ENSG00000181961	Q8NH70	11
OR4N2	ENSG00000176294	Q8NGD1	14
OR51A7	ENSG00000176895	Q8NH64	11
OR52E5	ENSG00000277932	Q8NH55	11
OR6M1	ENSG00000196099	Q8NGM8	11
OR8B12	ENSG00000170953	Q8NGG6	11
OR8D2	ENSG00000279116	Q9GZM6	11
PCP2	ENSG00000174788	Q8IVA1	19
PDILT	ENSG00000169340	Q8N807	16
PHF24	ENSG00000122733	Q9UPV7	9
PJVK	ENSG00000204311	Q0ZLH3	2
PMFBP1	ENSG00000118557	Q8TBY8	16
PNLDC1	ENSG00000146453	Q8NA58	6
POTEE	ENSG00000188219	Q6S8J3	2
POTEF	ENSG00000196604	A5A3E0	2
PRAME	ENSG00000185686	P78395	22
PRSS21	ENSG00000007038	Q9Y6M0	16
PRSS48	ENSG00000189099	Q7RTY5	4
PRSS51	ENSG00000253649	A0A1B0GVH4	8
PSKH2	ENSG00000147613	Q96QS6	8
QRICH2	ENSG00000129646	Q9H0J4	17
RAD21L1	ENSG00000244588	Q9H4I0	20
RAD54L	ENSG00000085999	Q92698	1
RAD9B	ENSG00000151164	Q6WBX8	12
RFPL4B	ENSG00000251258	Q6ZWI9	6
RHOXF1	ENSG00000101883	Q8NHV9	X
RNF32	ENSG00000105982	Q9H0A6	7
ROPN1B	ENSG00000114547	Q9BZX4	3
SKOR2	ENSG00000215474	Q2VWA4	18
SMIM2	ENSG00000139656	Q9BVW6	13
SPACA9	ENSG00000165698	Q96E40	9
SPATA33	ENSG00000167523	Q96N06	16
SPDYE3	ENSG00000214300	A6NKU9	7
SRY	ENSG00000184895	Q05066	Y
SYCP2	ENSG00000196074	Q9BX26	20
TAAR2	ENSG00000146378	Q9P1P5	6
TAF1L	ENSG00000122728	Q8IZX4	9
TBC1D26	ENSG00000214946	Q86UD7	17
TDRD5	ENSG00000162782	Q8NAT2	1
TDRD6	ENSG00000180113	O60522	6
TERB1	ENSG00000249961	Q8NA31	16
TEX22	ENSG00000226174	C9J3V5	14
TEX28	ENSG00000278057	O15482	X
THSD8	ENSG00000284491		19
TMEM130	ENSG00000166448	Q8N3G9	7
TMEM210	ENSG00000185863	A6NLX4	9
TOP2A	ENSG00000131747	P11388	17
TRIM36	ENSG00000152503	Q9NQ86	5
TRIM60	ENSG00000176979	Q495X7	4
TRIM69	ENSG00000185880	Q86WT6	15
TTC16	ENSG00000167094	Q8NEE8	9
TUBA3D	ENSG00000075886	Q13748	2
USP29	ENSG00000131864	Q9HBJ7	19
VSIG1	ENSG00000101842	Q86XK7	X
WBP2NL	ENSG00000183066	Q6ICG8	22
WDR97	ENSG00000179698	A6NE52	8
ZAR1	ENSG00000182223	Q86SH2	4
ZNF683	ENSG00000176083	Q8IZ20	1
ZNF716	ENSG00000182111	A6NP11	7
ZNF729	ENSG00000196350	A6NN14	19
ABCC12	ENSG00000140798	Q96J65	16
AC171558.1	ENSG00000274792		Unmapped
ADIG	ENSG00000182035	Q0VDE8	20
ANKAR	ENSG00000151687	Q7Z5J8	2
ANKRD18A	ENSG00000180071	Q8IVF6	9
ANKRD20A2	ENSG00000183148	Q5SQ80	9
ANKRD61	ENSG00000157999	A6NGH8	7
AP000812.5	ENSG00000284922		11
ASF1B	ENSG00000105011	Q9NVP2	19
AURKA	ENSG00000087586	O14965	20
BEND2	ENSG00000177324	Q8NDZ0	X
BEND4	ENSG00000188848	Q6ZU67	4
BHLHE23	ENSG00000125533	Q8NDY6	20
BTBD16	ENSG00000138152	Q32M84	10
C13orf46	ENSG00000283199		13
C17orf53	ENSG00000125319	Q8N3J3	17
C19orf18	ENSG00000177025	Q8NEA5	19
C1orf189	ENSG00000163263	Q5VU69	1
C5orf49	ENSG00000215217	A4QMS7	5
C6orf163	ENSG00000203872	Q5TEZ5	6
C9orf129	ENSG00000204352	Q5T035	9
CCDC103	ENSG00000167131	Q8IW40	17
CCDC136	ENSG00000128596	Q96JN2	7
CCDC157	ENSG00000187860	Q569K6	22
CCNB3	ENSG00000147082	Q8WWL7	X
CDC25C	ENSG00000158402	P30307	5
CDCA5	ENSG00000146670	Q96FF9	11
CDCA8	ENSG00000134690	Q53HL2	1
CDKN3	ENSG00000100526	Q16667	14
CENPVL3	ENSG00000224109		X
CHRNB4	ENSG00000117971	P30926	15
CLSPN	ENSG00000092853	Q9HAW4	1
CRYBA4	ENSG00000196431	P53673	22
DCAF12L1	ENSG00000198889	Q5VU92	X
DLGAP2	ENSG00000198010	Q9P1A6	8
DNAJB13	ENSG00000187726	P59910	11
DRC7	ENSG00000159625	Q8IY82	16
DYNLRB2	ENSG00000168589	Q8TF09	16
EPHA8	ENSG00000070886	P29322	1
ERICH6	ENSG00000163645	Q7L0X2	3
ESCO2	ENSG00000171320	Q56NI9	8
FAM133A	ENSG00000179083	Q8N9E0	X
FAM81B	ENSG00000153347	Q96LP2	5
FBXO47	ENSG00000204952	Q5MNV8	17
FEZF1	ENSG00000128610	A0PJY2	7
FOXE3	ENSG00000186790	Q13461	1
GCNA	ENSG00000147174	Q96QF7	X
GDF9	ENSG00000164404	O60383	5
GLIPR1L2	ENSG00000180481	Q4G1C9	12
GOLGA6D	ENSG00000140478	P0CG33	15
GOLGA6L1	ENSG00000273976		15
GPHB5	ENSG00000179600	Q86YW7	14
GTSF1	ENSG00000170627	Q8WW33	12
H2AFB1	ENSG00000274183	P0C5Y9	X
H3.Y	ENSG00000269466		5
HCN4	ENSG00000138622	Q9Y3Q4	15
HJURP	ENSG00000123485	Q8NCD3	2
HYAL3	ENSG00000186792	O43820	3
IFT122	ENSG00000163913	Q9HBG6	3
INCA1	ENSG00000196388	Q0VD86	17
INSM2	ENSG00000168348	Q96T92	14
KIF6	ENSG00000164627	Q6ZMV9	6
KNSTRN	ENSG00000128944	Q9Y448	15
LIN28A	ENSG00000131914	Q9H9Z2	1
LKAAEAR1	ENSG00000171695	Q8TD35	20
LRRC36	ENSG00000159708	Q1X8D7	16
LYG2	ENSG00000185674	Q86SG7	2
MGAT4C	ENSG00000182050	Q9UBM8	12
NAT8L	ENSG00000185818	Q8N9F0	4
NEUROG1	ENSG00000181965	Q92886	5
NLRP4	ENSG00000160505	Q96MN2	19
NOL4	ENSG00000101746	O94818	18
NPIPB9	ENSG00000196993	F8W1W9	16
NPTX2	ENSG00000106236	P47972	7
NRIP3	ENSG00000175352	Q9NQ35	11
NSUN4	ENSG00000117481	Q96CB9	1
NUP155	ENSG00000113569	O75694	5
OR2AK2	ENSG00000187080	Q8NG84	1
OR2H2	ENSG00000204657	O95918	6
OR4D1	ENSG00000141194	Q15615	17
OR52N2	ENSG00000180988	Q8NGI0	11
OTOP2	ENSG00000183034	Q7RTS6	17
PAX4	ENSG00000106331	O43316	7
PCDHA7	ENSG00000204963	Q9UN72	5
PCDHA9	ENSG00000204961	Q9Y5H5	5
PHKG2	ENSG00000156873	P15735	16
PHOSPHO1	ENSG00000173868	Q8TCT1	17
PKMYT1	ENSG00000127564	Q99640	16
PPP1R36	ENSG00000165807	Q96LQ0	14
PROK1	ENSG00000143125	P58294	1
PRR19	ENSG00000188368	A6NJB7	19
PRSS41	ENSG00000215148	Q7RTY9	16
RFPL4A	ENSG00000223638	A6NLU0	19
RFPL4AL1	ENSG00000229292	F8VTS6	19
RIBC1	ENSG00000158423	Q8N443	X
RNF138	ENSG00000134758	Q8WVD3	18
SATL1	ENSG00000184788	Q86VE3	X
SGO2	ENSG00000163535	Q562F6	2
SH2D6	ENSG00000152292	Q7Z4S9	2
SKA3	ENSG00000165480	Q8IX90	13
SLC1A6	ENSG00000105143	P48664	19
SMIM9	ENSG00000203870	A6NGZ8	X
SOX11	ENSG00000176887	P35716	2
SOX5	ENSG00000134532	P35711	12
SPATA17	ENSG00000162814	Q96L03	1
SPATA18	ENSG00000163071	Q8TC71	4
SPATS1	ENSG00000249481	Q496A3	6
SPDYC	ENSG00000204710	Q5MJ68	11
TAS1R1	ENSG00000173662	Q7RTX1	1
TCEAL6	ENSG00000204071	Q6IPX3	X
TCTE3	ENSG00000184786	Q8IZS6	6
TDRD12	ENSG00000173809	Q587J7	19
TDRD15	ENSG00000218819	B5MCY1	2
TIAM2	ENSG00000146426	Q8IVF5	6
TSPY3	ENSG00000228927	P0CV98	Y
TTC25	ENSG00000204815	Q96NG3	17
TTC29	ENSG00000137473	Q8NA56	4
TTLL10	ENSG00000162571	Q6ZVT0	1
UNC80	ENSG00000144406	Q8N2C7	2
WASF1	ENSG00000112290	Q92558	6
YBX1	ENSG00000065978	P67809	1
ZC2HC1C	ENSG00000119703	Q53FD0	14
ZC3H11B	ENSG00000215817		1
ZNF723	ENSG00000268696		19
AARD	ENSG00000205002	Q4LEZ3	8
AC004223.3	ENSG00000267618		17
AC005837.2	ENSG00000267168		17
AC007040.2	ENSG00000258881		2
AC007998.2	ENSG00000267140		18
AC008403.1	ENSG00000268465		19
AC015802.6	ENSG00000284526		17
AC078864.2	ENSG00000284791		12
AC091057.5	ENSG00000284906	Q3KRB8	15
AC091959.3	ENSG00000275740		5
AC092017.3	ENSG00000283952		1
AC092143.1	ENSG00000198211		16
AC092718.8	ENSG00000284512		16
AC093899.2	ENSG00000251569		2
AC106782.1	ENSG00000258130		16
AC133555.3	ENSG00000258150		16
AC135068.3	ENSG00000279408		15
AC138811.2	ENSG00000260342		16
AC233724.20	ENSG00000284465		5
AC233724.6	ENSG00000249156		5
AC243547.3	ENSG00000280778		1
ACCSL	ENSG00000205126	Q4AC99	11
ACP4	ENSG00000142513	Q9BZG2	19
ACSL6	ENSG00000164398	Q9UKU0	5
ACSM4	ENSG00000215009	P0C7M7	12
ADGB	ENSG00000118492	Q8N7X0	6
AGBL2	ENSG00000165923	Q5U5Z8	11
AJM1	ENSG00000232434	C9J069	9
AK8	ENSG00000165695	Q96MA6	9
AKAP1	ENSG00000121057	Q92667	17
AKAP14	ENSG00000186471	Q86UN6	X
AL139260.3	ENSG00000274944		1
AL162231.1	ENSG00000187186		9
AL603832.3	ENSG00000271810		1
AL929554.1	ENSG00000261793		9
ALMS1	ENSG00000116127		2
ALS2CR12	ENSG00000155749	Q96Q35	2
AMHR2	ENSG00000135409	Q16671	12
AMN1	ENSG00000151743	Q8IY45	12
ANKEF1	ENSG00000132623	Q9NU02	20
ANKMY1	ENSG00000144504	Q9P2S6	2
ANKRD18B	ENSG00000230453	A2A2Z9	9
ANKRD20A1	ENSG00000260691	Q5TYW2	9
ANKRD20A3	ENSG00000276203	Q5VUR7	9
ANKRD20A8P	ENSG00000229089	Q5CZ79	2
ANKRD31	ENSG00000145700	Q8N7Z5	5
ANKRD42	ENSG00000137494	Q8N9B4	11
ANKRD53	ENSG00000144031	Q8N9V6	2
AP000812.4	ENSG00000284844		11
APH1B	ENSG00000138613	Q8WW43	15
APOBEC4	ENSG00000173627	Q8WW27	1
APOL5	ENSG00000128313	Q9BWW9	22
ARGFX	ENSG00000186103	A6NJG6	3
ARHGAP28	ENSG00000088756	Q9P2N2	18
ARHGAP39	ENSG00000147799	Q9C0H5	8
ARL4A	ENSG00000122644	P40617	7
ARL9	ENSG00000196503	Q6T311	4
ARMC2	ENSG00000118690	Q8NEN0	6
ARMC3	ENSG00000165309	Q5W041	10
ARMC4	ENSG00000169126	Q5T2S8	10
ART5	ENSG00000167311	Q96L15	11
ASB9	ENSG00000102048	Q96DX5	X
ASRGL1	ENSG00000162174	Q7L266	11
ATF7IP2	ENSG00000166669	Q5U623	16
ATP1A4	ENSG00000132681	Q13733	1
ATP23	ENSG00000166896	Q9Y6H3	12
ATP6V1E2	ENSG00000250565	Q96A05	2
ATRIP	ENSG00000164053	Q8WXE1	3
AZIN2	ENSG00000142920	Q96A70	1
BAG5	ENSG00000166170	Q9UL15	14
BBIP1	ENSG00000214413	A8MTZ0	10
BBOF1	ENSG00000119636	Q8ND07	14
BCL2L14	ENSG00000121380	Q9BZR8	12
BIRC5	ENSG00000089685	O15392	17
BNC1	ENSG00000169594	Q01954	15
BRAP	ENSG00000089234	Q7Z569	12
BRCA2	ENSG00000139618	P51587	13
BRICD5	ENSG00000182685	Q6PL45	16
BTBD18	ENSG00000233436	B2RXH4	11
BUB1B	ENSG00000156970	O60566	15
C10orf113	ENSG00000204683	Q5VZT2	10
C10orf67	ENSG00000179133	Q8IYJ2	10
C11orf53	ENSG00000150750	Q8IXP5	11
C11orf70	ENSG00000137691	Q9BRQ4	11
C11orf91	ENSG00000205177	Q3C1V1	11
C11orf97	ENSG00000257057	A0A1B0GVM6	11
C12orf10	ENSG00000139637	Q9HB07	12
C12orf56	ENSG00000185306	Q8IXR9	12
C12orf60	ENSG00000182993	Q5U649	12
C14orf178	ENSG00000197734	Q8N769	14
C14orf39	ENSG00000179008	Q8N1H7	14
C15orf39	ENSG00000167173	Q6ZRI6	15
C15orf48	ENSG00000166920	Q9C002	15
C16orf46	ENSG00000166455	Q6P387	16
C16orf86	ENSG00000159761	Q6ZW13	16
C17orf97	ENSG00000187624	Q6ZQX7	17
C18orf54	ENSG00000166845	Q8IYD9	18
C19orf57	ENSG00000132016	Q0VDD7	19
C19orf85	ENSG00000283567		19
C1orf105	ENSG00000180999	O95561	1
C1orf228	ENSG00000198520	Q6PIY5	1
C1orf232	ENSG00000282872	A0A0U1RR37	1
C1QL4	ENSG00000186897	Q86Z23	12
C1QTNF9B	ENSG00000205863	B2RNN3	13
C20orf85	ENSG00000124237	Q9H1P6	20
C2orf42	ENSG00000115998	Q9NWW7	2
C2orf70	ENSG00000173557	A6NJV1	2
C2orf73	ENSG00000177994	Q8N5S3	2
C2orf81	ENSG00000284308		2
C2orf88	ENSG00000187699	Q9BSF0	2
C3orf67	ENSG00000163689	Q6ZVT6	3
C4orf22	ENSG00000197826	Q6V702	4
C4orf36	ENSG00000163633	Q96KX1	4
C4orf47	ENSG00000205129	A7E2U8	4
C6orf118	ENSG00000112539	Q5T5N4	6
C6orf52	ENSG00000137434	Q5T4I8	6
C7orf57	ENSG00000164746	Q8NEG2	7
C8orf48	ENSG00000164743	Q96LL4	8
C8orf88	ENSG00000253250	P0DMB2	8
C9orf116	ENSG00000160345	Q5BN46	9
C9orf135	ENSG00000204711	Q5VTT2	9
C9orf40	ENSG00000135045	Q8IXQ3	9
C9orf50	ENSG00000179058	Q5SZB4	9
CABCOCO1	ENSG00000183346	Q8IVU9	10
CABLES2	ENSG00000149679	Q9BTV7	20
CALHM3	ENSG00000183128	Q86XJ0	10
CASC1	ENSG00000118307	Q6TDU7	12
CAVIN3	ENSG00000170955	Q969G5	11
CBX2	ENSG00000173894	Q14781	17
CC2D2B	ENSG00000188649	Q6DHV5	10
CCDC110	ENSG00000168491	Q8TBZ0	4
CCDC112	ENSG00000164221	Q8NEF3	5
CCDC114	ENSG00000105479	Q96M63	19
CCDC121	ENSG00000176714	Q6ZUS5	2
CCDC13	ENSG00000244607	Q8IYE1	3
CCDC144A	ENSG00000170160	A2RUR9	17
CCDC148	ENSG00000153237	Q8NFR7	2
CCDC15	ENSG00000149548	Q0P6D6	11
CCDC150	ENSG00000144395	Q8NCX0	2
CCDC154	ENSG00000197599	A6NI56	16
CCDC173	ENSG00000154479	Q0VFZ6	2
CCDC178	ENSG00000166960	Q5BJE1	18
CCDC181	ENSG00000117477	Q5TID7	1
CCDC188	ENSG00000234409	H7C350	22
CCDC189	ENSG00000196118	A1A4V9	16
CCDC34	ENSG00000109881	Q96HJ3	11
CCDC40	ENSG00000141519	Q4G0X9	17
CCDC60	ENSG00000183273	Q8IWA6	12
CCDC65	ENSG00000139537	Q8IXS2	12
CCDC74A	ENSG00000163040	Q96AQ1	2
CCDC74B	ENSG00000152076	Q96LY2	2
CCDC88A	ENSG00000115355	Q3V6T2	2
CCDC89	ENSG00000179071	Q8N998	11
CCNA1	ENSG00000133101	P78396	13
CCNB2	ENSG00000157456	O95067	15
CCNE2	ENSG00000175305	O96020	8
CDC14A	ENSG00000079335	Q9UNH5	1
CDC20	ENSG00000117399	Q12834	1
CDC25A	ENSG00000164045	P30304	3
CDC42EP3	ENSG00000163171	Q9UKI2	2
CDC45	ENSG00000093009	O75419	22
CDKL2	ENSG00000138769	Q92772	4
CDKL3	ENSG00000006837	Q8IVW4	5
CDKL4	ENSG00000205111	Q5MAI5	2
CDRT1	ENSG00000241322	O95170	17
CDRT15	ENSG00000223510	Q96T59	17
CDRT4	ENSG00000239704		17
CENPH	ENSG00000153044	Q9H3R5	5
CENPK	ENSG00000123219	Q9BS16	5
CENPO	ENSG00000138092	Q9BU64	2
CENPS	ENSG00000175279	Q8N2Z9	1
CENPS-CORT	ENSG00000251503		1
CENPU	ENSG00000151725	Q71F23	4
CENPW	ENSG00000203760	Q5EE01	6
CEP112	ENSG00000154240	Q8N8E3	17
CEP170	ENSG00000143702	Q5SW79	1
CEP41	ENSG00000106477	Q9BYV8	7
CEP55	ENSG00000138180	Q53EZ4	10
CEP85L	ENSG00000111860	Q5SZL2	6
CERS3	ENSG00000154227	Q8IU89	15
CETN3	ENSG00000153140	O15182	5
CFAP100	ENSG00000163885	Q494V2	3
CFAP161	ENSG00000156206	Q6P656	15
CFAP221	ENSG00000163075	Q4G0U5	2
CFAP43	ENSG00000197748	Q8NDM7	10
CFAP44	ENSG00000206530	Q96MT7	3
CFAP45	ENSG00000213085	Q9UL16	1
CFAP46	ENSG00000171811	Q8IYW2	10
CFAP53	ENSG00000172361	Q96M91	18
CFAP54	ENSG00000188596	Q96N23	12
CFAP57	ENSG00000243710	Q96MR6	1
CFAP58	ENSG00000120051	Q5T655	10
CFAP61	ENSG00000089101	Q8NHU2	20
CFAP65	ENSG00000181378	Q6ZU64	2
CFAP70	ENSG00000156042	Q5T0N1	10
CFAP74	ENSG00000142609	Q9C0B2	1
CFAP77	ENSG00000188523	Q6ZQR2	9
CFAP99	ENSG00000206113	D6REC4	4
CGB2	ENSG00000104818		19
CHD5	ENSG00000116254	Q8TDI0	1
CHRNB3	ENSG00000147432	Q05901	8
CILP2	ENSG00000160161	Q8IUL8	19
CKS2	ENSG00000123975	P33552	9
CLDN11	ENSG00000013297	O75508	3
CLDN6	ENSG00000184697	P56747	16
CLDND2	ENSG00000160318	Q8NHS1	19
CLEC20A	ENSG00000188585		1
CLGN	ENSG00000153132	O14967	4
CLRN2	ENSG00000249581	A0PK11	4
CNBD2	ENSG00000149646	Q96M20	20
CNNM1	ENSG00000119946	Q9NRU3	10
CNTROB	ENSG00000170037	Q8N137	17
COIL	ENSG00000121058	P38432	17
COL25A1	ENSG00000188517	Q9BXS0	4
CPEB1	ENSG00000214575	Q9BZB8	15
CRAT	ENSG00000095321	P43155	9
CREM	ENSG00000095794	Q03060	10
CRYGB	ENSG00000182187	P07316	2
CSAG2	ENSG00000268902		X
CTAG2	ENSG00000126890	O75638	X
CTAGE8	ENSG00000244693	P0CG41	7
CYB5R2	ENSG00000166394	Q6BCY4	11
CYP26C1	ENSG00000187553	Q6V0L0	10
CYP2F1	ENSG00000197446	P24903	19
DAZ3	ENSG00000187191	Q9NR90	Y
DBX1	ENSG00000109851	A6NMT0	11
DCLK3	ENSG00000163673	Q9C098	3
DCST2	ENSG00000163354	Q5T1A1	1
DCX	ENSG00000077279	O43602	X
DDIAS	ENSG00000165490	Q8IXT1	11
DDX39A	ENSG00000123136	O00148	19
2021-12-01	ENSG00000173077	Q9P2X7	9
DEFB124	ENSG00000180383	Q8NES8	20
DEPDC1	ENSG00000024526	Q5TB30	1
DEPDC4	ENSG00000166153	Q8N2C3	12
DIAPH3	ENSG00000139734	Q9NSV4	13
DISP3	ENSG00000204624	Q9P2K9	1
DLEC1	ENSG00000008226	Q9Y238	3
DLX6	ENSG00000006377	P56179	7
DMBX1	ENSG00000197587	Q8NFW5	1
DMC1	ENSG00000100206	Q14565	22
DMP1	ENSG00000152592	Q13316	4
DMRT3	ENSG00000064218	Q9NQL9	9
DNAAF1	ENSG00000154099	Q8NEP3	16
DNAAF2	ENSG00000165506	Q9NVR5	14
DNAH10	ENSG00000197653	Q8IVF4	12
DNAH12	ENSG00000174844	Q6ZR08	3
DNAH14	ENSG00000185842	Q0VDD8	1
DNAH2	ENSG00000183914	Q9P225	17
DNAJC18	ENSG00000170464	Q9H819	5
DNAJC27	ENSG00000115137	Q9NZQ0	2
DNAL1	ENSG00000119661	Q4LDG9	14
DNALI1	ENSG00000163879	O14645	1
DNMT3B	ENSG00000088305	Q9UBC3	20
DOT1L	ENSG00000104885	Q8TEK3	19
DPCD	ENSG00000166171	Q9BVM2	10
DPEP2NB	ENSG00000263201		16
DPPA3	ENSG00000187569	Q6W0C5	12
DPY19L2	ENSG00000177990	Q6NUT2	12
DRC1	ENSG00000157856	Q96MC2	2
DRD3	ENSG00000151577	P35462	3
DRG1	ENSG00000185721	Q9Y295	22
DSG4	ENSG00000175065	Q86SJ6	18
DUSP13	ENSG00000079393	Q6B8I1, Q9UII6	10
DUX4	ENSG00000260596	Q9UBX2	4
DUXB	ENSG00000282757		16
DXO	ENSG00000204348	O77932	6
DYRK3	ENSG00000143479	O43781	1
EFCAB10	ENSG00000185055	A6NFE3	7
EFCAB11	ENSG00000140025	Q9BUY7	14
EFCAB12	ENSG00000172771	Q6NXP0	3
EFCAB5	ENSG00000176927	A4FU69	17
EFCAB6	ENSG00000186976	Q5THR3	22
EFHB	ENSG00000163576	Q8N7U6	3
EIF2S3B	ENSG00000180574	Q2VIR3	12
EIF5A2	ENSG00000163577	Q9GZV4	3
EIF5AL1	ENSG00000253626	Q6IS14	10
ELP5	ENSG00000170291	Q8TE02	17
EME1	ENSG00000154920	Q96AY2	17
EPHA10	ENSG00000183317	Q5JZY3	1
EPHA6	ENSG00000080224	Q9UF33	3
ERFE	ENSG00000178752	Q4G0M1	2
ERICH3	ENSG00000178965	Q5RHP9	1
ESR2	ENSG00000140009	Q92731	14
ETV2	ENSG00000105672	O00321	19
EVX2	ENSG00000174279	Q03828	2
EXO1	ENSG00000174371	Q9UQ84	1
EXOC1L	ENSG00000250821		4
FABP12	ENSG00000197416	A6NFH5	8
FAM104A	ENSG00000133193	Q969W3	17
FAM135B	ENSG00000147724	Q49AJ0	8
FAM153A	ENSG00000170074	Q9UHL3	5
FAM153B	ENSG00000182230	P0C7A2	5
FAM178B	ENSG00000168754	Q8IXR5	2
FAM181A	ENSG00000140067	Q8N9Y4	14
FAM182B	ENSG00000175170	Q5T319	20
FAM187A	ENSG00000214447	A6NFU0	17
FAM216A	ENSG00000204856	Q8WUB2	12
FAM220A	ENSG00000178397	Q7Z4H9	7
FAM221B	ENSG00000204930	A6H8Z2	9
FAM227A	ENSG00000184949	F5H4B4	22
FAM237B	ENSG00000283267		7
FAM53A	ENSG00000174137	Q6NSI3	4
FAM57B	ENSG00000149926	Q71RH2	16
FAM71E1	ENSG00000142530	Q6IPT2	19
FAM92A	ENSG00000188343	A1XBS5	8
FAM9B	ENSG00000177138	Q8IZU0	X
FANCA	ENSG00000187741	O15360	16
FANCD2	ENSG00000144554	Q9BXW9	3
FANCI	ENSG00000140525	Q9NVI1	15
FANK1	ENSG00000203780	Q8TC84	10
FBF1	ENSG00000188878	Q8TES7	17
FBXL13	ENSG00000161040	Q8NEE6	7
FBXO15	ENSG00000141665	Q8NCQ5	18
FBXO25	ENSG00000147364	Q8TCJ0	8
FGF4	ENSG00000075388	P08620	11
FGFR1OP	ENSG00000213066	O95684	6
FHAD1	ENSG00000142621	B1AJZ9	1
FIBCD1	ENSG00000130720	Q8N539	9
FIGLA	ENSG00000183733	Q6QHK4	2
FOXD4	ENSG00000170122	Q12950	9
FOXM1	ENSG00000111206	Q08050	12
FRG2C	ENSG00000172969	A6NGY1	3
FRMPD1	ENSG00000070601	Q5SYB0	9
FSHR	ENSG00000170820	P23945	2
FSIP1	ENSG00000150667	Q8NA03	15
G2E3	ENSG00000092140	Q7L622	14
G6PD	ENSG00000160211	P11413	X
GABRG3	ENSG00000182256	Q99928	15
GABRR1	ENSG00000146276	P24046	6
GAGE10	ENSG00000215274	A6NGK3	X
GALNTL6	ENSG00000174473	Q49A17	4
GEN1	ENSG00000178295	Q17RS7	2
GGA1	ENSG00000100083	Q9UJY5	22
GID4	ENSG00000141034	Q8IVV7	17
GINS1	ENSG00000101003	Q14691	20
GINS2	ENSG00000131153	Q9Y248	16
GKAP1	ENSG00000165113	Q5VSY0	9
GLB1L	ENSG00000163521	Q6UWU2	2
GLUD2	ENSG00000182890	P49448	X
GNG14	ENSG00000283980	A0A1W2PPG7	19
GNG2	ENSG00000186469	P59768	14
GOLGA6L10	ENSG00000278662	A6NI86	15
GOLGA8H	ENSG00000261794	P0CJ92	15
GOLGA8O	ENSG00000206127	A6NCC3	15
GPC5	ENSG00000179399	P78333	13
GPR135	ENSG00000181619	Q8IZ08	14
GPR137	ENSG00000173264	Q96N19	11
GPR156	ENSG00000175697	Q8NFN8	3
GPR18	ENSG00000125245	Q14330	13
GPR19	ENSG00000183150	Q15760	12
GPR55	ENSG00000135898	Q9Y2T6	2
GRK4	ENSG00000125388	P32298	4
GRXCR2	ENSG00000204928	A6NFK2	5
GSTA5	ENSG00000182793	Q7RTV2	6
GSTM3	ENSG00000134202	P21266	1
GTF2A2	ENSG00000140307	P52657	15
GTSE1	ENSG00000075218	Q9NYZ3	22
H2AFJ	ENSG00000246705	Q9BTM1	12
H2BFWT	ENSG00000123569	Q7Z2G1	X
HBZ	ENSG00000130656	P02008	16
HDGFL2	ENSG00000167674	Q7Z4V5	19
HEATR4	ENSG00000187105	Q86WZ0	14
HEMGN	ENSG00000136929	Q9BXL5	9
HENMT1	ENSG00000162639	Q5T8I9	1
HERC5	ENSG00000138646	Q9UII4	4
HFM1	ENSG00000162669	A2PYH4	1
HHIPL2	ENSG00000143512	Q6UWX4	1
HIST1H1A	ENSG00000124610	Q02539	6
HIST1H3A	ENSG00000275714	P68431	6
HIST1H3E	ENSG00000274750	P68431	6
HMGA2	ENSG00000149948	P52926	12
HMGN5	ENSG00000198157	P82970	X
HMHB1	ENSG00000158497	O97980	5
HMMR	ENSG00000072571	O75330	5
HOXB1	ENSG00000120094	P14653	17
HRASLS5	ENSG00000168004	Q96KN8	11
HSPA4L	ENSG00000164070	O95757	4
HSPB9	ENSG00000260325	Q9BQS6	17
HTR7	ENSG00000148680	P34969	10
HUS1B	ENSG00000188996	Q8NHY5	6
HYDIN	ENSG00000157423	Q4G0P3	16
HYLS1	ENSG00000198331	Q96M11	11
IFI27L1	ENSG00000165948	Q96BM0	14
IFNL2	ENSG00000183709	Q8IZJ0	19
IFNL3	ENSG00000197110	Q8IZI9	19
IFT140	ENSG00000187535	Q96RY7	16
IFT22	ENSG00000128581	Q9H7X7	7
IFT88	ENSG00000032742	Q13099	13
IGSF11	ENSG00000144847	Q5DX21	3
IL13RA2	ENSG00000123496	Q14627	X
IL23A	ENSG00000110944	Q9NPF7	12
IL25	ENSG00000166090	Q9H293	14
IL4I1	ENSG00000104951	Q96RQ9	19
IL5	ENSG00000113525	P05113	5
ILDR2	ENSG00000143195	Q71H61	1
INO80C	ENSG00000153391	Q6PI98	18
IPO4	ENSG00000196497	Q8TEX9	14
IQANK1	ENSG00000203499		8
IQCC	ENSG00000160051	Q4KMZ1	1
IQCD	ENSG00000166578	Q96DY2	12
IQCG	ENSG00000114473	Q9H095	3
IQCH	ENSG00000103599	Q86VS3	15
IQUB	ENSG00000164675	Q8NA54	7
ISLR2	ENSG00000167178	Q6UXK2	15
ISYNA1	ENSG00000105655	Q9NPH2	19
ITPRIPL1	ENSG00000198885	Q6GPH6	2
JPT1	ENSG00000189159	Q9UK76	17
KATNAL2	ENSG00000167216	Q8IYT4	18
KCNA10	ENSG00000143105	Q16322	1
KCNK13	ENSG00000152315	Q9HB14	14
KDM5B	ENSG00000117139	Q9UGL1	1
KHDC1L	ENSG00000256980	Q5JSQ8	6
KHDRBS3	ENSG00000131773	O75525	8
KIAA1211	ENSG00000109265	Q6ZU35	4
KIAA1257	ENSG00000114656	Q9ULG3	3
KIF15	ENSG00000163808	Q9NS87	3
KIF17	ENSG00000117245	Q9P2E2	1
KIF18A	ENSG00000121621	Q8NI77	11
KIF20A	ENSG00000112984	O95235	5
KIF23	ENSG00000137807	Q02241	15
KIF24	ENSG00000186638	Q5T7B8	9
KIF27	ENSG00000165115	Q86VH2	9
KIF2C	ENSG00000142945	Q99661	1
KIF9	ENSG00000088727	Q9HAQ2	3
KLHDC9	ENSG00000162755	Q8NEP7	1
KLHL35	ENSG00000149243	Q6PF15	11
KPNA2	ENSG00000182481	P52292	17
KPNA5	ENSG00000196911	O15131	6
KRTAP19-8	ENSG00000206102	Q3LI54	21
KRTAP5-7	ENSG00000244411	Q6L8G8	11
KRTAP5-9	ENSG00000254997	P26371	11
LAMA1	ENSG00000101680	P25391	18
LAMC3	ENSG00000050555	Q9Y6N6	9
LARGE1	ENSG00000133424	O95461	22
LBHD2	ENSG00000283071		14
LCNL1	ENSG00000214402	Q6ZST4	9
LEKR1	ENSG00000197980	Q6ZMV7	3
LETM2	ENSG00000165046	Q2VYF4	8
LEXM	ENSG00000162398	Q3ZCV2	1
LHCGR	ENSG00000138039	P22888	2
LHX5	ENSG00000089116	Q9H2C1	12
LMNTD1	ENSG00000152936	Q8N9Z9	12
LNP1	ENSG00000206535	A1A4G5	3
LOXHD1	ENSG00000167210	Q8IVV2	18
LPAR2	ENSG00000064547	Q9HBW0	19
LPAR6	ENSG00000139679	P43657	13
LRGUK	ENSG00000155530	Q96M69	7
LRP2BP	ENSG00000109771	Q9P2M1	4
LRP8	ENSG00000157193	Q14114	1
LRR1	ENSG00000165501	Q96L50	14
LRRC18	ENSG00000165383	Q8N456	10
LRRC34	ENSG00000171757	Q8IZ02	3
LRRC3C	ENSG00000204913	A6NJW4	17
LRRC56	ENSG00000161328	Q8IYG6	11
LRRC6	ENSG00000129295	Q86X45	8
LRRC69	ENSG00000214954	Q6ZNQ3	8
LRRC71	ENSG00000160838	Q8N4P6	1
LRRC73	ENSG00000204052	Q5JTD7	6
LRRC9	ENSG00000131951	Q6ZRR7	14
LRRCC1	ENSG00000133739	Q9C099	8
LRRIQ1	ENSG00000133640	Q96JM4	12
LRTOMT	ENSG00000184154	Q8WZ04, Q96E66	11
LY6G6F-LY6G6D	ENSG00000250641		6
LY6K	ENSG00000160886	Q17RY6	8
LYAR	ENSG00000145220	Q9NX58	4
M1AP	ENSG00000159374	Q8TC57	2
MAGEA11	ENSG00000185247	P43364	X
MAGEB17	ENSG00000182798	A8MXT2	X
MAGEC3	ENSG00000165509	Q8TD91	X
MAK	ENSG00000111837	P20794	6
MANSC4	ENSG00000205693	A6NHS7	12
MBD3L2	ENSG00000230522	Q8NHZ7	19
MCF2	ENSG00000101977	P10911	X
MDH1B	ENSG00000138400	Q5I0G3	2
MEA1	ENSG00000124733	Q16626	6
MED26	ENSG00000105085	O95402	19
MEI1	ENSG00000167077	Q5TIA1	22
MEI4	ENSG00000269964	A8MW99	6
MEIG1	ENSG00000197889	Q5JSS6	10
MEX3B	ENSG00000183496	Q6ZN04	15
MFSD6L	ENSG00000185156	Q8IWD5	17
MIP	ENSG00000135517	P30301	12
MLF1	ENSG00000178053	P58340	3
MLLT10	ENSG00000078403	P55197	10
MMEL1	ENSG00000142606	Q495T6	1
MMP20	ENSG00000137674	O60882	11
MND1	ENSG00000121211	Q9BWT6	4
MNS1	ENSG00000138587	Q8NEH6	15
MOK	ENSG00000080823	Q9UQ07	14
MORC2	ENSG00000133422	Q9Y6X9	22
MORN2	ENSG00000188010	Q502X0	2
MPC2	ENSG00000143158	O95563	1
MPP6	ENSG00000105926	Q9NZW5	7
MPP7	ENSG00000150054	Q5T2T1	10
MRO	ENSG00000134042	Q9BYG7	18
MROH2A	ENSG00000185038	A6NES4	2
MROH8	ENSG00000101353	Q9H579	20
MROH9	ENSG00000117501	Q5TGP6	1
MS4A14	ENSG00000166928	Q96JA4	11
MS4A18	ENSG00000214782	Q3C1V0	11
MSANTD1	ENSG00000188981	Q6ZTZ1	4
MTFR2	ENSG00000146410	Q6P444	6
MTNR1A	ENSG00000168412	P48039	4
MTNR1B	ENSG00000134640	P49286	11
MYO3A	ENSG00000095777	Q8NEV4	10
NANOG	ENSG00000111704	Q9H9S0	12
NANOGNB	ENSG00000205857	Q7Z5D8	12
NANOGP8	ENSG00000255192		15
NANOS3	ENSG00000187556	P60323	19
NAT6	ENSG00000243477	Q93015	3
NBPF3	ENSG00000142794	Q9H094	1
NBPF4	ENSG00000196427	Q96M43	1
NBPF6	ENSG00000186086	Q5VWK0	1
NCBP2L	ENSG00000170935	A6PVI3	X
NDUFA13	ENSG00000186010	Q9P0J0	19
NDUFAF7	ENSG00000003509	Q7L592	2
NEK10	ENSG00000163491	Q6ZWH5	3
NEK2	ENSG00000117650	P51955	1
NEK4	ENSG00000114904	P51957	3
NEK5	ENSG00000197168	Q6P3R8	13
NEU3	ENSG00000162139	Q9UQ49	11
NEUROG2	ENSG00000178403	Q9H2A3	4
NFKBIB	ENSG00000104825	Q15653	19
NKAPL	ENSG00000189134	Q5M9Q1	6
NKX2-4	ENSG00000125816	Q9H2Z4	20
NKX2-8	ENSG00000136327	O15522	14
NLRP11	ENSG00000179873	P59045	19
NLRP14	ENSG00000158077	Q86W24	11
NLRP2	ENSG00000022556	Q9NX02	19
NME5	ENSG00000112981	P56597	5
NMUR2	ENSG00000132911	Q9GZQ4	5
NODAL	ENSG00000156574	Q96S42	10
NOTO	ENSG00000214513	A8MTQ0	2
NPIPB15	ENSG00000196436	A6NHN6	16
NR6A1	ENSG00000148200	Q15406	9
NSUN7	ENSG00000179299	Q8NE18	4
NT5DC4	ENSG00000144130	Q86YG4	2
NUDT10	ENSG00000122824	Q8NFP7	X
NUDT11	ENSG00000196368	Q96G61	X
NUF2	ENSG00000143228	Q9BZD4	1
NUP188	ENSG00000095319	Q5SRE5	9
NUTM2G	ENSG00000188152	Q5VZR2	9
NXF3	ENSG00000147206	Q9H4D5	X
NXT2	ENSG00000101888	Q9NPJ8	X
OBP2B	ENSG00000171102	Q9NPH6	9
OCM2	ENSG00000135175	P0CE71	7
OIP5	ENSG00000104147	O43482	15
ONECUT3	ENSG00000205922	O60422	19
OOEP	ENSG00000203907	A6NGQ2	6
OPLAH	ENSG00000178814	O14841	8
OR10A4	ENSG00000170782	Q9H209	11
OR10A7	ENSG00000179919	Q8NGE5	12
OR11A1	ENSG00000204694	Q9GZK7	6
OR11H6	ENSG00000176219	Q8NGC7	14
OR13G1	ENSG00000197437	Q8NGZ3	1
OR14A16	ENSG00000196772	Q8NHC5	1
OR14J1	ENSG00000204695	Q9UGF5	6
OR14K1	ENSG00000153230	Q8NGZ2	1
OR1E1	ENSG00000180016	P30953	17
OR1E2	ENSG00000127780	P47887	17
OR1G1	ENSG00000183024	P47890	17
OR1J2	ENSG00000197233	Q8NGS2	9
OR1K1	ENSG00000165204	Q8NGR3	9
OR1N1	ENSG00000171505	Q8NGS0	9
OR2C3	ENSG00000196242	Q8N628	1
OR2F1	ENSG00000213215	Q13607	7
OR2F2	ENSG00000221910	O95006	7
OR2J2	ENSG00000204700	O76002	6
OR2J3	ENSG00000204701	O76001	6
OR2K2	ENSG00000171133	Q8NGT1	9
OR2L2	ENSG00000203663	Q8NH16	1
OR2T27	ENSG00000187701	Q8NH04	1
OR3A1	ENSG00000180090	P47881	17
OR4D6	ENSG00000166884	Q8NGJ1	11
OR4F16	ENSG00000284662	Q6IEY1	1
OR4F21	ENSG00000176269	O95013	8
OR4F29	ENSG00000284733	Q6IEY1	1
OR4F3	ENSG00000230178	Q6IEY1	5
OR4M2	ENSG00000274102	Q8NGB6	15
OR4Q3	ENSG00000182652	Q8NH05	14
OR51I1	ENSG00000167359	Q9H343	11
OR51S1	ENSG00000176922	Q8NGJ8	11
OR52A1	ENSG00000182070	Q9UKL2	11
OR52E6	ENSG00000205409	Q96RD3	11
OR52L1	ENSG00000183313	Q8NGH7	11
OR56A1	ENSG00000180934	Q8NGH5	11
OR56A3	ENSG00000184478	Q8NH54	11
OR5AC2	ENSG00000196578	Q9NZP5	3
OR5B21	ENSG00000198283	A6NL26	11
OR5D18	ENSG00000186119	Q8NGL1	11
OR5H1	ENSG00000231192	A6NKK0	3
OR5H6	ENSG00000230301	Q8NGV6	3
OR5M11	ENSG00000255223	Q96RB7	11
OR5M8	ENSG00000181371	Q8NGP6	11
OR6A2	ENSG00000184933	O95222	11
OR6B1	ENSG00000221813	O95007	7
OR6C2	ENSG00000179695	Q9NZP2	12
OR7D2	ENSG00000188000	Q96RA2	19
OR7D4	ENSG00000174667	Q8NG98	19
OR8D1	ENSG00000196341	Q8WZ84	11
OR8G5	ENSG00000255298	Q8NG78	11
OR9A4	ENSG00000258083	Q8NGU2	7
OR9Q2	ENSG00000186513	Q8NGE9	11
ORC6	ENSG00000091651	Q9Y5N6	16
OSCP1	ENSG00000116885	Q8WVF1	1
OTUB2	ENSG00000089723	Q96DC9	14
OVCH1	ENSG00000187950	Q7RTY7	12
OVOL3	ENSG00000105261	O00110	19
P2RX3	ENSG00000109991	P56373	11
PACRG	ENSG00000112530	Q96M98	6
PALM3	ENSG00000187867	A6NDB9	19
PANX3	ENSG00000154143	Q96QZ0	11
PAOX	ENSG00000148832	Q6QHF9	10
PAQR3	ENSG00000163291	Q6TCH7	4
PAQR9	ENSG00000188582	Q6ZVX9	3
PASK	ENSG00000115687	Q96RG2	2
PBX4	ENSG00000105717	Q9BYU1	19
PCDHA1	ENSG00000204970	Q9Y5I3	5
PCYT1B	ENSG00000102230	Q9Y5K3	X
PCYT2	ENSG00000185813	Q99447	17
PDE11A	ENSG00000284741		2
PDE4A	ENSG00000065989	P27815	19
PDXDC1	ENSG00000179889	Q6P996	16
PDXK	ENSG00000160209	O00764	21
PFKFB4	ENSG00000114268	Q16877	3
PIAS2	ENSG00000078043	O75928	18
PIH1D2	ENSG00000150773	Q8WWB5	11
PIH1D3	ENSG00000080572	Q9NQM4	X
PILRB	ENSG00000121716	Q9UKJ0	7
PIWIL4	ENSG00000134627	Q7Z3Z4	11
PKD1L3	ENSG00000277481	Q7Z443	16
PLCH1	ENSG00000114805	Q4KWH8	3
PLD6	ENSG00000179598	Q8N2A8	17
PLEKHG4	ENSG00000196155	Q58EX7	16
PLK1	ENSG00000166851	P53350	16
PLK4	ENSG00000142731	O00444	4
PLSCR2	ENSG00000163746	Q9NRY7	3
PNMA6E	ENSG00000214897	A0A0J9YXQ4	X
POC1A	ENSG00000164087	Q8NBT0	3
POLR2D	ENSG00000144231	O15514	2
POTEJ	ENSG00000222038	P0CG39	2
PPEF1	ENSG00000086717	O14829	X
PPM1G	ENSG00000115241	O15355	2
PPM1J	ENSG00000155367	Q5JR12	1
PPP1R42	ENSG00000178125	Q7Z4L9	8
PPP4R4	ENSG00000119698	Q6NUP7	14
PRAMEF1	ENSG00000116721	O95521	1
PRAMEF12	ENSG00000116726	O95522	1
[truncated: 276 more rows]
