# Supplementary material for: RNA‐binding protein ELAVL2 plays post‐transcriptional roles in the regulation of spermatogonia proliferation and apoptosis
Source: Cell Prolif. 2021 Jul 23;54(9):e13098. doi: 10.1111/cpr.13098 (PMC8450129; doi:10.1111/cpr.13098)
Supplement: Supplementary file 4 — Table S4 [file CPR-54-e13098-s008.xlsx]

## Sheet: Overlapped genes
ELAVL2-1 vs Input-1												ELAVL2-2 vs Input-2												ELAVL2-3 vs Input-3												Annotation information
gene	gene_id	biotype	strand	locus	ELAVL2-1_FPKM	Input-1_FPKM	Fold change	log2(fold change)	p_value	FDR	Regulation	gene	gene_id	biotype	strand	locus	ELAVL2-2_FPKM	Input-2_FPKM	Fold change	log2(fold change)	p_value	FDR	Regulation	gene	gene_id	biotype	strand	locus	ELAVL2-3_FPKM	Input-3_FPKM	Fold change	log2(fold change)	p_value	FDR	Regulation	GeneID	Synonyms	dbXrefs	chromosome	map_location	description	pathway	GO-CC	GO-MF	GO-BP
Zwilch	ENSMUSG00000032400	protein_coding	-	chr9:64117146-64173104	158.499	47.683	3.324	1.73292	0.1714	0.973707	up	Zwilch	ENSMUSG00000032400	protein_coding	-	chr9:64117146-64173104	155.498	41.7725	3.7225	1.89627	0.1002	0.97371	up	Zwilch	ENSMUSG00000032400	protein_coding	-	chr9:64117146-64173104	165.159	41.6131	3.9689	1.98874	0.1171	0.964648	up	68014	2310031L18Rik	MGI:MGI:1915264|Ensembl:ENSMUSG00000032400|Vega:OTTMUSG00000028817	9	9|9 D	zwilch kinetochore protein		GO:1990423(RZZ complex)//GO:0000776(kinetochore)//GO:0000775(chromosome, centromeric region)//GO:0005694(chromosome)	GO:0003674(molecular_function)	GO:0007049(cell cycle)//GO:0007093(mitotic cell cycle checkpoint)//GO:0007067(mitotic nuclear division)//GO:0051301(cell division)
Zswim6	ENSMUSG00000032846	protein_coding	-	chr13:107724617-107890064	46.0485	13.2967	3.46316	1.79209	0.109	0.973707	up	Zswim6	ENSMUSG00000032846	protein_coding	-	chr13:107724617-107890064	47.3682	11.9067	3.97829	1.99215	0.0451	0.97371	up	Zswim6	ENSMUSG00000032846	protein_coding	-	chr13:107724617-107890064	47.9019	12.7394	3.76012	1.91078	0.11375	0.964648	up	67263	2900036G02Rik|mKIAA1577	MGI:MGI:1914513|Ensembl:ENSMUSG00000032846	13	13|13 D2.1	zinc finger SWIM-type containing 6		GO:0005575(cellular_component)	GO:0003674(molecular_function)//GO:0008270(zinc ion binding)//GO:0046872(metal ion binding)	GO:2001222(regulation of neuron migration)//GO:0048812(neuron projection morphogenesis)
Zscan25	ENSMUSG00000070420	protein_coding	+	chr5:145283342-145291469	25.7533	7.05794	3.64885	1.86744	0.1203	0.973707	up	Zscan25	ENSMUSG00000070420	protein_coding	+	chr5:145283342-145291469	26.7763	6.34826	4.21789	2.07652	0.0639	0.97371	up	Zscan25	ENSMUSG00000070420	protein_coding	+	chr5:145283342-145291469	27.4751	7.29485	3.76636	1.91317	0.0971	0.964648	up	666311	EG666311|Zfp498	MGI:MGI:3647079|Ensembl:ENSMUSG00000070420|Vega:OTTMUSG00000055031	5	5|5 G2	zinc finger and SCAN domain containing 25		GO:0005634(nucleus)	GO:0043565(sequence-specific DNA binding)//GO:0003700(transcription factor activity, sequence-specific DNA binding)
Znrf3	ENSMUSG00000041961	protein_coding	-	chr11:5276323-5444847	38.5377	13.9549	2.76159	1.4655	0.199	0.973707	up	Znrf3	ENSMUSG00000041961	protein_coding	-	chr11:5276323-5444847	37.9442	14.2681	2.65938	1.41109	0.1711	0.97371	up	Znrf3	ENSMUSG00000041961	protein_coding	-	chr11:5276323-5444847	41.0694	16.8522	2.43704	1.28513	0.30475	0.964648	up	407821	Gm1167	MGI:MGI:3039616|Ensembl:ENSMUSG00000041961|Vega:OTTMUSG00000005083	11	11|11 A1	zinc and ring finger 3		GO:0016020(membrane)//GO:0005886(plasma membrane)//GO:0005887(integral component of plasma membrane)//GO:0016021(integral component of membrane)	GO:0070740(tubulin-glutamic acid ligase activity)//GO:0008270(zinc ion binding)//GO:0070739(protein-glutamic acid ligase activity)//GO:0070735(protein-glycine ligase activity)//GO:0008766(UDP-N-acetylmuramoylalanyl-D-glutamyl-2,6-diaminopimelate-D-alanyl-D-alanine ligase activity)//GO:0070737(protein-glycine ligase activity, elongating)//GO:0004842(ubiquitin-protein transferase activity)//GO:0018…	GO:0090090(negative regulation of canonical Wnt signaling pathway)//GO:0060070(canonical Wnt signaling pathway)//GO:0016055(Wnt signaling pathway)//GO:0038018(Wnt receptor catabolic process)//GO:2000051(negative regulation of non-canonical Wnt signaling pathway)//GO:0016567(protein ubiquitination)//GO:0030178(negative regulation of Wnt signaling pathway)//GO:0060071(Wnt signaling pathway, planar …
Znrf2	ENSMUSG00000058446	protein_coding	+	chr6:54813752-54893500	220.149	36.0334	6.10957	2.61107	0.01325	0.913336	up	Znrf2	ENSMUSG00000058446	protein_coding	+	chr6:54813752-54893500	229.321	29.3513	7.81296	2.96587	0.01075	0.851754	up	Znrf2	ENSMUSG00000058446	protein_coding	+	chr6:54813752-54893500	251.978	39.9943	6.30034	2.65543	0.03135	0.964648	up	387524	1190002C14Rik|AU044205|D6Ertd365e	MGI:MGI:1196246|Ensembl:ENSMUSG00000058446|Vega:OTTMUSG00000023430	6	6 B3|6 27.15 cM	zinc and ring finger 2		GO:0005768(endosome)//GO:0005764(lysosome)//GO:0030659(cytoplasmic vesicle membrane)//GO:0016020(membrane)//GO:0043234(protein complex)//GO:0005886(plasma membrane)//GO:0045202(synapse)//GO:0030054(cell junction)//GO:0005737(cytoplasm)	GO:0070740(tubulin-glutamic acid ligase activity)//GO:0008270(zinc ion binding)//GO:0070739(protein-glutamic acid ligase activity)//GO:0070735(protein-glycine ligase activity)//GO:0008766(UDP-N-acetylmuramoylalanyl-D-glutamyl-2,6-diaminopimelate-D-alanyl-D-alanine ligase activity)//GO:0070737(protein-glycine ligase activity, elongating)//GO:0004842(ubiquitin-protein transferase activity)//GO:0018…
Zkscan7	ENSMUSG00000063488	protein_coding	+	chr9:122885079-122903184	40.4733	11.2329	3.6031	1.84924	0.20775	0.973707	up	Zkscan7	ENSMUSG00000063488	protein_coding	+	chr9:122885079-122903184	40.4428	12.1998	3.31503	1.72902	0.27225	0.97371	up	Zkscan7	ENSMUSG00000063488	protein_coding	+	chr9:122885079-122903184	43.1293	12.1523	3.54907	1.82744	0.22035	0.964648	up	382118	BC042569|Zfp167	MGI:MGI:3040678|Ensembl:ENSMUSG00000063488	9	9|9 F4	zinc finger with KRAB and SCAN domains 7		GO:0005575(cellular_component)	GO:0003674(molecular_function)	GO:0008150(biological_process)
Zkscan1	ENSMUSG00000029729	protein_coding	+	chr5:138085083-138107822	49.0591	12.8562	3.816	1.93206	0.1383	0.973707	up	Zkscan1	ENSMUSG00000029729	protein_coding	+	chr5:138085083-138107822	47.0068	13.2023	3.5605	1.83208	0.0731	0.97371	up	Zkscan1	ENSMUSG00000029729	protein_coding	+	chr5:138085083-138107822	52.1927	15.1105	3.45408	1.7883	0.1637	0.964648	up	74570	5930429A01Rik|9130423L19Rik|9230118B16Rik|AI646829|AI788588|C87323|KOX18|PHZ-37|ZNF139	MGI:MGI:1921820|Ensembl:ENSMUSG00000029729|Vega:OTTMUSG00000022628	5	5|5 G1	zinc finger with KRAB and SCAN domains 1		GO:0005622(intracellular)//GO:0005634(nucleus)	GO:0043565(sequence-specific DNA binding)//GO:0003676(nucleic acid binding)//GO:0046872(metal ion binding)//GO:0003677(DNA binding)//GO:0003700(transcription factor activity, sequence-specific DNA binding)	GO:0006351(transcription, DNA-templated)//GO:0006355(regulation of transcription, DNA-templated)
Zim1	ENSMUSG00000002266	protein_coding	-	chr7:6675442-6696450	8.79804	3.2236	2.72926	1.44851	0.1744	0.973707	up	Zim1	ENSMUSG00000002266	protein_coding	-	chr7:6675442-6696450	7.7455	3.26725	2.37065	1.24528	0.3496	0.97371	up	Zim1	ENSMUSG00000002266	protein_coding	-	chr7:6675442-6696450	7.07056	2.95501	2.39273	1.25866	0.36825	0.964648	up	22776	-	MGI:MGI:1341879|Ensembl:ENSMUSG00000002266|Vega:OTTMUSG00000027111	7	7 A1|7 3.87 cM	zinc finger, imprinted 1			GO:0003700(transcription factor activity, sequence-specific DNA binding)	GO:0006355(regulation of transcription, DNA-templated)
Zic1	ENSMUSG00000032368	protein_coding	-	chr9:91358057-91389348	6.44703	0.897929	7.17988	2.84396	0.18085	0.973707	up	Zic1	ENSMUSG00000032368	protein_coding	-	chr9:91358057-91389348	11.8818	0.880063	13.5011	3.755	0.0852	0.97371	up	Zic1	ENSMUSG00000032368	protein_coding	-	chr9:91358057-91389348	4.36968	0.946195	4.61817	2.20732	0.35785	0.964648	up	22771	ZIC|ZNF201	MGI:MGI:106683|Ensembl:ENSMUSG00000032368|Vega:OTTMUSG00000020412	9	9 E3.3|9 48.26 cM	zinc finger protein of the cerebellum 1		GO:0005654(nucleoplasm)//GO:0005634(nucleus)//GO:0005737(cytoplasm)	GO:0003676(nucleic acid binding)//GO:0003700(transcription factor activity, sequence-specific DNA binding)//GO:0000978(RNA polymerase II core promoter proximal region sequence-specific DNA binding)//GO:0000977(RNA polymerase II regulatory region sequence-specific DNA binding)//GO:0001077(transcriptional activator activity, RNA polymerase II core promoter proximal region sequence-specific binding)…	GO:0007628(adult walking behavior)//GO:0042307(positive regulation of protein import into nucleus)//GO:0021510(spinal cord development)//GO:0007420(brain development)//GO:0001501(skeletal system development)//GO:0006351(transcription, DNA-templated)//GO:0030154(cell differentiation)//GO:0007275(multicellular organism development)//GO:0045944(positive regulation of transcription from RNA polymeras…
Zhx3	ENSMUSG00000035877	protein_coding	-	chr2:160731299-160906002	74.7275	25.6954	2.90821	1.54013	0.4322	0.974578	up	Zhx3	ENSMUSG00000035877	protein_coding	-	chr2:160731299-160906002	71.8436	24.1751	2.97181	1.57134	0.39575	0.97371	up	Zhx3	ENSMUSG00000035877	protein_coding	-	chr2:160731299-160906002	77.8428	27.0576	2.87693	1.52453	0.3982	0.964648	up	320799	1810059C13Rik|4932418O04Rik|9530010N21Rik|Tix1|mKIAA0395	MGI:MGI:2444772|Ensembl:ENSMUSG00000035877|Vega:OTTMUSG00000001048	2	2|2 H2	zinc fingers and homeoboxes 3		GO:0005654(nucleoplasm)//GO:0005634(nucleus)//GO:0005938(cell cortex)	GO:0046982(protein heterodimerization activity)//GO:0042803(protein homodimerization activity)//GO:0003700(transcription factor activity, sequence-specific DNA binding)//GO:0003714(transcription corepressor activity)//GO:0046872(metal ion binding)//GO:0005515(protein binding)//GO:0003677(DNA binding)	GO:0045669(positive regulation of osteoblast differentiation)//GO:0006351(transcription, DNA-templated)//GO:0030154(cell differentiation)//GO:0045892(negative regulation of transcription, DNA-templated)//GO:0000122(negative regulation of transcription from RNA polymerase II promoter)//GO:0006355(regulation of transcription, DNA-templated)
Zhx2	ENSMUSG00000071757	protein_coding	+	chr15:57694664-57839833	20.312	4.70384	4.31817	2.11042	0.0596	0.973707	up	Zhx2	ENSMUSG00000071757	protein_coding	+	chr15:57694664-57839833	23.3621	5.0371	4.63802	2.21351	0.02275	0.944955	up	Zhx2	ENSMUSG00000071757	protein_coding	+	chr15:57694664-57839833	23.0028	5.59598	4.11057	2.03934	0.0867	0.964648	up	387609	Afr-1|Afr1|Raf|mKIAA0854	MGI:MGI:2683087|Ensembl:ENSMUSG00000071757|Vega:OTTMUSG00000028875	15	15 D1|15 24.01 cM	zinc fingers and homeoboxes 2		GO:0005654(nucleoplasm)//GO:0005886(plasma membrane)//GO:0005634(nucleus)//GO:0005737(cytoplasm)	GO:0046982(protein heterodimerization activity)//GO:0042803(protein homodimerization activity)//GO:0003700(transcription factor activity, sequence-specific DNA binding)//GO:0042802(identical protein binding)//GO:0003714(transcription corepressor activity)//GO:0046872(metal ion binding)//GO:0005515(protein binding)//GO:0003677(DNA binding)	GO:0006402(mRNA catabolic process)//GO:0000122(negative regulation of transcription from RNA polymerase II promoter)//GO:0006351(transcription, DNA-templated)//GO:0045665(negative regulation of neuron differentiation)//GO:0045892(negative regulation of transcription, DNA-templated)//GO:0035019(somatic stem cell population maintenance)//GO:0006357(regulation of transcription from RNA polymerase II…
Zfy2	ENSMUSG00000000103	protein_coding	-	chrY:2106174-2170409	8.87579	3.39906	2.61125	1.38474	0.23545	0.973707	up	Zfy2	ENSMUSG00000000103	protein_coding	-	chrY:2106174-2170409	8.10079	3.888	2.08354	1.05904	0.3757	0.97371	up	Zfy2	ENSMUSG00000000103	protein_coding	-	chrY:2106174-2170409	8.14298	3.16888	2.56966	1.36158	0.29455	0.964648	up	22768	Zfy-2	MGI:MGI:99213|Ensembl:ENSMUSG00000000103|Vega:OTTMUSG00000045372	Y	Y|Y A1	zinc finger protein 2, Y-linked		GO:0005634(nucleus)	GO:0003676(nucleic acid binding)//GO:0003700(transcription factor activity, sequence-specific DNA binding)//GO:0046872(metal ion binding)//GO:0000977(RNA polymerase II regulatory region sequence-specific DNA binding)//GO:0003677(DNA binding)	GO:0007275(multicellular organism development)//GO:0006351(transcription, DNA-templated)//GO:0006355(regulation of transcription, DNA-templated)
Zfy1	ENSMUSG00000053211	protein_coding	-	chrY:725206-797409	8.12956	2.68804	3.02434	1.59662	0.17535	0.973707	up	Zfy1	ENSMUSG00000053211	protein_coding	-	chrY:725206-797409	6.58801	3.09607	2.12787	1.08941	0.3592	0.97371	up	Zfy1	ENSMUSG00000053211	protein_coding	-	chrY:725206-797409	6.28363	2.61563	2.40234	1.26444	0.3313	0.964648	up	22767	Zfy-1|Zfy2	MGI:MGI:99212|Ensembl:ENSMUSG00000053211|Vega:OTTMUSG00000045272	Y	Y|Y A1	zinc finger protein 1, Y-linked		GO:0005634(nucleus)	GO:0003676(nucleic acid binding)//GO:0003700(transcription factor activity, sequence-specific DNA binding)//GO:0046872(metal ion binding)//GO:0000977(RNA polymerase II regulatory region sequence-specific DNA binding)//GO:0003677(DNA binding)	GO:0007275(multicellular organism development)//GO:0006351(transcription, DNA-templated)//GO:0006355(regulation of transcription, DNA-templated)
Zfp941	ENSMUSG00000060314	protein_coding	-	chr7:140807448-140822178	3.65573	0.928559	3.93698	1.97709	0.0762	0.973707	up	Zfp941	ENSMUSG00000060314	protein_coding	-	chr7:140807448-140822178	4.2176	1.0179	4.14344	2.05083	0.10695	0.97371	up	Zfp941	ENSMUSG00000060314	protein_coding	-	chr7:140807448-140822178	3.34467	0.653878	5.11513	2.35477	0.0689	0.964648	up	407812	-	MGI:MGI:3039601|Ensembl:ENSMUSG00000060314|Vega:OTTMUSG00000022510	7	7|7 F5	zinc finger protein 941		GO:0005575(cellular_component)	GO:0003700(transcription factor activity, sequence-specific DNA binding)	GO:0006355(regulation of transcription, DNA-templated)
Zfp872	ENSMUSG00000074472	protein_coding	+	chr9:22188167-22202123	4.66395	1.37392	3.39464	1.76326	0.1793	0.973707	up	Zfp872	ENSMUSG00000074472	protein_coding	+	chr9:22188167-22202123	4.29094	1.16094	3.69609	1.886	0.15935	0.97371	up	Zfp872	ENSMUSG00000074472	protein_coding	+	chr9:22188167-22202123	5.5906	1.63309	3.42333	1.7754	0.24045	0.964648	up	619310	9530015I07Rik	MGI:MGI:3588272|Ensembl:ENSMUSG00000074472|Vega:OTTMUSG00000042414	9	9|9 A3	zinc finger protein 872		GO:0005575(cellular_component)	GO:0003674(molecular_function)	GO:0008150(biological_process)
Zfp871	ENSMUSG00000024298	protein_coding	-	chr17:32765493-32788287	24.4102	12.1878	2.00283	1.00204	0.3463	0.974578	up	Zfp871	ENSMUSG00000024298	protein_coding	-	chr17:32765493-32788287	23.7987	11.6956	2.03485	1.02492	0.25605	0.97371	up	Zfp871	ENSMUSG00000024298	protein_coding	-	chr17:32765493-32788287	27.2713	12.7098	2.1457	1.10145	0.2926	0.964648	up	208292	4732483N19|9030612M13Rik|AI118577|AI265322|mKIAA3006	MGI:MGI:1921793|Ensembl:ENSMUSG00000024298|Vega:OTTMUSG00000036486	17	17|17 B1	zinc finger protein 871		GO:0005575(cellular_component)	GO:0003674(molecular_function)	GO:0008150(biological_process)
Zfp84	ENSMUSG00000046185	protein_coding	+	chr7:29768551-29779821	15.7095	4.99123	3.14742	1.65417	0.1341	0.973707	up	Zfp84	ENSMUSG00000046185	protein_coding	+	chr7:29768551-29779821	15.4518	4.25974	3.62739	1.85893	0.10325	0.97371	up	Zfp84	ENSMUSG00000046185	protein_coding	+	chr7:29768551-29779821	15.9833	5.43694	2.93974	1.55569	0.1977	0.964648	up	74352	2210410P13Rik|4633401C23Rik|AI415447|BB081605|C86188|KRAB18|Zfp69	MGI:MGI:107780|Ensembl:ENSMUSG00000046185|Vega:OTTMUSG00000027083	7	7 B1|7 17.25 cM	zinc finger protein 84		GO:0005575(cellular_component)	GO:0003674(molecular_function)	GO:0008150(biological_process)
Zfp827	ENSMUSG00000071064	protein_coding	+	chr8:79028436-79193766	16.5112	6.98846	2.36264	1.2404	0.20455	0.973707	up	Zfp827	ENSMUSG00000071064	protein_coding	+	chr8:79028436-79193766	15.7779	6.01567	2.6228	1.39111	0.1537	0.97371	up	Zfp827	ENSMUSG00000071064	protein_coding	+	chr8:79028436-79193766	16.5305	5.92978	2.78771	1.47908	0.18455	0.964648	up	622675	2810449M09Rik|D630040G17Rik|Znf827	MGI:MGI:2444807|Ensembl:ENSMUSG00000071064|Vega:OTTMUSG00000031393	8	8|8 C1-C2	zinc finger protein 827		GO:0005634(nucleus)	GO:0003676(nucleic acid binding)//GO:0046872(metal ion binding)//GO:0003677(DNA binding)	GO:0006351(transcription, DNA-templated)//GO:0006355(regulation of transcription, DNA-templated)//GO:0008150(biological_process)
Zfp81	ENSMUSG00000003929	protein_coding	-	chr17:33329341-33358878	9.58681	3.43192	2.79342	1.48203	0.17995	0.973707	up	Zfp81	ENSMUSG00000003929	protein_coding	-	chr17:33329341-33358878	8.77438	3.76741	2.32903	1.21973	0.20875	0.97371	up	Zfp81	ENSMUSG00000003929	protein_coding	-	chr17:33329341-33358878	9.71124	3.93393	2.46858	1.30368	0.27325	0.964648	up	224694	AA409460|AA409461|C330034P10Rik|D330034E10Rik|Hszfp36|KRAB13|Zfp78	MGI:MGI:1890752|Ensembl:ENSMUSG00000003929|Vega:OTTMUSG00000033065	17	17|17 B1	zinc finger protein 81		GO:0005575(cellular_component)	GO:0003674(molecular_function)	GO:0008150(biological_process)
Zfp800	ENSMUSG00000039841	protein_coding	-	chr6:28215554-28398005	78.9464	28.3436	2.78533	1.47785	0.2061	0.973707	up	Zfp800	ENSMUSG00000039841	protein_coding	-	chr6:28215554-28398005	80.9617	31.9614	2.53311	1.34091	0.2823	0.97371	up	Zfp800	ENSMUSG00000039841	protein_coding	-	chr6:28215554-28398005	82.1944	31.7271	2.59068	1.37333	0.2459	0.964648	up	627049	AA407452|Znf800	MGI:MGI:1889334|Ensembl:ENSMUSG00000039841|Vega:OTTMUSG00000021280	6	6|6 A3.2	zinc finger protein 800		GO:0005634(nucleus)	GO:0003676(nucleic acid binding)//GO:0046872(metal ion binding)//GO:0003677(DNA binding)	GO:0006351(transcription, DNA-templated)//GO:0006355(regulation of transcription, DNA-templated)//GO:0008150(biological_process)
Zfp799	ENSMUSG00000095253	protein_coding	-	chr17:32810143-32822200	6.58585	2.82022	2.33522	1.22356	0.245	0.973707	up	Zfp799	ENSMUSG00000095253	protein_coding	-	chr17:32810143-32822200	6.77515	2.41261	2.80823	1.48966	0.1763	0.97371	up	Zfp799	ENSMUSG00000095253	protein_coding	-	chr17:32810143-32822200	7.06707	2.22675	3.17373	1.66618	0.15325	0.964648	up	240064	6030490I01Rik	MGI:MGI:2443934|Ensembl:ENSMUSG00000095253|Vega:OTTMUSG00000056165	17	17|17 B1	zinc finger protein 799		GO:0005575(cellular_component)	GO:0003674(molecular_function)	GO:0008150(biological_process)
Zfp790	ENSMUSG00000011427	protein_coding	+	chr7:29816071-29832042	13.1843	5.39937	2.44183	1.28796	0.2513	0.973707	up	Zfp790	ENSMUSG00000011427	protein_coding	+	chr7:29816071-29832042	11.514	5.13889	2.24056	1.16386	0.18965	0.97371	up	Zfp790	ENSMUSG00000011427	protein_coding	+	chr7:29816071-29832042	12.2475	5.25409	2.33103	1.22097	0.27305	0.964648	up	233056	6330581L23Rik	MGI:MGI:1923431|Ensembl:ENSMUSG00000011427|Vega:OTTMUSG00000059222	7	7|7 B1	zinc finger protein 790		GO:0005575(cellular_component)	GO:0003674(molecular_function)	GO:0008150(biological_process)
Zfp763	ENSMUSG00000067430	protein_coding	-	chr17:33016862-33033402	6.87581	3.17507	2.16556	1.11474	0.2948	0.974578	up	Zfp763	ENSMUSG00000067430	protein_coding	-	chr17:33016862-33033402	7.71669	2.93386	2.63021	1.39518	0.21415	0.97371	up	Zfp763	ENSMUSG00000067430	protein_coding	-	chr17:33016862-33033402	9.92418	3.17979	3.12103	1.64202	0.21265	0.964648	up	73451	1700065O13Rik|AI839635	MGI:MGI:1920701|Ensembl:ENSMUSG00000067430|Vega:OTTMUSG00000031523	17	17|17 B1	zinc finger protein 763		GO:0005575(cellular_component)	GO:0003674(molecular_function)	GO:0008150(biological_process)
Zfp710	ENSMUSG00000048897	protein_coding	+	chr7:80024813-80094173	36.3877	11.2893	3.22319	1.68849	0.1816	0.973707	up	Zfp710	ENSMUSG00000048897	protein_coding	+	chr7:80024813-80094173	35.5743	10.6655	3.33547	1.73789	0.1051	0.97371	up	Zfp710	ENSMUSG00000048897	protein_coding	+	chr7:80024813-80094173	33.5531	11.6424	2.88198	1.52706	0.2018	0.964648	up	209225	5430400N05Rik|9830165K13|AI324798|Znf710	MGI:MGI:1921747|Ensembl:ENSMUSG00000048897|Vega:OTTMUSG00000058605	7	7|7 D3	zinc finger protein 710		GO:0005634(nucleus)	GO:0003676(nucleic acid binding)//GO:0046872(metal ion binding)//GO:0003677(DNA binding)//GO:0003712(transcription cofactor activity)	GO:0006357(regulation of transcription from RNA polymerase II promoter)//GO:0006351(transcription, DNA-templated)//GO:0006355(regulation of transcription, DNA-templated)
Zfp703	ENSMUSG00000085795	protein_coding	+	chr8:26977335-26981461	19.7131	7.00018	2.81608	1.49369	0.1707	0.973707	up	Zfp703	ENSMUSG00000085795	protein_coding	+	chr8:26977335-26981461	20.4843	6.10043	3.35786	1.74754	0.11885	0.97371	up	Zfp703	ENSMUSG00000085795	protein_coding	+	chr8:26977335-26981461	22.0414	8.00694	2.75278	1.46089	0.2001	0.964648	up	353310	1110032O19Rik|AI430822|AL022941|Csmn1|End2|Zeppo1|Znf703|Zpo1	MGI:MGI:2662729|Ensembl:ENSMUSG00000085795	8	8|8 A2	zinc finger protein 703		GO:0043234(protein complex)//GO:0016363(nuclear matrix)//GO:0005634(nucleus)//GO:0005737(cytoplasm)	GO:0070491(repressing transcription factor binding)//GO:0003676(nucleic acid binding)//GO:0046872(metal ion binding)	GO:0071392(cellular response to estradiol stimulus)//GO:0008284(positive regulation of cell proliferation)//GO:0060828(regulation of canonical Wnt signaling pathway)//GO:0033601(positive regulation of mammary gland epithelial cell proliferation)//GO:0006351(transcription, DNA-templated)//GO:0017015(regulation of transforming growth factor beta receptor signaling pathway)//GO:0051726(regulation of…
Zfp697	ENSMUSG00000050064	protein_coding	+	chr3:98382480-98763128	5.73632	2.1053	2.7247	1.4461	0.1847	0.973707	up	Zfp697	ENSMUSG00000050064	protein_coding	+	chr3:98382480-98763128	5.52418	1.58833	3.47798	1.79825	0.16025	0.97371	up	Zfp697	ENSMUSG00000050064	protein_coding	+	chr3:98382480-98763128	6.27152	2.05159	3.0569	1.61207	0.234	0.964648	up	242109	9430053K19|AI467503|Znf697	MGI:MGI:2139736|Ensembl:ENSMUSG00000050064|Vega:OTTMUSG00000054013	3	3|3 F2.2	zinc finger protein 697		GO:0005634(nucleus)	GO:0003676(nucleic acid binding)//GO:0046872(metal ion binding)//GO:0003677(DNA binding)	GO:0006351(transcription, DNA-templated)//GO:0006355(regulation of transcription, DNA-templated)//GO:0008150(biological_process)
Zfp654	ENSMUSG00000047141	protein_coding	-	chr16:64780350-64786321	47.571	19.8389	2.39786	1.26175	0.23175	0.973707	up	Zfp654	ENSMUSG00000047141	protein_coding	-	chr16:64780350-64786321	46.9221	21.3901	2.19364	1.13333	0.29235	0.97371	up	Zfp654	ENSMUSG00000047141	protein_coding	-	chr16:64780350-64786321	45.9138	21.4288	2.14263	1.09938	0.3525	0.964648	up	72020	1600021C16Rik|1810008K20Rik|433036|Gm5488|Znf654	MGI:MGI:1919270|Ensembl:ENSMUSG00000047141|Vega:OTTMUSG00000059176	16	16|16 C1.3	zinc finger protein 654		GO:0005634(nucleus)//GO:0005575(cellular_component)	GO:0003674(molecular_function)//GO:0046872(metal ion binding)//GO:0003677(DNA binding)	GO:0006351(transcription, DNA-templated)//GO:0006355(regulation of transcription, DNA-templated)//GO:0008150(biological_process)
Zfp652	ENSMUSG00000075595	protein_coding	+	chr11:95700105-95845734	51.9565	22.9092	2.26794	1.18138	0.3581	0.974578	up	Zfp652	ENSMUSG00000075595	protein_coding	+	chr11:95700105-95845734	52.0226	20.4354	2.54571	1.34807	0.32805	0.97371	up	Zfp652	ENSMUSG00000075595	protein_coding	+	chr11:95700105-95845734	49.2605	22.1525	2.2237	1.15296	0.3931	0.964648	up	268469	9530033F24Rik|ZNF652	MGI:MGI:2442221|Ensembl:ENSMUSG00000075595|Vega:OTTMUSG00000001747	11	11|11 D	zinc finger protein 652		GO:0005634(nucleus)	GO:0003676(nucleic acid binding)//GO:0046872(metal ion binding)//GO:0003677(DNA binding)	GO:0006351(transcription, DNA-templated)//GO:0006355(regulation of transcription, DNA-templated)//GO:0008150(biological_process)
Zfp608	ENSMUSG00000052713	protein_coding	-	chr18:54888044-54990180	10.6591	3.63076	2.93577	1.55374	0.1507	0.973707	up	Zfp608	ENSMUSG00000052713	protein_coding	-	chr18:54888044-54990180	10.0524	3.45745	2.90746	1.53976	0.1665	0.97371	up	Zfp608	ENSMUSG00000052713	protein_coding	-	chr18:54888044-54990180	11.2331	3.92834	2.85949	1.51576	0.1999	0.964648	up	269023	4932417D18Rik|D430007A19Rik|Znf608	MGI:MGI:2442338|Ensembl:ENSMUSG00000052713	18	18|18 D3	zinc finger protein 608			GO:0046872(metal ion binding)	GO:0008150(biological_process)
Zfp518a	ENSMUSG00000049164	protein_coding	+	chr19:40894702-40917947	77.4046	30.0833	2.57302	1.36346	0.18885	0.973707	up	Zfp518a	ENSMUSG00000049164	protein_coding	+	chr19:40894702-40917947	69.6483	29.9495	2.32551	1.21755	0.2505	0.97371	up	Zfp518a	ENSMUSG00000049164	protein_coding	+	chr19:40894702-40917947	75.8539	31.8852	2.37896	1.25033	0.2841	0.964648	up	72672	2810401C22Rik|6330417C12Rik|AI426493|Zfp518|Znf518|Znf518a|mKIAA0335	MGI:MGI:1919922|Ensembl:ENSMUSG00000049164	19	19|19 D1	zinc finger protein 518A		GO:0005634(nucleus)	GO:0000981(RNA polymerase II transcription factor activity, sequence-specific DNA binding)//GO:0046872(metal ion binding)//GO:0003677(DNA binding)//GO:0003700(transcription factor activity, sequence-specific DNA binding)	GO:0006351(transcription, DNA-templated)//GO:0006355(regulation of transcription, DNA-templated)
Zfp516	ENSMUSG00000058881	protein_coding	+	chr18:82910878-83005314	29.5148	11.3382	2.60313	1.38025	0.20845	0.973707	up	Zfp516	ENSMUSG00000058881	protein_coding	+	chr18:82910878-83005314	31.8265	9.80873	3.24471	1.69809	0.1117	0.97371	up	Zfp516	ENSMUSG00000058881	protein_coding	+	chr18:82910878-83005314	30.2975	12.0036	2.52403	1.33573	0.2626	0.964648	up	329003	C330029B10Rik|D230016L03|Zfp26l|Znf516|mKIAA0222	MGI:MGI:2443957|Ensembl:ENSMUSG00000058881	18	18|18 E3	zinc finger protein 516		GO:0005634(nucleus)	GO:0003676(nucleic acid binding)//GO:0000987(core promoter proximal region sequence-specific DNA binding)//GO:0003700(transcription factor activity, sequence-specific DNA binding)//GO:0033613(activating transcription factor binding)//GO:0046872(metal ion binding)//GO:0003677(DNA binding)	GO:0060612(adipose tissue development)//GO:0006351(transcription, DNA-templated)//GO:0006366(transcription from RNA polymerase II promoter)//GO:0009409(response to cold)//GO:0050873(brown fat cell differentiation)//GO:0007165(signal transduction)//GO:0006355(regulation of transcription, DNA-templated)//GO:0045893(positive regulation of transcription, DNA-templated)
Zfp488	ENSMUSG00000044519	protein_coding	-	chr14:33967069-33978764	0.172901	0.0501574	3.44716	1.78541	1	1	up	Zfp488	ENSMUSG00000044519	protein_coding	-	chr14:33967069-33978764	0.199369	0.0462112	4.31431	2.10913	1	1	up	Zfp488	ENSMUSG00000044519	protein_coding	-	chr14:33967069-33978764	0.19963	0.0802621	2.48721	1.31453	1	1	up	382867	Gm1206|Znf488	MGI:MGI:2686052|Ensembl:ENSMUSG00000044519|Vega:OTTMUSG00000035273	14	14|14 B	zinc finger protein 488		GO:0005634(nucleus)	GO:0046872(metal ion binding)//GO:0005515(protein binding)//GO:0003677(DNA binding)	GO:0014003(oligodendrocyte development)//GO:0045892(negative regulation of transcription, DNA-templated)//GO:0006351(transcription, DNA-templated)//GO:0006355(regulation of transcription, DNA-templated)//GO:0048714(positive regulation of oligodendrocyte differentiation)
Zfp462	ENSMUSG00000060206	protein_coding	+	chr4:54945047-55083563	41.0166	12.0904	3.39248	1.76234	0.12795	0.973707	up	Zfp462	ENSMUSG00000060206	protein_coding	+	chr4:54945047-55083563	42.8403	17.1023	2.50495	1.32478	0.3118	0.97371	up	Zfp462	ENSMUSG00000060206	protein_coding	+	chr4:54945047-55083563	45.2269	14.5089	3.11718	1.64024	0.14505	0.964648	up	242466	6030417H05|9430078C22Rik|Gt4-2|Zfpip	MGI:MGI:107690|Ensembl:ENSMUSG00000060206|Vega:OTTMUSG00000007225	4	4|4 B3	zinc finger protein 462		GO:0005634(nucleus)	GO:0003674(molecular_function)	GO:0006325(chromatin organization)//GO:0045944(positive regulation of transcription from RNA polymerase II promoter)//GO:0043392(negative regulation of DNA binding)
Zfp46	ENSMUSG00000051351	protein_coding	+	chr4:136284682-136293942	63.4374	16.991	3.73358	1.90056	0.0673	0.973707	up	Zfp46	ENSMUSG00000051351	protein_coding	+	chr4:136284682-136293942	56.5663	16.5305	3.42193	1.77481	0.07845	0.97371	up	Zfp46	ENSMUSG00000051351	protein_coding	+	chr4:136284682-136293942	64.5181	16.826	3.83442	1.93901	0.0544	0.964648	up	22704	AI426962|Mlz-4|Zfp-46|Znf436	MGI:MGI:99192|Ensembl:ENSMUSG00000051351|Vega:OTTMUSG00000009866	4	4 D3|4 68.34 cM	zinc finger protein 46		GO:0005622(intracellular)//GO:0005634(nucleus)//GO:0005737(cytoplasm)//GO:0005654(nucleoplasm)	GO:0003676(nucleic acid binding)//GO:0046872(metal ion binding)//GO:0003677(DNA binding)//GO:0003700(transcription factor activity, sequence-specific DNA binding)	GO:0006351(transcription, DNA-templated)//GO:0006355(regulation of transcription, DNA-templated)
Zfp423	ENSMUSG00000045333	protein_coding	-	chr8:87661809-87960635	15.2367	5.76055	2.64502	1.40328	0.21735	0.973707	up	Zfp423	ENSMUSG00000045333	protein_coding	-	chr8:87661809-87960635	16.8684	4.37494	3.85569	1.94699	0.08745	0.97371	up	Zfp423	ENSMUSG00000045333	protein_coding	-	chr8:87661809-87960635	13.8469	3.31758	4.1738	2.06136	0.0747	0.964648	up	94187	Ebfaz|Roaz|Zfp104|Znf423|ataxia1|mKIAA0760|nur12	MGI:MGI:1891217|Ensembl:ENSMUSG00000045333|Vega:OTTMUSG00000036956	8	8|8 C4	zinc finger protein 423		GO:0005634(nucleus)	GO:0003676(nucleic acid binding)//GO:0042803(protein homodimerization activity)//GO:0043565(sequence-specific DNA binding)//GO:0046982(protein heterodimerization activity)//GO:0046872(metal ion binding)//GO:0005515(protein binding)//GO:0003677(DNA binding)	GO:0030513(positive regulation of BMP signaling pathway)//GO:0045892(negative regulation of transcription, DNA-templated)//GO:0006351(transcription, DNA-templated)//GO:0030154(cell differentiation)//GO:0007219(Notch signaling pathway)//GO:0007275(multicellular organism development)//GO:0007399(nervous system development)//GO:0006355(regulation of transcription, DNA-templated)//GO:0045893(positive…
Zfp422	ENSMUSG00000059878	protein_coding	-	chr6:116624015-116628999	32.0223	10.8014	2.96465	1.56786	0.1307	0.973707	up	Zfp422	ENSMUSG00000059878	protein_coding	-	chr6:116624015-116628999	28.9389	10.4518	2.76878	1.46925	0.17675	0.97371	up	Zfp422	ENSMUSG00000059878	protein_coding	-	chr6:116624015-116628999	30.3828	12.076	2.51596	1.33111	0.2538	0.964648	up	67255	2900028O21Rik|AU041373|KOX15|Krox-25-2|Krox-26|Krox25|Krox26|Znf22	MGI:MGI:1914505|Ensembl:ENSMUSG00000059878|Vega:OTTMUSG00000021176	6	6|6 E3	zinc finger protein 422		GO:0005654(nucleoplasm)//GO:0005634(nucleus)	GO:0003676(nucleic acid binding)//GO:0046872(metal ion binding)//GO:0003677(DNA binding)	GO:0042476(odontogenesis)//GO:0006351(transcription, DNA-templated)//GO:0006355(regulation of transcription, DNA-templated)
Zfp398	ENSMUSG00000062519	protein_coding	+	chr6:47835660-47868257	48.7294	22.0412	2.21083	1.14459	0.2504	0.973707	up	Zfp398	ENSMUSG00000062519	protein_coding	+	chr6:47835660-47868257	46.4307	20.6303	2.25062	1.17032	0.25825	0.97371	up	Zfp398	ENSMUSG00000062519	protein_coding	+	chr6:47835660-47868257	48.3131	23.6054	2.0467	1.0333	0.42305	0.964648	up	272347	5730513I23Rik	MGI:MGI:1917856|Ensembl:ENSMUSG00000062519|Vega:OTTMUSG00000022842	6	6|6 B3	zinc finger protein 398		GO:0005575(cellular_component)	GO:0003674(molecular_function)	GO:0008150(biological_process)
Zfp36l2	ENSMUSG00000045817	protein_coding	-	chr17:84183930-84187947	60.3884	25.4768	2.37033	1.24509	0.2432	0.973707	up	Zfp36l2	ENSMUSG00000045817	protein_coding	-	chr17:84183930-84187947	59.012	28.1569	2.09583	1.06752	0.26175	0.97371	up	Zfp36l2	ENSMUSG00000045817	protein_coding	-	chr17:84183930-84187947	59.1443	27.1174	2.18105	1.12502	0.34405	0.964648	up	12193	Brf2|ERF2|Tis11d	MGI:MGI:107945|Ensembl:ENSMUSG00000045817|Vega:OTTMUSG00000020082	17	17|17 E4	zinc finger protein 36, C3H type-like 2		GO:0005634(nucleus)//GO:0005737(cytoplasm)//GO:0005829(cytosol)	GO:0017091(AU-rich element binding)//GO:0003723(RNA binding)//GO:0003730(mRNA 3'-UTR binding)//GO:0035925(mRNA 3'-UTR AU-rich region binding)//GO:0044822(poly(A) RNA binding)//GO:0046872(metal ion binding)//GO:0003677(DNA binding)	GO:0006402(mRNA catabolic process)//GO:0061158(3'-UTR-mediated mRNA destabilization)//GO:0043488(regulation of mRNA stability)//GO:0033077(T cell differentiation in thymus)//GO:1900153(positive regulation of nuclear-transcribed mRNA catabolic process, deadenylation-dependent decay)//GO:2000737(negative regulation of stem cell differentiation)//GO:0000288(nuclear-transcribed mRNA catabolic process…
Zfp36l1	ENSMUSG00000021127	protein_coding	-	chr12:80107759-80113013	95.8139	23.0925	4.14913	2.05281	0.06885	0.973707	up	Zfp36l1	ENSMUSG00000021127	protein_coding	-	chr12:80107759-80113013	94.6002	24.6278	3.84121	1.94156	0.0871	0.97371	up	Zfp36l1	ENSMUSG00000021127	protein_coding	-	chr12:80107759-80113013	102.423	24.6991	4.14683	2.05201	0.07985	0.964648	up	12192	AW742437|AW743212|Berg36|Brf1|D530020L18Rik|ERF1|TIS11b|cMG1	MGI:MGI:107946|Ensembl:ENSMUSG00000021127	12	12|12 C3	zinc finger protein 36, C3H type-like 1		GO:0005634(nucleus)//GO:0005737(cytoplasm)//GO:0005829(cytosol)	GO:0017091(AU-rich element binding)//GO:0003730(mRNA 3'-UTR binding)//GO:0003729(mRNA binding)//GO:0044822(poly(A) RNA binding)//GO:0046872(metal ion binding)//GO:0003677(DNA binding)	GO:0006402(mRNA catabolic process)//GO:0006417(regulation of translation)//GO:0007507(heart development)//GO:0061158(3'-UTR-mediated mRNA destabilization)//GO:0035264(multicellular organism growth)//GO:0021915(neural tube development)//GO:0033077(T cell differentiation in thymus)//GO:0008283(cell proliferation)//GO:0003342(proepicardium development)//GO:0001570(vasculogenesis)//GO:0000288(nuclear…
Zfp266	ENSMUSG00000060510	protein_coding	-	chr9:20432759-20563282	71.047	26.06	2.72627	1.44693	0.3959	0.974578	up	Zfp266	ENSMUSG00000060510	protein_coding	-	chr9:20432759-20563282	66.6495	23.9337	2.78475	1.47755	0.3845	0.97371	up	Zfp266	ENSMUSG00000060510	protein_coding	-	chr9:20432759-20563282	72.3021	24.5589	2.94403	1.55779	0.34675	0.964648	up	77519	5330440G10Rik|5730601F06Rik|AW552317	MGI:MGI:1924769|Ensembl:ENSMUSG00000060510|Vega:OTTMUSG00000037612	9	9|9 A3	zinc finger protein 266		GO:0005575(cellular_component)	GO:0003674(molecular_function)	GO:0008150(biological_process)
Zfp263	ENSMUSG00000022529	protein_coding	+	chr16:3744092-3750790	42.116	16.7833	2.5094	1.32734	0.34215	0.974578	up	Zfp263	ENSMUSG00000022529	protein_coding	+	chr16:3744092-3750790	40.2272	17.1197	2.34975	1.23251	0.35195	0.97371	up	Zfp263	ENSMUSG00000022529	protein_coding	+	chr16:3744092-3750790	41.597	19.8576	2.09477	1.06679	0.38325	0.964648	up	74120	1200014J04Rik|AI326880|AU020888|NT2|mFPM315	MGI:MGI:1921370|Ensembl:ENSMUSG00000022529|Vega:OTTMUSG00000035126	16	16 A1|16 2.2 cM	zinc finger protein 263		GO:0005654(nucleoplasm)//GO:0005634(nucleus)//GO:0015630(microtubule cytoskeleton)//GO:0005737(cytoplasm)	GO:0043565(sequence-specific DNA binding)//GO:0003677(DNA binding)//GO:0003700(transcription factor activity, sequence-specific DNA binding)	GO:0045892(negative regulation of transcription, DNA-templated)
Zfp26	ENSMUSG00000063108	protein_coding	-	chr9:20432759-20563282	57.8694	17.0859	3.38698	1.76	0.28625	0.974578	up	Zfp26	ENSMUSG00000063108	protein_coding	-	chr9:20432759-20563282	61.2481	16.3091	3.75546	1.90899	0.28205	0.97371	up	Zfp26	ENSMUSG00000063108	protein_coding	-	chr9:20432759-20563282	59.964	18.5462	3.23322	1.69297	0.28025	0.964648	up	22688	5033428C05Rik|KRAB15|Zfp-26|Zfp70|Zfp81-rs1|mKIAA4196|mkr-3|mszf14|mszf52	MGI:MGI:99173|Ensembl:ENSMUSG00000063108|Vega:OTTMUSG00000034227	9	9 A3|9 7.55 cM	zinc finger protein 26		GO:0005622(intracellular)//GO:0005634(nucleus)	GO:0003676(nucleic acid binding)//GO:0046872(metal ion binding)//GO:0003677(DNA binding)//GO:0003700(transcription factor activity, sequence-specific DNA binding)	GO:0006355(regulation of transcription, DNA-templated)
Zfp235	ENSMUSG00000047603	protein_coding	+	chr7:24134162-24142266	7.57261	2.59737	2.91549	1.54374	0.2562	0.973707	up	Zfp235	ENSMUSG00000047603	protein_coding	+	chr7:24134162-24142266	7.53053	2.3308	3.23089	1.69193	0.22535	0.97371	up	Zfp235	ENSMUSG00000047603	protein_coding	+	chr7:24134162-24142266	8.45193	2.1366	3.9558	1.98397	0.12665	0.964648	up	56525	0610030O19Rik|AI428448	MGI:MGI:1929117|Ensembl:ENSMUSG00000047603|Vega:OTTMUSG00000058066	7	7|7 A3	zinc finger protein 235		GO:0005575(cellular_component)	GO:0003674(molecular_function)	GO:0008150(biological_process)
Zfp229	ENSMUSG00000061544	protein_coding	+	chr17:21730794-21769342	13.4417	3.37963	3.97727	1.99178	0.05985	0.973707	up	Zfp229	ENSMUSG00000061544	protein_coding	+	chr17:21730794-21769342	13.5404	4.25969	3.17873	1.66845	0.07785	0.97371	up	Zfp229	ENSMUSG00000061544	protein_coding	+	chr17:21730794-21769342	14.1079	4.1375	3.40978	1.76968	0.0727	0.964648	up	381067	-	MGI:MGI:2679295|Ensembl:ENSMUSG00000061544|Vega:OTTMUSG00000044387	17	17|17 A3.3	zinc finger protein 229		GO:0005575(cellular_component)	GO:0003700(transcription factor activity, sequence-specific DNA binding)	GO:0006355(regulation of transcription, DNA-templated)
Zfp217	ENSMUSG00000052056	protein_coding	-	chr2:170108642-170148103	69.1582	22.9419	3.0145	1.59192	0.15095	0.973707	up	Zfp217	ENSMUSG00000052056	protein_coding	-	chr2:170108642-170148103	67.2191	22.6824	2.9635	1.5673	0.16305	0.97371	up	Zfp217	ENSMUSG00000052056	protein_coding	-	chr2:170108642-170148103	67.4625	29.6095	2.27841	1.18803	0.3109	0.964648	up	228913	4933431C08Rik|AW987152|Gm562|ZABC1|Znf217	MGI:MGI:2685408|Ensembl:ENSMUSG00000052056|Vega:OTTMUSG00000016078	2	2 H3|2 89.91 cM	zinc finger protein 217		GO:0005654(nucleoplasm)//GO:0000118(histone deacetylase complex)//GO:0005634(nucleus)	GO:0043565(sequence-specific DNA binding)//GO:0000978(RNA polymerase II core promoter proximal region sequence-specific DNA binding)//GO:0044212(transcription regulatory region DNA binding)//GO:0001078(transcriptional repressor activity, RNA polymerase II core promoter proximal region sequence-specific binding)	GO:0007569(cell aging)//GO:0022008(neurogenesis)//GO:0006366(transcription from RNA polymerase II promoter)//GO:0045892(negative regulation of transcription, DNA-templated)//GO:0000122(negative regulation of transcription from RNA polymerase II promoter)//GO:0006355(regulation of transcription, DNA-templated)//GO:0007165(signal transduction)
Zfp169	ENSMUSG00000050954	protein_coding	-	chr13:48487646-48513451	12.5572	3.68623	3.4065	1.76829	0.08435	0.973707	up	Zfp169	ENSMUSG00000050954	protein_coding	-	chr13:48487646-48513451	12.2845	4.19415	2.92894	1.55038	0.17025	0.97371	up	Zfp169	ENSMUSG00000050954	protein_coding	-	chr13:48487646-48513451	13.5763	5.50365	2.46678	1.30263	0.1772	0.964648	up	67911	1700025J14Rik|4930429A13Rik|BE688704	MGI:MGI:1915161|Ensembl:ENSMUSG00000050954|Vega:OTTMUSG00000038565	13	13|13 A5	zinc finger protein 169		GO:0005575(cellular_component)	GO:0003674(molecular_function)	GO:0008150(biological_process)
Zfp11	ENSMUSG00000051034	protein_coding	-	chr5:129654592-129670099	6.14771	2.34176	2.62526	1.39246	0.2334	0.973707	up	Zfp11	ENSMUSG00000051034	protein_coding	-	chr5:129654592-129670099	7.3349	3.02059	2.42831	1.27995	0.28955	0.97371	up	Zfp11	ENSMUSG00000051034	protein_coding	-	chr5:129654592-129670099	6.69915	2.79229	2.39916	1.26253	0.34015	0.964648	up	22648	6720465D24|Krox-6|Zfp-11	MGI:MGI:99156|Ensembl:ENSMUSG00000051034|Vega:OTTMUSG00000022618	5	5|5 G1.3	zinc finger protein 11		GO:0005634(nucleus)	GO:0003676(nucleic acid binding)//GO:0046872(metal ion binding)//GO:0003677(DNA binding)//GO:0003700(transcription factor activity, sequence-specific DNA binding)	GO:0006355(regulation of transcription, DNA-templated)
Zfhx3	ENSMUSG00000038872	protein_coding	+	chr8:108436867-108961636	17.9274	3.20585	5.59206	2.48338	0.03045	0.973707	up	Zfhx3	ENSMUSG00000038872	protein_coding	+	chr8:108436867-108961636	19.0042	2.67667	7.09996	2.82781	0.0182	0.910377	up	Zfhx3	ENSMUSG00000038872	protein_coding	+	chr8:108436867-108961636	18.7953	3.52038	5.339	2.41657	0.0539	0.964648	up	11906	A230102L03Rik|Atbf1|Sci|WBP9|mKIAA4228	MGI:MGI:99948|Ensembl:ENSMUSG00000038872|Vega:OTTMUSG00000041077	8	8|8 E1	zinc finger homeobox 3	mmu04550(Signaling pathways regulating pluripotency of stem cells)	GO:0043231(intracellular membrane-bounded organelle)//GO:0005667(transcription factor complex)//GO:0005739(mitochondrion)//GO:0016604(nuclear body)//GO:0005730(nucleolus)//GO:0005654(nucleoplasm)//GO:0005634(nucleus)//GO:0005737(cytoplasm)	GO:0003676(nucleic acid binding)//GO:0008270(zinc ion binding)//GO:0043565(sequence-specific DNA binding)//GO:0019899(enzyme binding)//GO:0001046(core promoter sequence-specific DNA binding)//GO:0046872(metal ion binding)//GO:0003677(DNA binding)	GO:0007517(muscle organ development)//GO:0032922(circadian regulation of gene expression)//GO:0006351(transcription, DNA-templated)//GO:0071559(response to transforming growth factor beta)//GO:0000122(negative regulation of transcription from RNA polymerase II promoter)//GO:1904059(regulation of locomotor rhythm)//GO:0006355(regulation of transcription, DNA-templated)//GO:0045893(positive regulat…
Zfand6	ENSMUSG00000030629	protein_coding	-	chr7:84615053-84679361	104.608	42.2631	2.47516	1.30752	0.24895	0.973707	up	Zfand6	ENSMUSG00000030629	protein_coding	-	chr7:84615053-84679361	104.565	41.7356	2.5054	1.32504	0.18965	0.97371	up	Zfand6	ENSMUSG00000030629	protein_coding	-	chr7:84615053-84679361	102.963	47.4436	2.17022	1.11784	0.30155	0.964648	up	65098	3110005P07Rik|Awp1|Za20d3	MGI:MGI:1929510|Ensembl:ENSMUSG00000030629|Vega:OTTMUSG00000059542	7	7|7 D3	zinc finger, AN1-type domain 6		GO:0005737(cytoplasm)	GO:0031593(polyubiquitin binding)//GO:0008270(zinc ion binding)//GO:0005515(protein binding)//GO:0003677(DNA binding)//GO:0046872(metal ion binding)	GO:0043122(regulation of I-kappaB kinase/NF-kappaB signaling)//GO:0071356(cellular response to tumor necrosis factor)//GO:0006625(protein targeting to peroxisome)//GO:0043066(negative regulation of apoptotic process)//GO:0006810(transport)//GO:0006915(apoptotic process)//GO:0015031(protein transport)//GO:0007165(signal transduction)
Zeb2	ENSMUSG00000026872	protein_coding	-	chr2:44983633-45118048	60.2583	21.4101	2.81448	1.49287	0.21135	0.973707	up	Zeb2	ENSMUSG00000026872	protein_coding	-	chr2:44983633-45118048	62.7182	20.2703	3.09408	1.62951	0.10645	0.97371	up	Zeb2	ENSMUSG00000026872	protein_coding	-	chr2:44983633-45118048	69.9834	17.5015	3.99872	1.99954	0.1634	0.964648	up	24136	9130203F04Rik|D130016B08Rik|SIP1|Zfhx1b|Zfx1b|Zfxh1b	MGI:MGI:1344407|Ensembl:ENSMUSG00000026872|Vega:OTTMUSG00000012355	2	2|2 C1	zinc finger E-box binding homeobox 2	mmu05206(MicroRNAs in cancer)	GO:0005634(nucleus)	GO:0070412(R-SMAD binding)//GO:0003676(nucleic acid binding)//GO:0001205(transcriptional activator activity, RNA polymerase II distal enhancer sequence-specific binding)//GO:0003677(DNA binding)//GO:0046872(metal ion binding)	GO:0045636(positive regulation of melanocyte differentiation)//GO:0006351(transcription, DNA-templated)//GO:0048066(developmental pigmentation)//GO:0001756(somitogenesis)//GO:0048668(collateral sprouting)//GO:0000122(negative regulation of transcription from RNA polymerase II promoter)//GO:0001843(neural tube closure)//GO:0050772(positive regulation of axonogenesis)//GO:1902748(positive regulatio…
Zdbf2	ENSMUSG00000027520	protein_coding	+	chr1:63273225-63314576	25.2509	10.8074	2.33645	1.22432	0.2283	0.973707	up	Zdbf2	ENSMUSG00000027520	protein_coding	+	chr1:63273225-63314576	25.2968	10.2675	2.46377	1.30087	0.1536	0.97371	up	Zdbf2	ENSMUSG00000027520	protein_coding	+	chr1:63273225-63314576	23.5175	9.60552	2.44833	1.2918	0.28985	0.964648	up	73884	4930431J08Rik|9330107J05Rik	MGI:MGI:1921134|Ensembl:ENSMUSG00000027520|Vega:OTTMUSG00000002659	1	1|1 C2	zinc finger, DBF-type containing 2		GO:0005575(cellular_component)	GO:0003674(molecular_function)	GO:0008150(biological_process)
Zcchc3	ENSMUSG00000074682	protein_coding	-	chr2:152411955-152415044	30.3827	13.6426	2.22704	1.15513	0.27635	0.974578	up	Zcchc3	ENSMUSG00000074682	protein_coding	-	chr2:152411955-152415044	27.8894	13.9417	2.00043	1.00031	0.3009	0.97371	up	Zcchc3	ENSMUSG00000074682	protein_coding	-	chr2:152411955-152415044	29.8353	14.3313	2.08183	1.05785	0.3709	0.964648	up	67917	2810406K24Rik	MGI:MGI:1915167|Ensembl:ENSMUSG00000074682|Vega:OTTMUSG00000015828	2	2|2 H1	zinc finger, CCHC domain containing 3		GO:0005575(cellular_component)	GO:0044822(poly(A) RNA binding)	GO:0008150(biological_process)
Zcchc14	ENSMUSG00000061410	protein_coding	-	chr8:119910359-124345724	46.1954	15.8145	2.92108	1.5465	0.41015	0.974578	up	Zcchc14	ENSMUSG00000061410	protein_coding	-	chr8:119910359-124345724	53.3295	16.7089	3.19169	1.67432	0.3274	0.97371	up	Zcchc14	ENSMUSG00000061410	protein_coding	-	chr8:119910359-124345724	45.1464	17.8156	2.53409	1.34147	0.48265	0.964648	up	142682	AA792890|BDG29	MGI:MGI:2159407|Ensembl:ENSMUSG00000061410|Vega:OTTMUSG00000023426	8	8|8 E1	zinc finger, CCHC domain containing 14		GO:0005575(cellular_component)	GO:0003674(molecular_function)//GO:0008270(zinc ion binding)//GO:0046872(metal ion binding)//GO:0003676(nucleic acid binding)//GO:0035091(phosphatidylinositol binding)	GO:0008150(biological_process)
Zcchc11	ENSMUSG00000034610	protein_coding	+	chr4:108459425-108559421	86.2895	36.5236	2.36257	1.24036	0.24125	0.973707	up	Zcchc11	ENSMUSG00000034610	protein_coding	+	chr4:108459425-108559421	93.7532	41.1801	2.27666	1.18692	0.33695	0.97371	up	Zcchc11	ENSMUSG00000034610	protein_coding	+	chr4:108459425-108559421	80.5468	36.0472	2.23448	1.15994	0.23535	0.964648	up	230594	6030404K05Rik|9230115F04Rik|PPAPD3|mKIAA0191	MGI:MGI:2445126|Ensembl:ENSMUSG00000034610|Vega:OTTMUSG00000008242	4	4|4 C7	zinc finger, CCHC domain containing 11		GO:0005730(nucleolus)//GO:0005634(nucleus)//GO:0005615(extracellular space)//GO:0005737(cytoplasm)//GO:0070062(extracellular exosome)	GO:0003676(nucleic acid binding)//GO:0008270(zinc ion binding)//GO:0050265(RNA uridylyltransferase activity)//GO:0044822(poly(A) RNA binding)//GO:0046872(metal ion binding)//GO:0005515(protein binding)//GO:0016740(transferase activity)//GO:0016779(nucleotidyltransferase activity)	GO:0031054(pre-miRNA processing)//GO:0010587(miRNA catabolic process)//GO:0032088(negative regulation of NF-kappaB transcription factor activity)//GO:0070102(interleukin-6-mediated signaling pathway)//GO:0001816(cytokine production)//GO:0031047(gene silencing by RNA)//GO:0010586(miRNA metabolic process)//GO:0031123(RNA 3'-end processing)//GO:0032755(positive regulation of interleukin-6 production…
Zc4h2	ENSMUSG00000035062	protein_coding	-	chrX:95639192-95658509	7.75136	1.97426	3.92622	1.97314	0.0966	0.973707	up	Zc4h2	ENSMUSG00000035062	protein_coding	-	chrX:95639192-95658509	7.34489	3.301	2.22505	1.15384	0.2998	0.97371	up	Zc4h2	ENSMUSG00000035062	protein_coding	-	chrX:95639192-95658509	7.87681	2.65936	2.96191	1.56653	0.24685	0.964648	up	245522	Gm372|mKIAA1166	MGI:MGI:2679294|Ensembl:ENSMUSG00000035062|Vega:OTTMUSG00000018080	X	X|X C3	zinc finger, C4H2 domain containing		GO:0005886(plasma membrane)//GO:0016020(membrane)//GO:0045202(synapse)//GO:0030054(cell junction)//GO:0005634(nucleus)//GO:0045211(postsynaptic membrane)//GO:0005737(cytoplasm)	GO:0003674(molecular_function)//GO:0046872(metal ion binding)	GO:0007399(nervous system development)//GO:0007275(multicellular organism development)
Zc3hav1l	ENSMUSG00000047749	protein_coding	-	chr6:38287395-38303791	12.7775	4.05766	3.14899	1.65489	0.1307	0.973707	up	Zc3hav1l	ENSMUSG00000047749	protein_coding	-	chr6:38287395-38303791	13.6816	4.54883	3.00772	1.58867	0.1571	0.97371	up	Zc3hav1l	ENSMUSG00000047749	protein_coding	-	chr6:38287395-38303791	12.753	3.54557	3.59689	1.84675	0.11615	0.964648	up	209032	B130055L09Rik|E430016P22Rik	MGI:MGI:2443387|Ensembl:ENSMUSG00000047749|Vega:OTTMUSG00000026884	6	6|6 B1	zinc finger CCCH-type, antiviral 1-like		GO:0005575(cellular_component)	GO:0003674(molecular_function)//GO:0046872(metal ion binding)	GO:0008150(biological_process)
Zc3h12c	ENSMUSG00000035164	protein_coding	-	chr9:52111984-52168111	19.8482	7.94917	2.49689	1.32013	0.16855	0.973707	up	Zc3h12c	ENSMUSG00000035164	protein_coding	-	chr9:52111984-52168111	18.4253	8.23669	2.23699	1.16156	0.23735	0.97371	up	Zc3h12c	ENSMUSG00000035164	protein_coding	-	chr9:52111984-52168111	21.0786	8.64537	2.43814	1.28578	0.2896	0.964648	up	244871	A230108E06|C230027N18Rik|mKIAA1726	MGI:MGI:3026959|Ensembl:ENSMUSG00000035164	9	9|9 A5.3	zinc finger CCCH type containing 12C		GO:0005575(cellular_component)	GO:0003674(molecular_function)//GO:0046872(metal ion binding)//GO:0044824(retroviral 3' processing activity)//GO:0042578(phosphoric ester hydrolase activity)//GO:0004518(nuclease activity)//GO:0004519(endonuclease activity)//GO:0016787(hydrolase activity)//GO:0043765(T/G mismatch-specific endonuclease activity)	GO:0008150(biological_process)
Zc3h11a	ENSMUSG00000026464	protein_coding	-	chr1:133619870-133661380	37.1555	9.37208	3.96448	1.98713	0.4801	0.974578	up	Zc3h11a	ENSMUSG00000026464	protein_coding	-	chr1:133619870-133661380	36.7961	10.3141	3.56757	1.83494	0.467	0.97371	up	Zc3h11a	ENSMUSG00000026464	protein_coding	-	chr1:133619870-133661380	35.5607	11.4438	3.10743	1.63572	0.4929	0.964648	up	70579	1110003F06Rik|5730454B08Rik|G630041M05Rik|Zc3hdc11a|Zc3hh11a|mKIAA0663	MGI:MGI:1917829|Ensembl:ENSMUSG00000102976|Vega:OTTMUSG00000049664	1	1|1 E4	zinc finger CCCH type containing 11A		GO:0000346(transcription export complex)	GO:0044822(poly(A) RNA binding)//GO:0046872(metal ion binding)	GO:0006810(transport)//GO:0051028(mRNA transport)//GO:0016973(poly(A)+ mRNA export from nucleus)
Zbtb8a	ENSMUSG00000028807	protein_coding	-	chr4:129335694-129378116	21.2086	4.79947	4.41894	2.1437	0.26955	0.974578	up	Zbtb8a	ENSMUSG00000028807	protein_coding	-	chr4:129335694-129378116	19.5963	4.59963	4.2604	2.09099	0.2795	0.97371	up	Zbtb8a	ENSMUSG00000028807	protein_coding	-	chr4:129335694-129378116	22.1047	3.58635	6.16359	2.62377	0.32065	0.964648	up	73680	2410081M15Rik|AI480941	MGI:MGI:1920930|Ensembl:ENSMUSG00000028807|Vega:OTTMUSG00000009664	4	4|4 D2.2	zinc finger and BTB domain containing 8a		GO:0005634(nucleus)	GO:0003676(nucleic acid binding)//GO:0046872(metal ion binding)//GO:0003677(DNA binding)	GO:0006351(transcription, DNA-templated)//GO:0006355(regulation of transcription, DNA-templated)//GO:0008150(biological_process)
Zbtb7a	ENSMUSG00000035011	protein_coding	+	chr10:81135219-81152995	58.5977	18.9073	3.09921	1.6319	0.13825	0.973707	up	Zbtb7a	ENSMUSG00000035011	protein_coding	+	chr10:81135219-81152995	60.5349	20.6862	2.92635	1.5491	0.0964	0.97371	up	Zbtb7a	ENSMUSG00000035011	protein_coding	+	chr10:81135219-81152995	63.4183	22.5679	2.81012	1.49063	0.2115	0.964648	up	16969	9030619K07Rik|9130006G12Rik|AI452336|FBI-1|Lrf|Pokemon|Zbtb7	MGI:MGI:1335091|Ensembl:ENSMUSG00000035011|Vega:OTTMUSG00000030304	10	10|10 B5.3	zinc finger and BTB domain containing 7a		GO:0005634(nucleus)	GO:0003676(nucleic acid binding)//GO:0035035(histone acetyltransferase binding)//GO:0003700(transcription factor activity, sequence-specific DNA binding)//GO:0000978(RNA polymerase II core promoter proximal region sequence-specific DNA binding)//GO:0001078(transcriptional repressor activity, RNA polymerase II core promoter proximal region sequence-specific binding)//GO:0046872(metal ion binding)/…	GO:0051216(cartilage development)//GO:0045670(regulation of osteoclast differentiation)//GO:0006351(transcription, DNA-templated)//GO:0030154(cell differentiation)//GO:0007275(multicellular organism development)//GO:0000122(negative regulation of transcription from RNA polymerase II promoter)//GO:0045892(negative regulation of transcription, DNA-templated)//GO:0006355(regulation of transcription,…
Zbtb6	ENSMUSG00000066798	protein_coding	-	chr2:37425499-37443171	14.036	4.70178	2.98525	1.57785	0.41925	0.974578	up	Zbtb6	ENSMUSG00000066798	protein_coding	-	chr2:37425499-37443171	14.0852	5.86085	2.40327	1.265	0.4343	0.97371	up	Zbtb6	ENSMUSG00000066798	protein_coding	-	chr2:37425499-37443171	15.2914	5.19123	2.94562	1.55857	0.31165	0.964648	up	241322	A830092L04Rik|ZID|Zfp482	MGI:MGI:2442998|Ensembl:ENSMUSG00000066798|Vega:OTTMUSG00000012652	2	2|2 B	zinc finger and BTB domain containing 6		GO:0005634(nucleus)	GO:0003676(nucleic acid binding)//GO:0046872(metal ion binding)//GO:0003677(DNA binding)	GO:0006351(transcription, DNA-templated)//GO:0006355(regulation of transcription, DNA-templated)
Zbtb44	ENSMUSG00000047412	protein_coding	+	chr9:30940235-31075879	194.479	61.4725	3.16367	1.6616	0.2539	0.973707	up	Zbtb44	ENSMUSG00000047412	protein_coding	+	chr9:30940235-31075879	184.833	68.875	2.6836	1.42417	0.31135	0.97371	up	Zbtb44	ENSMUSG00000047412	protein_coding	+	chr9:30940235-31075879	185.902	64.103	2.90005	1.53608	0.34615	0.964648	up	235132	6030404E16Rik|Btbd15|E230011F09	MGI:MGI:1925123|Ensembl:ENSMUSG00000047412	9	9|9 A4	zinc finger and BTB domain containing 44		GO:0005634(nucleus)	GO:0003676(nucleic acid binding)//GO:0046872(metal ion binding)//GO:0003677(DNA binding)	GO:0006351(transcription, DNA-templated)//GO:0006355(regulation of transcription, DNA-templated)//GO:0008150(biological_process)
Zbtb41	ENSMUSG00000033964	protein_coding	+	chr1:139422382-139453005	22.0914	9.31509	2.37157	1.24584	0.1948	0.973707	up	Zbtb41	ENSMUSG00000033964	protein_coding	+	chr1:139422382-139453005	20.7855	9.69047	2.14494	1.10094	0.2642	0.97371	up	Zbtb41	ENSMUSG00000033964	protein_coding	+	chr1:139422382-139453005	22.3247	9.542	2.33963	1.22628	0.31775	0.964648	up	226470	8430415N23Rik|9430031N01|9830132G07Rik|AI316857	MGI:MGI:2444487|Ensembl:ENSMUSG00000033964|Vega:OTTMUSG00000050595	1	1|1 F	zinc finger and BTB domain containing 41		GO:0005634(nucleus)	GO:0003676(nucleic acid binding)//GO:0046872(metal ion binding)//GO:0003677(DNA binding)	GO:0006351(transcription, DNA-templated)//GO:0006355(regulation of transcription, DNA-templated)//GO:0008150(biological_process)
Zbtb39	ENSMUSG00000044617	protein_coding	+	chr10:127739537-127751732	36.2214	12.5152	2.89419	1.53316	0.11355	0.973707	up	Zbtb39	ENSMUSG00000044617	protein_coding	+	chr10:127739537-127751732	37.9844	11.2983	3.36195	1.7493	0.0788	0.97371	up	Zbtb39	ENSMUSG00000044617	protein_coding	+	chr10:127739537-127751732	40.496	13.1188	3.08686	1.62614	0.18295	0.964648	up	320080	7030401O21Rik|mKIAA0352	MGI:MGI:2443316|Ensembl:ENSMUSG00000044617	10	10|10 D3	zinc finger and BTB domain containing 39		GO:0005575(cellular_component)	GO:0003674(molecular_function)	GO:0008150(biological_process)
Zbtb38	ENSMUSG00000040433	protein_coding	-	chr9:96682762-96752831	46.8075	13.7071	3.41484	1.77182	0.10875	0.973707	up	Zbtb38	ENSMUSG00000040433	protein_coding	-	chr9:96682762-96752831	52.4416	14.1251	3.71265	1.89245	0.0685	0.97371	up	Zbtb38	ENSMUSG00000040433	protein_coding	-	chr9:96682762-96752831	46.503	13.9032	3.34478	1.74191	0.0997	0.964648	up	245007	A930014K01Rik|CIBZ	MGI:MGI:2442866|Ensembl:ENSMUSG00000040433|Vega:OTTMUSG00000033697	9	9|9 E3.3	zinc finger and BTB domain containing 38		GO:0005634(nucleus)//GO:0072562(blood microparticle)	GO:0042803(protein homodimerization activity)//GO:0008327(methyl-CpG binding)//GO:0003700(transcription factor activity, sequence-specific DNA binding)	GO:0006275(regulation of DNA replication)//GO:0045892(negative regulation of transcription, DNA-templated)//GO:0045944(positive regulation of transcription from RNA polymerase II promoter)//GO:0006974(cellular response to DNA damage stimulus)
Zbtb37	ENSMUSG00000043467	protein_coding	-	chr1:161008793-161038539	37.8583	17.9662	2.10719	1.07532	0.38755	0.974578	up	Zbtb37	ENSMUSG00000043467	protein_coding	-	chr1:161008793-161038539	34.4921	15.5874	2.21281	1.14588	0.38705	0.97371	up	Zbtb37	ENSMUSG00000043467	protein_coding	-	chr1:161008793-161038539	34.5434	15.1897	2.27414	1.18532	0.30175	0.964648	up	240869	D430004I08Rik	MGI:MGI:2444467|Ensembl:ENSMUSG00000043467|Vega:OTTMUSG00000021887	1	1|1 H2.1	zinc finger and BTB domain containing 37		GO:0005575(cellular_component)	GO:0003674(molecular_function)	GO:0008150(biological_process)
Zbtb26	ENSMUSG00000050714	protein_coding	-	chr2:37425499-37443171	33.4849	12.2606	2.73111	1.44949	0.3775	0.974578	up	Zbtb26	ENSMUSG00000050714	protein_coding	-	chr2:37425499-37443171	37.0271	12.6428	2.9287	1.55026	0.3928	0.97371	up	Zbtb26	ENSMUSG00000050714	protein_coding	-	chr2:37425499-37443171	38.2863	13.3945	2.85834	1.51518	0.4761	0.964648	up	320633	A630026F21Rik	MGI:MGI:2444402|Ensembl:ENSMUSG00000050714|Vega:OTTMUSG00000012648	2	2|2 B	zinc finger and BTB domain containing 26
Zbtb21	ENSMUSG00000046962	protein_coding	-	chr16:96592078-98101041	23.0876	6.96667	3.31401	1.72858	0.4057	0.974578	up	Zbtb21	ENSMUSG00000046962	protein_coding	-	chr16:96592078-98101041	22.7406	7.14087	3.18457	1.6711	0.42345	0.97371	up	Zbtb21	ENSMUSG00000046962	protein_coding	-	chr16:96592078-98101041	21.3347	6.71509	3.17714	1.66773	0.40415	0.964648	up	114565	5430437K12Rik|B430213I24Rik|Zfp295|Znf295|mKIAA1227	MGI:MGI:1927240|Ensembl:ENSMUSG00000046962	16	16|16 C3-4	zinc finger and BTB domain containing 21			GO:0008327(methyl-CpG binding)	GO:0045892(negative regulation of transcription, DNA-templated)
Zbtb20	ENSMUSG00000022708	protein_coding	+	chr16:42875880-43727234	66.0716	27.9776	2.36159	1.23976	0.12175	0.973707	up	Zbtb20	ENSMUSG00000022708	protein_coding	+	chr16:42875880-43727234	66.5739	23.2647	2.8616	1.51682	0.06175	0.97371	up	Zbtb20	ENSMUSG00000022708	protein_coding	+	chr16:42875880-43727234	69.3537	30.4807	2.27532	1.18607	0.1525	0.964648	up	56490	1300017A20Rik|7330412A13Rik|A930017C21Rik|D16Wsu73e|DPZF|HOF|ODA-8S|Oda8|Zfp288	MGI:MGI:1929213|Ensembl:ENSMUSG00000022708|Vega:OTTMUSG00000025618	16	16 B4|16 28.44 cM	zinc finger and BTB domain containing 20		GO:0005654(nucleoplasm)//GO:0005634(nucleus)	GO:0003676(nucleic acid binding)//GO:0046872(metal ion binding)//GO:0003677(DNA binding)//GO:0001078(transcriptional repressor activity, RNA polymerase II core promoter proximal region sequence-specific binding)	GO:0010629(negative regulation of gene expression)//GO:0045892(negative regulation of transcription, DNA-templated)//GO:0006351(transcription, DNA-templated)//GO:0032760(positive regulation of tumor necrosis factor production)//GO:0032728(positive regulation of interferon-beta production)//GO:0000122(negative regulation of transcription from RNA polymerase II promoter)//GO:0032755(positive regula…
Zbtb18	ENSMUSG00000063659	protein_coding	+	chr1:177444660-177450760	183.478	36.7855	4.98779	2.3184	0.07975	0.973707	up	Zbtb18	ENSMUSG00000063659	protein_coding	+	chr1:177444660-177450760	186.584	38.2089	4.88324	2.28784	0.0841	0.97371	up	Zbtb18	ENSMUSG00000063659	protein_coding	+	chr1:177444660-177450760	191.764	37.5593	5.10563	2.35209	0.0792	0.964648	up	30928	RP58|Zfp238|Znf238	MGI:MGI:1353609|Ensembl:ENSMUSG00000063659|Vega:OTTMUSG00000050359	1	1|1 H3	zinc finger and BTB domain containing 18		GO:0005654(nucleoplasm)//GO:0045171(intercellular bridge)//GO:0005634(nucleus)//GO:0015630(microtubule cytoskeleton)	GO:0043565(sequence-specific DNA binding)//GO:0003676(nucleic acid binding)//GO:0046872(metal ion binding)//GO:0003677(DNA binding)	GO:0048872(homeostasis of number of cells)//GO:0021987(cerebral cortex development)//GO:0021549(cerebellum development)//GO:0048666(neuron development)//GO:0006351(transcription, DNA-templated)//GO:0006355(regulation of transcription, DNA-templated)//GO:0021766(hippocampus development)//GO:0007275(multicellular organism development)//GO:0000122(negative regulation of transcription from RNA polyme…
Zbtb16	ENSMUSG00000066687	protein_coding	-	chr9:48654310-48835945	72.8962	17.5577	4.15181	2.05374	0.05715	0.973707	up	Zbtb16	ENSMUSG00000066687	protein_coding	-	chr9:48654310-48835945	73.2519	17.5512	4.17359	2.06129	0.058	0.97371	up	Zbtb16	ENSMUSG00000066687	protein_coding	-	chr9:48654310-48835945	72.9159	16.0819	4.53405	2.1808	0.0725	0.964648	up	235320	AI467657|PLZF|Zfp145|lu	MGI:MGI:103222|Ensembl:ENSMUSG00000066687	9	9 A5.3|9 26.47 cM	zinc finger and BTB domain containing 16	mmu05200(Pathways in cancer)//mmu05202(Transcriptional misregulation in cancer)//mmu05221(Acute myeloid leukemia)	GO:0005886(plasma membrane)//GO:0017053(transcriptional repressor complex)//GO:0005829(cytosol)//GO:0016607(nuclear speck)//GO:0016605(PML body)//GO:0005730(nucleolus)//GO:0005634(nucleus)//GO:0016604(nuclear body)	GO:0019904(protein domain specific binding)//GO:0003700(transcription factor activity, sequence-specific DNA binding)//GO:0000980(RNA polymerase II distal enhancer sequence-specific DNA binding)//GO:0042803(protein homodimerization activity)//GO:0042802(identical protein binding)//GO:0001206(transcriptional repressor activity, RNA polymerase II distal enhancer sequence-specific binding)//GO:00055…	GO:0009880(embryonic pattern specification)//GO:0030326(embryonic limb morphogenesis)//GO:0045600(positive regulation of fat cell differentiation)//GO:0035136(forelimb morphogenesis)//GO:0051138(positive regulation of NK T cell differentiation)//GO:0045638(negative regulation of myeloid cell differentiation)//GO:0032332(positive regulation of chondrocyte differentiation)//GO:0008285(negative regu…
Zbtb14	ENSMUSG00000049672	protein_coding	+	chr17:69383049-69390750	27.6366	6.7706	4.08184	2.02922	0.0585	0.973707	up	Zbtb14	ENSMUSG00000049672	protein_coding	+	chr17:69383049-69390750	28.0304	7.31888	3.82988	1.9373	0.12085	0.97371	up	Zbtb14	ENSMUSG00000049672	protein_coding	+	chr17:69383049-69390750	27.543	7.03212	3.91673	1.96965	0.13415	0.964648	up	22666	ZF5|Zfp161|b2b1982Clo	MGI:MGI:1195345|Ensembl:ENSMUSG00000049672|Vega:OTTMUSG00000021835	17	17 E1.3|17 40.42 cM	zinc finger and BTB domain containing 14		GO:0005654(nucleoplasm)//GO:0005634(nucleus)//GO:0005737(cytoplasm)	GO:0003676(nucleic acid binding)//GO:0003700(transcription factor activity, sequence-specific DNA binding)//GO:0043565(sequence-specific DNA binding)//GO:0044212(transcription regulatory region DNA binding)//GO:0046872(metal ion binding)//GO:0003677(DNA binding)	GO:0003170(heart valve development)//GO:0003279(cardiac septum development)//GO:0006351(transcription, DNA-templated)//GO:0060976(coronary vasculature development)//GO:0045892(negative regulation of transcription, DNA-templated)//GO:0006355(regulation of transcription, DNA-templated)
Zbtb10	ENSMUSG00000069114	protein_coding	+	chr3:9250601-9285333	47.5707	9.76967	4.86922	2.28369	0.0377	0.973707	up	Zbtb10	ENSMUSG00000069114	protein_coding	+	chr3:9250601-9285333	46.6795	10.4651	4.46051	2.15721	0.04915	0.97371	up	Zbtb10	ENSMUSG00000069114	protein_coding	+	chr3:9250601-9285333	49.558	10.3734	4.77741	2.25623	0.0662	0.964648	up	229055	4832414A18|AU021107|RINZF	MGI:MGI:2139883|Ensembl:ENSMUSG00000069114|Vega:OTTMUSG00000033722	3	3|3 A1	zinc finger and BTB domain containing 10		GO:0005654(nucleoplasm)	GO:0003677(DNA binding)	GO:0000122(negative regulation of transcription from RNA polymerase II promoter)
Zbtb1	ENSMUSG00000033454	protein_coding	+	chr12:76370265-76396950	8.95872	2.39346	3.74299	1.90419	0.0854	0.973707	up	Zbtb1	ENSMUSG00000033454	protein_coding	+	chr12:76370265-76396950	8.8785	2.20485	4.02682	2.00964	0.0781	0.97371	up	Zbtb1	ENSMUSG00000033454	protein_coding	+	chr12:76370265-76396950	8.81934	2.18364	4.03881	2.01393	0.09395	0.964648	up	268564	9430077A12|AI256369|Bsg2|C430003J21Rik	MGI:MGI:2442326|Ensembl:ENSMUSG00000033454|Vega:OTTMUSG00000034943	12	12|12 C3	zinc finger and BTB domain containing 1		GO:0005654(nucleoplasm)//GO:0005634(nucleus)//GO:0016604(nuclear body)	GO:0003676(nucleic acid binding)//GO:0042803(protein homodimerization activity)//GO:0046982(protein heterodimerization activity)//GO:0070530(K63-linked polyubiquitin binding)//GO:0046872(metal ion binding)//GO:0005515(protein binding)//GO:0003677(DNA binding)	GO:2000176(positive regulation of pro-T cell differentiation)//GO:0006338(chromatin remodeling)//GO:0002376(immune system process)//GO:0045087(innate immune response)//GO:0006974(cellular response to DNA damage stimulus)//GO:0002711(positive regulation of T cell mediated immunity)//GO:0033077(T cell differentiation in thymus)//GO:0006351(transcription, DNA-templated)//GO:0030154(cell differentiat…
Zbed4	ENSMUSG00000034333	protein_coding	+	chr15:88751659-88784516	26.1173	11.8409	2.20569	1.14123	0.21465	0.973707	up	Zbed4	ENSMUSG00000034333	protein_coding	+	chr15:88751659-88784516	28.8254	6.45411	4.46621	2.15905	0.021	0.924911	up	Zbed4	ENSMUSG00000034333	protein_coding	+	chr15:88751659-88784516	24.0852	7.55837	3.18656	1.672	0.133	0.964648	up	223773	1700009F06Rik	MGI:MGI:2682302|Ensembl:ENSMUSG00000034333|Vega:OTTMUSG00000017462	15	15|15 E3	zinc finger, BED type containing 4		GO:0005634(nucleus)//GO:0005737(cytoplasm)	GO:0003676(nucleic acid binding)//GO:0046872(metal ion binding)//GO:0003700(transcription factor activity, sequence-specific DNA binding)//GO:0000977(RNA polymerase II regulatory region sequence-specific DNA binding)//GO:0046983(protein dimerization activity)//GO:0003677(DNA binding)	GO:0006357(regulation of transcription from RNA polymerase II promoter)
Zak	ENSMUSG00000004085	protein_coding	+	chr2:72274652-72585445	22.4754	6.50065	3.45741	1.78969	0.2077	0.973707	up	Zak	ENSMUSG00000004085	protein_coding	+	chr2:72274652-72585445	23.1565	7.30521	3.16986	1.66442	0.1785	0.97371	up	Zak	ENSMUSG00000004085	protein_coding	+	chr2:72274652-72585445	23.8193	6.4816	3.67491	1.87771	0.1839	0.964648	up	65964	AV006891|B230120H23Rik|MLTK|MLTKalpha|MLTKbeta	MGI:MGI:2443258|Ensembl:ENSMUSG00000004085|Vega:OTTMUSG00000013165	2	2|2 C3	sterile alpha motif and leucine zipper containing kinase AZK	mmu04010(MAPK signaling pathway)//mmu04530(Tight junction)	GO:0005634(nucleus)//GO:0005737(cytoplasm)	GO:0004674(protein serine/threonine kinase activity)//GO:0004672(protein kinase activity)//GO:0004709(MAP kinase kinase kinase activity)//GO:0000287(magnesium ion binding)//GO:0000166(nucleotide binding)//GO:0016301(kinase activity)//GO:0044822(poly(A) RNA binding)//GO:0046872(metal ion binding)//GO:0005524(ATP binding)//GO:0016740(transferase activity)	GO:0007010(cytoskeleton organization)//GO:0007257(activation of JUN kinase activity)//GO:0016310(phosphorylation)//GO:0007050(cell cycle arrest)//GO:0006468(protein phosphorylation)//GO:0007049(cell cycle)//GO:0000186(activation of MAPKK activity)//GO:0009314(response to radiation)//GO:0043065(positive regulation of apoptotic process)//GO:0000077(DNA damage checkpoint)//GO:0000075(cell cycle chec…
Yy2	ENSMUSG00000091736	protein_coding	-	chrX:157535370-157598715	10.6643	2.77694	3.8403	1.94122	0.5015	0.974578	up	Yy2	ENSMUSG00000091736	protein_coding	-	chrX:157535370-157598715	9.41547	3.5076	2.68431	1.42455	0.4328	0.97371	up	Yy2	ENSMUSG00000091736	protein_coding	-	chrX:157535370-157598715	11.1684	2.76432	4.04021	2.01443	0.45445	0.964648	up	100073351	-	MGI:MGI:3837947|Ensembl:ENSMUSG00000046873|Ensembl:ENSMUSG00000091736|Vega:OTTMUSG00000036478	X	X F4|X	Yy2 transcription factor				GO:0008150(biological_process)
Ywhaz	ENSMUSG00000022285	protein_coding	-	chr15:36770769-36794547	1257.95	182.465	6.89418	2.78538	0.03665	0.973707	up	Ywhaz	ENSMUSG00000022285	protein_coding	-	chr15:36770769-36794547	1193.2	181.183	6.58558	2.71931	0.04805	0.97371	up	Ywhaz	ENSMUSG00000022285	protein_coding	-	chr15:36770769-36794547	1348.88	233.12	5.78618	2.53261	0.0516	0.964648	up	22631	1110013I11Rik|14-3-3zeta|AI596267|AL022924|AU020854	MGI:MGI:109484|Ensembl:ENSMUSG00000022285|Vega:OTTMUSG00000017005	15	15|15 B3.1	tyrosine 3-monooxygenase/tryptophan 5-monooxygenase activation protein, zeta polypeptide	mmu04110(Cell cycle)//mmu04114(Oocyte meiosis)//mmu04151(PI3K-Akt signaling pathway)//mmu04390(Hippo signaling pathway)//mmu05161(Hepatitis B)//mmu05169(Epstein-Barr virus infection)//mmu05203(Viral carcinogenesis)	GO:0048471(perinuclear region of cytoplasm)//GO:0043234(protein complex)//GO:0014069(postsynaptic density)//GO:0005739(mitochondrion)//GO:0005737(cytoplasm)//GO:0070062(extracellular exosome)//GO:0005634(nucleus)//GO:0072562(blood microparticle)//GO:0005615(extracellular space)//GO:0005925(focal adhesion)//GO:0031252(cell leading edge)	GO:0019904(protein domain specific binding)//GO:0032403(protein complex binding)//GO:0019901(protein kinase binding)//GO:0042802(identical protein binding)//GO:0008134(transcription factor binding)//GO:0044822(poly(A) RNA binding)//GO:0005515(protein binding)//GO:0031625(ubiquitin protein ligase binding)	GO:0090168(Golgi reassembly)//GO:0042493(response to drug)//GO:0002553(histamine secretion by mast cell)//GO:0051683(establishment of Golgi localization)//GO:0006605(protein targeting)//GO:0006626(protein targeting to mitochondrion)//GO:0010941(regulation of cell death)
Ywhag	ENSMUSG00000051391	protein_coding	-	chr5:135908408-135934641	225.31	61.1043	3.68731	1.88257	0.15755	0.973707	up	Ywhag	ENSMUSG00000051391	protein_coding	-	chr5:135908408-135934641	226.427	53.2728	4.25035	2.08758	0.1143	0.97371	up	Ywhag	ENSMUSG00000051391	protein_coding	-	chr5:135908408-135934641	246.07	62.5668	3.93292	1.9756	0.13795	0.964648	up	22628	14-3-3gamma|D7Bwg1348e	MGI:MGI:108109|Ensembl:ENSMUSG00000051391|Vega:OTTMUSG00000016297	5	5|5 G2	tyrosine 3-monooxygenase/tryptophan 5-monooxygenase activation protein, gamma polypeptide	mmu04110(Cell cycle)//mmu04114(Oocyte meiosis)//mmu04151(PI3K-Akt signaling pathway)//mmu04390(Hippo signaling pathway)//mmu05169(Epstein-Barr virus infection)//mmu05203(Viral carcinogenesis)	GO:0043209(myelin sheath)//GO:0016020(membrane)//GO:0031988(membrane-bounded vesicle)//GO:0070062(extracellular exosome)//GO:0005737(cytoplasm)//GO:0005925(focal adhesion)	GO:0019904(protein domain specific binding)//GO:0005080(protein kinase C binding)//GO:0030971(receptor tyrosine kinase binding)//GO:0044822(poly(A) RNA binding)//GO:0005159(insulin-like growth factor receptor binding)//GO:0005515(protein binding)	GO:0032869(cellular response to insulin stimulus)//GO:0006605(protein targeting)//GO:0045664(regulation of neuron differentiation)//GO:0048167(regulation of synaptic plasticity)
Ywhae	ENSMUSG00000020849	protein_coding	+	chr11:75732868-75765845	1782.24	371.97	4.79138	2.26044	0.14185	0.973707	up	Ywhae	ENSMUSG00000020849	protein_coding	+	chr11:75732868-75765845	1665.12	353.559	4.70962	2.23561	0.15095	0.97371	up	Ywhae	ENSMUSG00000020849	protein_coding	+	chr11:75732868-75765845	1729.82	395.339	4.37554	2.12946	0.1791	0.964648	up	22627	AU019196	MGI:MGI:894689|Ensembl:ENSMUSG00000020849|Vega:OTTMUSG00000006219	11	11 45.92 cM|11 B2	tyrosine 3-monooxygenase/tryptophan 5-monooxygenase activation protein, epsilon polypeptide	mmu04110(Cell cycle)//mmu04114(Oocyte meiosis)//mmu04151(PI3K-Akt signaling pathway)//mmu04390(Hippo signaling pathway)//mmu04722(Neurotrophin signaling pathway)//mmu05169(Epstein-Barr virus infection)//mmu05203(Viral carcinogenesis)	GO:0005871(kinesin complex)//GO:0070062(extracellular exosome)//GO:0016020(membrane)//GO:0030424(axon)//GO:0005739(mitochondrion)//GO:0005737(cytoplasm)//GO:0005925(focal adhesion)	GO:0050815(phosphoserine binding)//GO:0042826(histone deacetylase binding)//GO:0031625(ubiquitin protein ligase binding)//GO:0032403(protein complex binding)//GO:0015459(potassium channel regulator activity)//GO:0019899(enzyme binding)//GO:0046982(protein heterodimerization activity)//GO:0044325(ion channel binding)//GO:0023026(MHC class II protein complex binding)//GO:0051219(phosphoprotein bind…	GO:0021987(cerebral cortex development)//GO:0021766(hippocampus development)//GO:0035308(negative regulation of protein dephosphorylation)//GO:0060306(regulation of membrane repolarization)//GO:0006605(protein targeting)//GO:0001764(neuron migration)//GO:1902309(negative regulation of peptidyl-serine dephosphorylation)//GO:1901016(regulation of potassium ion transmembrane transporter activity)
Ythdf2	ENSMUSG00000040025	protein_coding	-	chr4:132184911-132212303	84.0727	27.7597	3.0286	1.59865	0.09605	0.973707	up	Ythdf2	ENSMUSG00000040025	protein_coding	-	chr4:132184911-132212303	78.8341	29.9799	2.62956	1.39482	0.21335	0.97371	up	Ythdf2	ENSMUSG00000040025	protein_coding	-	chr4:132184911-132212303	84.9852	31.0855	2.73392	1.45097	0.1446	0.964648	up	213541	9430020E02Rik|HGRG8|NY-REN-2	MGI:MGI:2444233|Ensembl:ENSMUSG00000040025|Vega:OTTMUSG00000011111	4	4|4 D2.3	YTH domain family 2		GO:0000932(cytoplasmic mRNA processing body)//GO:0005634(nucleus)//GO:0005737(cytoplasm)//GO:0005829(cytosol)	GO:0044822(poly(A) RNA binding)//GO:0003723(RNA binding)//GO:1990247(N6-methyladenosine-containing RNA binding)	GO:0043488(regulation of mRNA stability)//GO:1903679(positive regulation of cap-independent translational initiation)
Ythdc2	ENSMUSG00000034653	protein_coding	+	chr18:44828664-44889720	31.2793	12.1178	2.58127	1.36808	0.2096	0.973707	up	Ythdc2	ENSMUSG00000034653	protein_coding	+	chr18:44828664-44889720	28.1252	11.6616	2.41178	1.2701	0.2579	0.97371	up	Ythdc2	ENSMUSG00000034653	protein_coding	+	chr18:44828664-44889720	31.3346	12.7384	2.45985	1.29857	0.27775	0.964648	up	240255	3010002F02Rik|BC037178	MGI:MGI:2448561|Ensembl:ENSMUSG00000034653|Vega:OTTMUSG00000055570	18	18|18 B3	YTH domain containing 2		GO:0005783(endoplasmic reticulum)//GO:0005634(nucleus)//GO:0005737(cytoplasm)	GO:0070063(RNA polymerase binding)//GO:0003676(nucleic acid binding)//GO:0005524(ATP binding)//GO:0003723(RNA binding)//GO:0004386(helicase activity)//GO:0000166(nucleotide binding)//GO:1990247(N6-methyladenosine-containing RNA binding)//GO:0044822(poly(A) RNA binding)//GO:0008186(RNA-dependent ATPase activity)//GO:0004004(ATP-dependent RNA helicase activity)//GO:0016787(hydrolase activity)	GO:0034612(response to tumor necrosis factor)//GO:0044829(positive regulation by host of viral genome replication)//GO:0070555(response to interleukin-1)//GO:0006396(RNA processing)
Ypel5	ENSMUSG00000039770	protein_coding	+	chr17:72836703-72851195	123.493	28.3471	4.35647	2.12316	0.0507	0.973707	up	Ypel5	ENSMUSG00000039770	protein_coding	+	chr17:72836703-72851195	126.638	30.3554	4.17183	2.06068	0.0599	0.97371	up	Ypel5	ENSMUSG00000039770	protein_coding	+	chr17:72836703-72851195	121.022	31.8463	3.80019	1.92607	0.1062	0.964648	up	383295	2310076K21Rik|CGI-127	MGI:MGI:1916937|Ensembl:ENSMUSG00000039770	17	17|17 E2	yippee-like 5 (Drosophila)		GO:0005575(cellular_component)	GO:0003674(molecular_function)//GO:0046872(metal ion binding)	GO:0008150(biological_process)
Ypel2	ENSMUSG00000018427	protein_coding	-	chr11:86936424-86993707	16.3912	6.40449	2.55934	1.35577	0.2184	0.973707	up	Ypel2	ENSMUSG00000018427	protein_coding	-	chr11:86936424-86993707	16.6542	6.9213	2.40622	1.26677	0.19795	0.97371	up	Ypel2	ENSMUSG00000018427	protein_coding	-	chr11:86936424-86993707	17.6654	7.23365	2.44211	1.28813	0.2889	0.964648	up	77864	6430570G24|E130113K08Rik	MGI:MGI:1925114|Ensembl:ENSMUSG00000018427|Vega:OTTMUSG00000001220	11	11|11 C	yippee-like 2 (Drosophila)		GO:0005634(nucleus)//GO:0005575(cellular_component)	GO:0003674(molecular_function)//GO:0046872(metal ion binding)	GO:0008150(biological_process)
Yod1	ENSMUSG00000046404	protein_coding	+	chr1:130670201-130729253	19.1349	5.01452	3.81592	1.93203	0.30455	0.974578	up	Yod1	ENSMUSG00000046404	protein_coding	+	chr1:130670201-130729253	17.5042	6.16016	2.84151	1.50666	0.4441	0.97371	up	Yod1	ENSMUSG00000046404	protein_coding	+	chr1:130670201-130729253	19.0871	5.07796	3.75879	1.91027	0.29965	0.964648	up	226418	6330564D18Rik|9930028C20Rik|Hshin7	MGI:MGI:2442596|Ensembl:ENSMUSG00000046404|Vega:OTTMUSG00000049609	1	1|1 E4	YOD1 deubiquitinase	mmu04141(Protein processing in endoplasmic reticulum)		GO:0008233(peptidase activity)//GO:0031625(ubiquitin protein ligase binding)//GO:1990380(Lys48-specific deubiquitinase activity)//GO:0004843(thiol-dependent ubiquitin-specific protease activity)//GO:1904265(ubiquitin-specific protease activity involved in negative regulation of retrograde protein transport, ER to cytosol)//GO:0046872(metal ion binding)//GO:0036459(thiol-dependent ubiquitinyl hydr…	GO:0071108(protein K48-linked deubiquitination)//GO:0070536(protein K63-linked deubiquitination)//GO:1990168(protein K33-linked deubiquitination)//GO:0030968(endoplasmic reticulum unfolded protein response)//GO:1990167(protein K27-linked deubiquitination)//GO:0006986(response to unfolded protein)//GO:0035523(protein K29-linked deubiquitination)//GO:0035871(protein K11-linked deubiquitination)//GO…
Yes1	ENSMUSG00000014932	protein_coding	+	chr5:32458973-32687066	78.2813	26.3223	2.97395	1.57238	0.6148	0.977347	up	Yes1	ENSMUSG00000014932	protein_coding	+	chr5:32458973-32687066	68.5362	25.5228	2.68529	1.42508	0.6315	0.97371	up	Yes1	ENSMUSG00000014932	protein_coding	+	chr5:32458973-32687066	71.6659	24.2131	2.9598	1.5655	0.5943	0.964648	up	22612	Yes|p61-Yes	MGI:MGI:99147|Ensembl:ENSMUSG00000014932|Vega:OTTMUSG00000055350	5	5 B1|5 17.33 cM	YES proto-oncogene 1, Src family tyrosine kinase	mmu04520(Adherens junction)//mmu04530(Tight junction)	GO:0005886(plasma membrane)//GO:0070062(extracellular exosome)//GO:0016020(membrane)//GO:0005794(Golgi apparatus)//GO:0005884(actin filament)//GO:0005737(cytoplasm)//GO:0031234(extrinsic component of cytoplasmic side of plasma membrane)//GO:0005856(cytoskeleton)//GO:0005925(focal adhesion)	GO:0004713(protein tyrosine kinase activity)//GO:0004715(non-membrane spanning protein tyrosine kinase activity)//GO:0004672(protein kinase activity)//GO:0019899(enzyme binding)//GO:0044325(ion channel binding)//GO:0000166(nucleotide binding)//GO:0005524(ATP binding)//GO:0016301(kinase activity)//GO:0016740(transferase activity)//GO:0005515(protein binding)//GO:0005102(receptor binding)//GO:00051…	GO:0036120(cellular response to platelet-derived growth factor stimulus)//GO:0015758(glucose transport)//GO:0007169(transmembrane receptor protein tyrosine kinase signaling pathway)//GO:0045087(innate immune response)//GO:0016310(phosphorylation)//GO:0038083(peptidyl-tyrosine autophosphorylation)//GO:0006468(protein phosphorylation)//GO:0030154(cell differentiation)//GO:0042127(regulation of cell…
Ybx2	ENSMUSG00000018554	protein_coding	+	chr11:69935795-69941605	407.81	183.467	2.2228	1.15238	0.313	0.974578	up	Ybx2	ENSMUSG00000018554	protein_coding	+	chr11:69935795-69941605	416.52	193.197	2.15593	1.10831	0.34605	0.97371	up	Ybx2	ENSMUSG00000018554	protein_coding	+	chr11:69935795-69941605	441.872	203.089	2.17576	1.12152	0.3221	0.964648	up	53422	Msy2	MGI:MGI:1096372|Ensembl:ENSMUSG00000018554|Vega:OTTMUSG00000006029	11	11|11 B4	Y box protein 2		GO:0005844(polysome)//GO:0005730(nucleolus)//GO:0005634(nucleus)//GO:0030529(intracellular ribonucleoprotein complex)//GO:0005737(cytoplasm)	GO:0003676(nucleic acid binding)//GO:0003723(RNA binding)//GO:0003682(chromatin binding)//GO:0003730(mRNA 3'-UTR binding)//GO:0003729(mRNA binding)//GO:0008289(lipid binding)//GO:0043021(ribonucleoprotein complex binding)//GO:0003677(DNA binding)//GO:0045182(translation regulator activity)	GO:0007286(spermatid development)//GO:0048255(mRNA stabilization)//GO:0017148(negative regulation of translation)//GO:0048477(oogenesis)//GO:0051100(negative regulation of binding)//GO:0006355(regulation of transcription, DNA-templated)
Ybey	ENSMUSG00000033126	protein_coding	-	chr10:76449080-76515856	5.27653	1.85801	2.83988	1.50583	0.5179	0.974578	up	Ybey	ENSMUSG00000033126	protein_coding	-	chr10:76449080-76515856	5.98968	1.95322	3.06656	1.61662	0.49255	0.97371	up	Ybey	ENSMUSG00000033126	protein_coding	-	chr10:76449080-76515856	5.45745	2.18536	2.49728	1.32036	0.54625	0.964648	up	216119	1110068N23Rik|A130042E20Rik|C21orf57|ORF57|ORF66	MGI:MGI:2656825|Ensembl:ENSMUSG00000033126	10	10|10 C1	ybeY metallopeptidase		GO:0005654(nucleoplasm)//GO:0005634(nucleus)//GO:0005739(mitochondrion)	GO:0046872(metal ion binding)//GO:0004222(metalloendopeptidase activity)	GO:0006364(rRNA processing)//GO:0008150(biological_process)
Xpo1	ENSMUSG00000020290	protein_coding	+	chr11:23256040-23298249	203.728	86.9992	2.34172	1.22757	0.33095	0.974578	up	Xpo1	ENSMUSG00000020290	protein_coding	+	chr11:23256040-23298249	195.442	84.546	2.31166	1.20893	0.34975	0.97371	up	Xpo1	ENSMUSG00000020290	protein_coding	+	chr11:23256040-23298249	201.933	84.4906	2.39002	1.25702	0.3242	0.964648	up	103573	AA420417|Crm1|Exp1	MGI:MGI:2144013|Ensembl:ENSMUSG00000020290|Vega:OTTMUSG00000005274	11	11|11 A3.2	exportin 1	mmu03008(Ribosome biogenesis in eukaryotes)//mmu03013(RNA transport)//mmu05164(Influenza A)//mmu05166(HTLV-I infection)//mmu05169(Epstein-Barr virus infection)	GO:0030529(intracellular ribonucleoprotein complex)//GO:0031965(nuclear membrane)//GO:0016020(membrane)//GO:0000776(kinetochore)//GO:0043231(intracellular membrane-bounded organelle)//GO:0005642(annulate lamellae)//GO:0005634(nucleus)//GO:0005737(cytoplasm)	GO:0019904(protein domain specific binding)//GO:0003723(RNA binding)//GO:0005487(nucleocytoplasmic transporter activity)//GO:0005049(nuclear export signal receptor activity)//GO:0005515(protein binding)//GO:0008565(protein transporter activity)//GO:0008536(Ran GTPase binding)	GO:0042176(regulation of protein catabolic process)//GO:0006886(intracellular protein transport)//GO:0015031(protein transport)//GO:0000056(ribosomal small subunit export from nucleus)//GO:0051028(mRNA transport)//GO:0010824(regulation of centrosome duplication)//GO:0000122(negative regulation of transcription from RNA polymerase II promoter)//GO:0034504(protein localization to nucleus)//GO:00068…
Xiap	ENSMUSG00000025860	protein_coding	+	chrX:42059678-42109656	65.876	16.3918	4.01884	2.00678	0.06335	0.973707	up	Xiap	ENSMUSG00000025860	protein_coding	+	chrX:42059678-42109656	58.5762	17.055	3.43455	1.78012	0.0676	0.97371	up	Xiap	ENSMUSG00000025860	protein_coding	+	chrX:42059678-42109656	68.7504	15.4401	4.45273	2.15469	0.04635	0.964648	up	11798	1110015C02Rik|Aipa|Api3|Birc4|IAP3|ILP-1|MIHA	MGI:MGI:107572|Ensembl:ENSMUSG00000025860|Vega:OTTMUSG00000017444	X	X|X A3-A5	X-linked inhibitor of apoptosis	mmu04064(NF-kappa B signaling pathway)//mmu04120(Ubiquitin mediated proteolysis)//mmu04210(Apoptosis)//mmu04510(Focal adhesion)//mmu05145(Toxoplasmosis)//mmu05166(HTLV-I infection)//mmu05200(Pathways in cancer)//mmu05222(Small cell lung cancer)	GO:0043234(protein complex)//GO:0048471(perinuclear region of cytoplasm)//GO:0005634(nucleus)//GO:0005737(cytoplasm)//GO:0005829(cytosol)	GO:0070740(tubulin-glutamic acid ligase activity)//GO:0008270(zinc ion binding)//GO:0043027(cysteine-type endopeptidase inhibitor activity involved in apoptotic process)//GO:0043773(coenzyme F420-0 gamma-glutamyl ligase activity)//GO:0008766(UDP-N-acetylmuramoylalanyl-D-glutamyl-2,6-diaminopimelate-D-alanyl-D-alanine ligase activity)//GO:0070737(protein-glycine ligase activity, elongating)//GO:00…	GO:1902530(positive regulation of protein linear polyubiquitination)//GO:0051402(neuron apoptotic process)//GO:0031398(positive regulation of protein ubiquitination)//GO:0043524(negative regulation of neuron apoptotic process)//GO:0016055(Wnt signaling pathway)//GO:0090263(positive regulation of canonical Wnt signaling pathway)//GO:1990001(inhibition of cysteine-type endopeptidase activity involv…
Wwc2	ENSMUSG00000031563	protein_coding	-	chr8:47824161-47990543	64.6388	24.361	2.65338	1.40783	0.1882	0.973707	up	Wwc2	ENSMUSG00000031563	protein_coding	-	chr8:47824161-47990543	64.8511	25.7023	2.52317	1.33524	0.20895	0.97371	up	Wwc2	ENSMUSG00000031563	protein_coding	-	chr8:47824161-47990543	64.5117	27.0754	2.38267	1.25258	0.2941	0.964648	up	52357	5330431C14Rik|AU022508|C85457|D8Ertd594e	MGI:MGI:1261872|Ensembl:ENSMUSG00000031563	8	8 B1.1|8 26.91 cM	WW, C2 and coiled-coil domain containing 2		GO:0005829(cytosol)	GO:0019900(kinase binding)//GO:0032947(protein complex scaffold)	GO:0046621(negative regulation of organ growth)//GO:0035331(negative regulation of hippo signaling)//GO:0000122(negative regulation of transcription from RNA polymerase II promoter)
Wtap	ENSMUSG00000060475	protein_coding	-	chr17:12964336-12992546	146.883	49.8569	2.94609	1.5588	0.12215	0.973707	up	Wtap	ENSMUSG00000060475	protein_coding	-	chr17:12964336-12992546	141.633	50.1278	2.82543	1.49847	0.1059	0.97371	up	Wtap	ENSMUSG00000060475	protein_coding	-	chr17:12964336-12992546	141.859	50.0116	2.83654	1.50413	0.2357	0.964648	up	60532	2810408K05Rik|9430038B09Rik	MGI:MGI:1926395|Ensembl:ENSMUSG00000060475|Vega:OTTMUSG00000034274	17	17|17 A1	Wilms tumour 1-associating protein		GO:0031965(nuclear membrane)//GO:0005654(nucleoplasm)//GO:0005634(nucleus)//GO:0016607(nuclear speck)//GO:0036396(MIS complex)	GO:0005515(protein binding)	GO:0008380(RNA splicing)//GO:0007049(cell cycle)//GO:0048024(regulation of mRNA splicing, via spliceosome)//GO:0007275(multicellular organism development)//GO:0080009(mRNA methylation)//GO:0006397(mRNA processing)//GO:0000381(regulation of alternative mRNA splicing, via spliceosome)
Wsb1	ENSMUSG00000017677	protein_coding	-	chr11:79239371-79254695	70.3649	26.7566	2.62981	1.39496	0.2547	0.973707	up	Wsb1	ENSMUSG00000017677	protein_coding	-	chr11:79239371-79254695	80.2587	28.8978	2.77733	1.4737	0.20645	0.97371	up	Wsb1	ENSMUSG00000017677	protein_coding	-	chr11:79239371-79254695	69.1857	29.7839	2.32292	1.21594	0.41325	0.964648	up	78889	1110056B13Rik|2700038M07Rik	MGI:MGI:1926139|Ensembl:ENSMUSG00000017677|Vega:OTTMUSG00000000167	11	11|11 B5	WD repeat and SOCS box-containing 1		GO:0005622(intracellular)	GO:0004842(ubiquitin-protein transferase activity)	GO:0035556(intracellular signal transduction)//GO:0008150(biological_process)
Wrb	ENSMUSG00000023147	protein_coding	+	chr16:96145406-96157852	48.3626	22.2368	2.17489	1.12094	0.26655	0.974467	up	Wrb	ENSMUSG00000023147	protein_coding	+	chr16:96145406-96157852	48.4941	22.5486	2.15065	1.10477	0.22435	0.97371	up	Wrb	ENSMUSG00000023147	protein_coding	+	chr16:96145406-96157852	47.0082	23.0636	2.03821	1.0273	0.35855	0.964648	up	71446	5530402J05Rik|C030018G21Rik|Chd5	MGI:MGI:2136882|Ensembl:ENSMUSG00000023147|Vega:OTTMUSG00000020058	16	16|16 C4	tryptophan rich basic protein		GO:0005783(endoplasmic reticulum)//GO:0016020(membrane)//GO:0016021(integral component of membrane)	GO:0003674(molecular_function)	GO:0071816(tail-anchored membrane protein insertion into ER membrane)//GO:0008150(biological_process)
Wnt5a	ENSMUSG00000021994	protein_coding	+	chr14:28504749-28527447	43.985	12.4051	3.5457	1.82607	0.07715	0.973707	up	Wnt5a	ENSMUSG00000021994	protein_coding	+	chr14:28504749-28527447	40.821	9.7173	4.20085	2.07068	0.0338	0.97371	up	Wnt5a	ENSMUSG00000021994	protein_coding	+	chr14:28504749-28527447	42.9695	10.4017	4.13103	2.0465	0.03055	0.964648	up	22418	8030457G12Rik|Wnt-5a	MGI:MGI:98958|Ensembl:ENSMUSG00000021994|Vega:OTTMUSG00000021010	14	14 A3|14 16.8 cM	wingless-type MMTV integration site family, member 5A	mmu04310(Wnt signaling pathway)//mmu04340(Hedgehog signaling pathway)//mmu04390(Hippo signaling pathway)//mmu04550(Signaling pathways regulating pluripotency of stem cells)//mmu04916(Melanogenesis)//mmu05166(HTLV-I infection)//mmu05200(Pathways in cancer)//mmu05205(Proteoglycans in cancer)//mmu05217(Basal cell carcinoma)	GO:0005578(proteinaceous extracellular matrix)//GO:0009986(cell surface)//GO:0005576(extracellular region)//GO:0005615(extracellular space)//GO:0005737(cytoplasm)	GO:0005115(receptor tyrosine kinase-like orphan receptor binding)//GO:0019904(protein domain specific binding)//GO:0005125(cytokine activity)//GO:0003700(transcription factor activity, sequence-specific DNA binding)//GO:0005102(receptor binding)//GO:0044212(transcription regulatory region DNA binding)//GO:0005110(frizzled-2 binding)//GO:1902379(chemoattractant activity involved in axon guidance)/…	GO:0008584(male gonad development)//GO:0048843(negative regulation of axon extension involved in axon guidance)//GO:0022008(neurogenesis)//GO:0060750(epithelial cell proliferation involved in mammary gland duct elongation)//GO:0032755(positive regulation of interleukin-6 production)//GO:0001843(neural tube closure)//GO:0048706(embryonic skeletal system development)//GO:0090103(cochlea morphogenes…
Wnt10b	ENSMUSG00000022996	protein_coding	-	chr15:98771752-98778150	0.187267	0	inf	inf	1	1	up	Wnt10b	ENSMUSG00000022996	protein_coding	-	chr15:98771752-98778150	0.298392	0.0665701	4.48236	2.16426	1	1	up	Wnt10b	ENSMUSG00000022996	protein_coding	-	chr15:98771752-98778150	0.221396	0.053586	4.1316	2.0467	1	1	up	22410	Wnt12	MGI:MGI:108061|Ensembl:ENSMUSG00000022996	15	15 F1|15 54.65 cM	wingless-type MMTV integration site family, member 10B	mmu04310(Wnt signaling pathway)//mmu04340(Hedgehog signaling pathway)//mmu04390(Hippo signaling pathway)//mmu04550(Signaling pathways regulating pluripotency of stem cells)//mmu04916(Melanogenesis)//mmu05166(HTLV-I infection)//mmu05200(Pathways in cancer)//mmu05205(Proteoglycans in cancer)//mmu05217(Basal cell carcinoma)	GO:0005578(proteinaceous extracellular matrix)//GO:0005576(extracellular region)//GO:0005615(extracellular space)	GO:0005102(receptor binding)//GO:0005109(frizzled binding)	GO:0043403(skeletal muscle tissue regeneration)//GO:0060070(canonical Wnt signaling pathway)//GO:0000122(negative regulation of transcription from RNA polymerase II promoter)//GO:0000086(G2/M transition of mitotic cell cycle)//GO:0030182(neuron differentiation)//GO:0007224(smoothened signaling pathway)//GO:0071310(cellular response to organic substance)//GO:0045899(positive regulation of RNA poly…
Wnk1	ENSMUSG00000045962	protein_coding	-	chr6:119923968-120038672	733.009	236.156	3.10392	1.63409	0.0745	0.973707	up	Wnk1	ENSMUSG00000045962	protein_coding	-	chr6:119923968-120038672	715.824	224.256	3.192	1.67446	0.05455	0.97371	up	Wnk1	ENSMUSG00000045962	protein_coding	-	chr6:119923968-120038672	766.382	233.333	3.28449	1.71567	0.0286	0.964648	up	232341	6430573H23Rik|EG406236|Hsn2|Prkwnk1|mKIAA0344	MGI:MGI:2442092|Ensembl:ENSMUSG00000045962|Vega:OTTMUSG00000031633	6	6|6 F1	WNK lysine deficient protein kinase 1		GO:0005737(cytoplasm)//GO:0005829(cytosol)	GO:0004860(protein kinase inhibitor activity)//GO:0004674(protein serine/threonine kinase activity)//GO:0019901(protein kinase binding)//GO:0019902(phosphatase binding)//GO:0004672(protein kinase activity)//GO:0030291(protein serine/threonine kinase inhibitor activity)//GO:0000287(magnesium ion binding)//GO:0019869(chloride channel inhibitor activity)//GO:0000166(nucleotide binding)//GO:0016301(k…	GO:0032414(positive regulation of ion transmembrane transporter activity)//GO:0003084(positive regulation of systemic arterial blood pressure)//GO:0016310(phosphorylation)//GO:0090188(negative regulation of pancreatic juice secretion)//GO:0006468(protein phosphorylation)//GO:0010923(negative regulation of phosphatase activity)//GO:0050794(regulation of cellular process)//GO:0046777(protein autoph…
Wipf2	ENSMUSG00000038013	protein_coding	+	chr11:98863637-98905040	65.328	13.1674	4.96134	2.31073	0.02625	0.973707	up	Wipf2	ENSMUSG00000038013	protein_coding	+	chr11:98863637-98905040	67.5391	11.2641	5.99596	2.58399	0.0176	0.910377	up	Wipf2	ENSMUSG00000038013	protein_coding	+	chr11:98863637-98905040	65.4554	12.2319	5.35123	2.41987	0.0286	0.964648	up	68524	1110014J05Rik|5730509C05Rik|AA407487|Gm1176|Wich|Wire	MGI:MGI:1924462|Ensembl:ENSMUSG00000038013|Vega:OTTMUSG00000006444	11	11|11 D	WAS/WASL interacting protein family, member 2	mmu04144(Endocytosis)	GO:0005856(cytoskeleton)//GO:0005737(cytoplasm)//GO:0005884(actin filament)	GO:0003779(actin binding)//GO:0051015(actin filament binding)	GO:0006897(endocytosis)//GO:0008360(regulation of cell shape)//GO:0051127(positive regulation of actin nucleation)//GO:0030048(actin filament-based movement)
Whsc1l1	ENSMUSG00000054823	protein_coding	+	chr8:25601600-25719667	55.6224	24.6813	2.25363	1.17225	0.3044	0.974578	up	Whsc1l1	ENSMUSG00000054823	protein_coding	+	chr8:25601600-25719667	51.5059	22.7046	2.26852	1.18175	0.308	0.97371	up	Whsc1l1	ENSMUSG00000054823	protein_coding	+	chr8:25601600-25719667	52.139	22.0682	2.36262	1.24039	0.21375	0.964648	up	234135	6720429E03|A530023P05|AI528490|NSD3|WHISTLE	MGI:MGI:2142581|Ensembl:ENSMUSG00000054823|Vega:OTTMUSG00000032895	8	8|8 A2	Wolf-Hirschhorn syndrome candidate 1-like 1 (human)	mmu00310(Lysine degradation)	GO:0005634(nucleus)//GO:0005694(chromosome)	GO:0018024(histone-lysine N-methyltransferase activity)//GO:0008270(zinc ion binding)//GO:0042800(histone methyltransferase activity (H3-K4 specific))//GO:0046976(histone methyltransferase activity (H3-K27 specific))//GO:0008168(methyltransferase activity)//GO:0046872(metal ion binding)//GO:0016740(transferase activity)	GO:0070734(histone H3-K27 methylation)//GO:0016568(chromatin modification)//GO:0006351(transcription, DNA-templated)//GO:0032259(methylation)//GO:0045892(negative regulation of transcription, DNA-templated)//GO:0016571(histone methylation)//GO:0006355(regulation of transcription, DNA-templated)
Wdfy2	ENSMUSG00000014547	protein_coding	+	chr14:62836907-62961508	28.7261	12.4896	2.29999	1.20163	0.5095	0.974578	up	Wdfy2	ENSMUSG00000014547	protein_coding	+	chr14:62836907-62961508	30.7316	10.3229	2.97704	1.57388	0.38935	0.97371	up	Wdfy2	ENSMUSG00000014547	protein_coding	+	chr14:62836907-62961508	28.7615	11.0032	2.61391	1.38621	0.41165	0.964648	up	268752	5830485M08|B130024L21Rik|ProF|ZFYVE22	MGI:MGI:2442811|Ensembl:ENSMUSG00000014547	14	14|14 D1	WD repeat and FYVE domain containing 2		GO:0005768(endosome)//GO:0005769(early endosome)//GO:0031982(vesicle)//GO:0005737(cytoplasm)	GO:0046872(metal ion binding)//GO:0005515(protein binding)	GO:0001934(positive regulation of protein phosphorylation)//GO:0045600(positive regulation of fat cell differentiation)
Wasl	ENSMUSG00000029684	protein_coding	-	chr6:24613804-24665009	111.962	32.4194	3.45355	1.78808	0.0866	0.973707	up	Wasl	ENSMUSG00000029684	protein_coding	-	chr6:24613804-24665009	107.01	32.9893	3.24377	1.69767	0.10675	0.97371	up	Wasl	ENSMUSG00000029684	protein_coding	-	chr6:24613804-24665009	117.933	32.5365	3.62465	1.85784	0.1086	0.964648	up	73178	2900021I12Rik|3110031I02Rik|N-WASP	MGI:MGI:1920428|Ensembl:ENSMUSG00000029684|Vega:OTTMUSG00000037666	6	6|6 A3	Wiskott-Aldrich syndrome-like (human)	mmu04062(Chemokine signaling pathway)//mmu04144(Endocytosis)//mmu04520(Adherens junction)//mmu04666(Fc gamma R-mediated phagocytosis)//mmu04810(Regulation of actin cytoskeleton)//mmu05100(Bacterial invasion of epithelial cells)//mmu05132(Salmonella infection)//mmu05231(Choline metabolism in cancer)	GO:0030027(lamellipodium)//GO:0030478(actin cap)//GO:0005737(cytoplasm)//GO:0000139(Golgi membrane)//GO:0005634(nucleus)//GO:0005856(cytoskeleton)//GO:0016023(cytoplasmic, membrane-bounded vesicle)	GO:0005515(protein binding)//GO:0003779(actin binding)//GO:0042802(identical protein binding)	GO:0034629(cellular protein complex localization)//GO:0051653(spindle localization)//GO:0007067(mitotic nuclear division)//GO:0032880(regulation of protein localization)//GO:0010324(membrane invagination)//GO:0009617(response to bacterium)//GO:0006351(transcription, DNA-templated)//GO:0051301(cell division)//GO:0006900(membrane budding)//GO:0016050(vesicle organization)//GO:0030031(cell projectio…
Wasf1	ENSMUSG00000019831	protein_coding	+	chr10:40883474-40938570	62.8966	21.1484	2.97407	1.57244	0.15225	0.973707	up	Wasf1	ENSMUSG00000019831	protein_coding	+	chr10:40883474-40938570	61.3294	19.6091	3.12759	1.64505	0.10825	0.97371	up	Wasf1	ENSMUSG00000019831	protein_coding	+	chr10:40883474-40938570	61.4492	17.8431	3.44387	1.78403	0.2494	0.964648	up	83767	AI195380|AI838537|Scar|WAVE|WAVE-1	MGI:MGI:1890563|Ensembl:ENSMUSG00000019831|Vega:OTTMUSG00000020871	10	10 B1|10 22.07 cM	WAS protein family, member 1	mmu04520(Adherens junction)//mmu04666(Fc gamma R-mediated phagocytosis)//mmu04810(Regulation of actin cytoskeleton)//mmu05100(Bacterial invasion of epithelial cells)//mmu05132(Salmonella infection)//mmu05231(Choline metabolism in cancer)	GO:0030027(lamellipodium)//GO:0045202(synapse)//GO:0005739(mitochondrion)//GO:0030054(cell junction)//GO:0005741(mitochondrial outer membrane)//GO:0005856(cytoskeleton)//GO:0005737(cytoplasm)//GO:0031209(SCAR complex)	GO:0005515(protein binding)//GO:0003779(actin binding)//GO:0032403(protein complex binding)//GO:0048365(Rac GTPase binding)	GO:0030036(actin cytoskeleton organization)//GO:2000601(positive regulation of Arp2/3 complex-mediated actin nucleation)//GO:0072673(lamellipodium morphogenesis)//GO:0016601(Rac protein signal transduction)
Wac	ENSMUSG00000024283	protein_coding	+	chr18:7868831-7973547	264.419	119.569	2.21143	1.14498	0.18565	0.973707	up	Wac	ENSMUSG00000024283	protein_coding	+	chr18:7868831-7973547	262.633	117.845	2.22863	1.15616	0.1176	0.97371	up	Wac	ENSMUSG00000024283	protein_coding	+	chr18:7868831-7973547	256.338	115.929	2.21115	1.1448	0.14625	0.964648	up	225131	1110067P07Rik|A230035H12Rik|AI256735|AI256776|Wwp4	MGI:MGI:2387357|Ensembl:ENSMUSG00000024283|Vega:OTTMUSG00000036803	18	18|18 A1	WW domain containing adaptor with coiled-coil		GO:0005654(nucleoplasm)//GO:0005634(nucleus)//GO:0005681(spliceosomal complex)	GO:0000993(RNA polymerase II core binding)//GO:0003682(chromatin binding)	GO:0006974(cellular response to DNA damage stimulus)//GO:0016568(chromatin modification)//GO:0006351(transcription, DNA-templated)//GO:0032435(negative regulation of proteasomal ubiquitin-dependent protein catabolic process)//GO:0071894(histone H2B conserved C-terminal lysine ubiquitination)//GO:0044783(G1 DNA damage checkpoint)//GO:0010390(histone monoubiquitination)//GO:0016239(positive regulat…
Vrk1	ENSMUSG00000021115	protein_coding	+	chr12:105784693-106170243	35.5586	12.5692	2.82902	1.5003	0.33355	0.974578	up	Vrk1	ENSMUSG00000021115	protein_coding	+	chr12:105784693-106170243	35.4311	11.6039	3.05336	1.6104	0.28265	0.97371	up	Vrk1	ENSMUSG00000021115	protein_coding	+	chr12:105784693-106170243	38.3176	11.7448	3.26253	1.70599	0.27585	0.964648	up	22367	51PK	MGI:MGI:1261847|Ensembl:ENSMUSG00000021115	12	12|12 F1	vaccinia related kinase 1		GO:0005795(Golgi stack)//GO:0005730(nucleolus)//GO:0005654(nucleoplasm)//GO:0005634(nucleus)//GO:0005856(cytoskeleton)//GO:0005737(cytoplasm)	GO:0004674(protein serine/threonine kinase activity)//GO:0019901(protein kinase binding)//GO:0031493(nucleosomal histone binding)//GO:0004672(protein kinase activity)//GO:0000166(nucleotide binding)//GO:0016301(kinase activity)//GO:0072354(histone kinase activity (H3-T3 specific))//GO:0035175(histone kinase activity (H3-S10 specific))//GO:0005524(ATP binding)//GO:0016740(transferase activity)	GO:0008360(regulation of cell shape)//GO:0007067(mitotic nuclear division)//GO:0072355(histone H3-T3 phosphorylation)//GO:0016310(phosphorylation)//GO:0006468(protein phosphorylation)//GO:0051301(cell division)//GO:0007049(cell cycle)//GO:0046777(protein autophosphorylation)//GO:0043987(histone H3-S10 phosphorylation)//GO:0018105(peptidyl-serine phosphorylation)//GO:0090166(Golgi disassembly)
Vmn1r35	ENSMUSG00000060699	protein_coding	-	chr6:66678793-66679684	0.120162	0	inf	inf	1	1	up	Vmn1r35	ENSMUSG00000060699	protein_coding	-	chr6:66678793-66679684	0.138342	0	inf	inf	1	1	up	Vmn1r35	ENSMUSG00000060699	protein_coding	-	chr6:66678793-66679684	0.246618	0	inf	inf	1	1	up	171185	V1rc12	MGI:MGI:2159444|Ensembl:ENSMUSG00000060699|Vega:OTTMUSG00000040010	6	6|6 C1	vomeronasal 1 receptor 35		GO:0005887(integral component of plasma membrane)	GO:0016503(pheromone receptor activity)//GO:0005550(pheromone binding)	GO:0019236(response to pheromone)
Vmn1r33	ENSMUSG00000059375	protein_coding	-	chr6:66611447-66616062	0.201294	0	inf	inf	1	1	up	Vmn1r33	ENSMUSG00000059375	protein_coding	-	chr6:66611447-66616062	0.23182	0	inf	inf	1	1	up	Vmn1r33	ENSMUSG00000059375	protein_coding	-	chr6:66611447-66616062	0.103285	0	inf	inf	1	1	up	171187	V1rc14	MGI:MGI:2159450|Ensembl:ENSMUSG00000059375|Vega:OTTMUSG00000040000	6	6|6 C1	vomeronasal 1 receptor 33		GO:0005887(integral component of plasma membrane)	GO:0016503(pheromone receptor activity)//GO:0005550(pheromone binding)	GO:0019236(response to pheromone)
Vhl	ENSMUSG00000033933	protein_coding	+	chr6:113623958-113631633	93.3382	37.2634	2.50483	1.32471	0.2552	0.973707	up	Vhl	ENSMUSG00000033933	protein_coding	+	chr6:113623958-113631633	89.0989	35.3119	2.52319	1.33525	0.19525	0.97371	up	Vhl	ENSMUSG00000033933	protein_coding	+	chr6:113623958-113631633	86.5658	42.3184	2.04558	1.03251	0.34255	0.964648	up	22346	Vhlh	MGI:MGI:103223|Ensembl:ENSMUSG00000033933|Vega:OTTMUSG00000024147	6	6 E3|6 52.81 cM	von Hippel-Lindau tumor suppressor	mmu04066(HIF-1 signaling pathway)//mmu04120(Ubiquitin mediated proteolysis)//mmu05200(Pathways in cancer)//mmu05211(Renal cell carcinoma)	GO:0005929(cilium)//GO:0016020(membrane)//GO:0031462(Cul2-RING ubiquitin ligase complex)//GO:0005829(cytosol)//GO:0005739(mitochondrion)//GO:0030891(VCB complex)//GO:0005730(nucleolus)//GO:0005654(nucleoplasm)//GO:0005634(nucleus)//GO:0005737(cytoplasm)	GO:0019899(enzyme binding)//GO:0008134(transcription factor binding)//GO:0005515(protein binding)//GO:0032403(protein complex binding)//GO:0061630(ubiquitin protein ligase activity)	GO:2001233(regulation of apoptotic signaling pathway)//GO:0003309(type B pancreatic cell differentiation)//GO:0061072(iris morphogenesis)//GO:0000122(negative regulation of transcription from RNA polymerase II promoter)//GO:0006607(NLS-bearing protein import into nucleus)//GO:0010498(proteasomal protein catabolic process)//GO:0030182(neuron differentiation)//GO:0045893(positive regulation of tran…
Veph1	ENSMUSG00000027831	protein_coding	-	chr3:66053557-66296837	0.176336	0	inf	inf	1	1	up	Veph1	ENSMUSG00000027831	protein_coding	-	chr3:66053557-66296837	0.323708	0	inf	inf	1	1	up	Veph1	ENSMUSG00000027831	protein_coding	-	chr3:66053557-66296837	0.145362	0.0176711	8.22594	3.04018	1	1	up	72789	2810471M23Rik|Veph	MGI:MGI:1920039|Ensembl:ENSMUSG00000027831|Vega:OTTMUSG00000043594	3	3|3 E1	ventricular zone expressed PH domain-containing 1		GO:0016020(membrane)//GO:0005886(plasma membrane)//GO:0005575(cellular_component)	GO:0003674(molecular_function)	GO:0008150(biological_process)
Vcpip1	ENSMUSG00000045210	protein_coding	-	chr1:9718621-9791922	56.8312	22.1222	2.56897	1.36119	0.2513	0.973707	up	Vcpip1	ENSMUSG00000045210	protein_coding	-	chr1:9718621-9791922	56.0385	20.7287	2.70343	1.43479	0.1774	0.97371	up	Vcpip1	ENSMUSG00000045210	protein_coding	-	chr1:9718621-9791922	57.0785	21.7067	2.62954	1.39481	0.22835	0.964648	up	70675	4932442A08|5730421J18Rik|5730538E15Rik|VCIP135|mKIAA1850	MGI:MGI:1917925|Ensembl:ENSMUSG00000045210|Vega:OTTMUSG00000022113	1	1|1 A2	valosin containing protein (p97)/p47 complex interacting protein 1		GO:0005783(endoplasmic reticulum)//GO:0005794(Golgi apparatus)//GO:0005737(cytoplasm)	GO:0036459(thiol-dependent ubiquitinyl hydrolase activity)//GO:0008233(peptidase activity)//GO:0004843(thiol-dependent ubiquitin-specific protease activity)//GO:0016787(hydrolase activity)//GO:0008234(cysteine-type peptidase activity)	GO:0090168(Golgi reassembly)//GO:0071108(protein K48-linked deubiquitination)//GO:0007067(mitotic nuclear division)//GO:0016567(protein ubiquitination)//GO:0016320(endoplasmic reticulum membrane fusion)//GO:0035871(protein K11-linked deubiquitination)//GO:0006508(proteolysis)//GO:0007030(Golgi organization)
Vav2	ENSMUSG00000009621	protein_coding	-	chr2:27262103-27427033	22.4987	8.65967	2.59809	1.37745	0.11565	0.973707	up	Vav2	ENSMUSG00000009621	protein_coding	-	chr2:27262103-27427033	21.5633	9.00131	2.39557	1.26037	0.13455	0.97371	up	Vav2	ENSMUSG00000009621	protein_coding	-	chr2:27262103-27427033	24.2078	11.4535	2.11357	1.07968	0.2587	0.964648	up	22325	2810040F13Rik|AI847175|Vav-2	MGI:MGI:102718|Ensembl:ENSMUSG00000009621|Vega:OTTMUSG00000012034	2	2 A3|2 19.36 cM	vav 2 oncogene	mmu04024(cAMP signaling pathway)//mmu04062(Chemokine signaling pathway)//mmu04510(Focal adhesion)//mmu04650(Natural killer cell mediated cytotoxicity)//mmu04660(T cell receptor signaling pathway)//mmu04662(B cell receptor signaling pathway)//mmu04664(Fc epsilon RI signaling pathway)//mmu04666(Fc gamma R-mediated phagocytosis)//mmu04670(Leukocyte transendothelial migration)//mmu04810(Regulation of…	GO:0005886(plasma membrane)//GO:0005737(cytoplasm)	GO:0005089(Rho guanyl-nucleotide exchange factor activity)//GO:0046872(metal ion binding)//GO:0005515(protein binding)//GO:0005085(guanyl-nucleotide exchange factor activity)//GO:0005154(epidermal growth factor receptor binding)	GO:0030193(regulation of blood coagulation)//GO:0043552(positive regulation of phosphatidylinositol 3-kinase activity)//GO:0007264(small GTPase mediated signal transduction)//GO:0016477(cell migration)//GO:0030031(cell projection assembly)//GO:0030032(lamellipodium assembly)//GO:0010468(regulation of gene expression)//GO:0035023(regulation of Rho protein signal transduction)//GO:0043087(regulatio…
Vangl2	ENSMUSG00000026556	protein_coding	-	chr1:172000959-172028444	12.7904	4.02121	3.18073	1.66936	0.10015	0.973707	up	Vangl2	ENSMUSG00000026556	protein_coding	-	chr1:172000959-172028444	14.5014	5.15918	2.8108	1.49098	0.1805	0.97371	up	Vangl2	ENSMUSG00000026556	protein_coding	-	chr1:172000959-172028444	13.4809	3.19211	4.22318	2.07833	0.0627	0.964648	up	93840	C530001F03Rik|Lootl|Lp|Lpp1|Ltap|Vang1l2|loop-tail|ska17|ska<m17Jus>|stbm|strabismus	MGI:MGI:2135272|Ensembl:ENSMUSG00000026556|Vega:OTTMUSG00000021582	1	1 H3|1 79.54 cM	vang-like 2 (van gogh, Drosophila)	mmu04310(Wnt signaling pathway)	GO:0005886(plasma membrane)//GO:0016328(lateral plasma membrane)//GO:0060187(cell pole)//GO:0016020(membrane)//GO:0071944(cell periphery)//GO:0001725(stress fiber)//GO:0016021(integral component of membrane)//GO:0016323(basolateral plasma membrane)//GO:0016324(apical plasma membrane)//GO:0030134(ER to Golgi transport vesicle)//GO:0005911(cell-cell junction)	GO:0005515(protein binding)	GO:0015012(heparan sulfate proteoglycan biosynthetic process)//GO:0035567(non-canonical Wnt signaling pathway)//GO:0090162(establishment of epithelial cell polarity)//GO:0048105(establishment of body hair planar orientation)//GO:0003402(planar cell polarity pathway involved in axis elongation)//GO:0060119(inner ear receptor cell development)//GO:0060488(orthogonal dichotomous subdivision of termi…
Vamp2	ENSMUSG00000020894	protein_coding	+	chr11:69088489-69092384	105.274	51.8734	2.02944	1.02108	0.3196	0.974578	up	Vamp2	ENSMUSG00000020894	protein_coding	+	chr11:69088489-69092384	122.255	52.183	2.34281	1.22824	0.24935	0.97371	up	Vamp2	ENSMUSG00000020894	protein_coding	+	chr11:69088489-69092384	109.809	44.811	2.45051	1.29308	0.2084	0.964648	up	22318	Syb-2|Syb2|sybII	MGI:MGI:1313277|Ensembl:ENSMUSG00000020894|Vega:OTTMUSG00000005972	11	11|11 B3	vesicle-associated membrane protein 2	mmu04130(SNARE interactions in vesicular transport)//mmu04721(Synaptic vesicle cycle)//mmu04911(Insulin secretion)//mmu04962(Vasopressin-regulated water reabsorption)//mmu04970(Salivary secretion)	GO:0043005(neuron projection)//GO:0008076(voltage-gated potassium channel complex)//GO:0030054(cell junction)//GO:0043195(terminal bouton)//GO:0030136(clathrin-coated vesicle)//GO:0070044(synaptobrevin 2-SNAP-25-syntaxin-1a complex)//GO:0016020(membrane)//GO:0008021(synaptic vesicle)//GO:0045202(synapse)//GO:0043231(intracellular membrane-bounded organelle)//GO:0031410(cytoplasmic vesicle)//GO:00…	GO:0048306(calcium-dependent protein binding)//GO:0032403(protein complex binding)//GO:0005543(phospholipid binding)//GO:0005516(calmodulin binding)//GO:0017075(syntaxin-1 binding)//GO:0042802(identical protein binding)//GO:0019905(syntaxin binding)//GO:0000149(SNARE binding)//GO:0044325(ion channel binding)//GO:0017022(myosin binding)//GO:0005484(SNAP receptor activity)//GO:0005515(protein bindi…	GO:0060291(long-term synaptic potentiation)//GO:0006906(vesicle fusion)//GO:0017157(regulation of exocytosis)//GO:0009749(response to glucose)//GO:0061025(membrane fusion)//GO:0043001(Golgi to plasma membrane protein transport)//GO:0017158(regulation of calcium ion-dependent exocytosis)//GO:0043308(eosinophil degranulation)//GO:1902259(regulation of delayed rectifier potassium channel activity)//…
Uvssa	ENSMUSG00000037355	protein_coding	+	chr5:33378550-33419754	19.4208	8.06158	2.40906	1.26847	0.3037	0.974578	up	Uvssa	ENSMUSG00000037355	protein_coding	+	chr5:33378550-33419754	21.7003	7.03267	3.08564	1.62557	0.1987	0.97371	up	Uvssa	ENSMUSG00000037355	protein_coding	+	chr5:33378550-33419754	19.9162	8.45402	2.35584	1.23624	0.30775	0.964648	up	71101	4933407H18Rik|D330017J19Rik|Kiaa1530|mKIAA1530	MGI:MGI:1918351|Ensembl:ENSMUSG00000037355|Vega:OTTMUSG00000028632	5	5|5 B1	UV stimulated scaffold protein A		GO:0005694(chromosome)	GO:0000993(RNA polymerase II core binding)	GO:0006283(transcription-coupled nucleotide-excision repair)//GO:0006281(DNA repair)//GO:0009411(response to UV)//GO:0016567(protein ubiquitination)//GO:0006974(cellular response to DNA damage stimulus)
Utrn	ENSMUSG00000019820	protein_coding	-	chr10:12382187-12861735	17.8273	7.96066	2.23941	1.16312	0.28635	0.974578	up	Utrn	ENSMUSG00000019820	protein_coding	-	chr10:12382187-12861735	17.5123	8.26566	2.11869	1.08317	0.26055	0.97371	up	Utrn	ENSMUSG00000019820	protein_coding	-	chr10:12382187-12861735	17.6785	7.77211	2.2746	1.18561	0.33965	0.964648	up	22288	AA589569|DRP|Dmdl	MGI:MGI:104631|Ensembl:ENSMUSG00000019820	10	10 A1|10 3.77 cM	utrophin		GO:0005886(plasma membrane)//GO:0070062(extracellular exosome)//GO:0043234(protein complex)//GO:0030864(cortical actin cytoskeleton)//GO:0030175(filopodium)//GO:0045202(synapse)//GO:0031527(filopodium membrane)//GO:0030426(growth cone)//GO:0031594(neuromuscular junction)//GO:0016010(dystrophin-associated glycoprotein complex)//GO:0005654(nucleoplasm)//GO:0070938(contractile ring)//GO:0005737(cyto…	GO:0019901(protein kinase binding)//GO:0003779(actin binding)//GO:0017166(vinculin binding)//GO:0051015(actin filament binding)//GO:0005515(protein binding)//GO:0005178(integrin binding)	GO:0001954(positive regulation of cell-matrix adhesion)//GO:0007528(neuromuscular junction development)//GO:0007527(adult somatic muscle development)
Utp14b	ENSMUSG00000079470	protein_coding	+	chr1:78657824-78706987	23.9978	9.59066	2.50221	1.3232	0.41115	0.974578	up	Utp14b	ENSMUSG00000079470	protein_coding	+	chr1:78657824-78706987	23.6095	9.36568	2.52085	1.33391	0.43085	0.97371	up	Utp14b	ENSMUSG00000079470	protein_coding	+	chr1:78657824-78706987	23.8686	10.1909	2.34216	1.22784	0.40635	0.964648	up	195434	4932411L21Rik|jsd	MGI:MGI:2445092|Ensembl:ENSMUSG00000079470|Vega:OTTMUSG00000033117	1	1 C4|1 40.84 cM	UTP14B small subunit processome component	mmu03008(Ribosome biogenesis in eukaryotes)	GO:0005730(nucleolus)//GO:0032040(small-subunit processome)//GO:0005634(nucleus)		GO:0007283(spermatogenesis)//GO:0030154(cell differentiation)//GO:0007275(multicellular organism development)//GO:0042254(ribosome biogenesis)//GO:0051321(meiotic cell cycle)//GO:0006364(rRNA processing)//GO:0030490(maturation of SSU-rRNA)
Usp53	ENSMUSG00000039701	protein_coding	-	chr3:122933600-122984447	45.5016	17.8365	2.55103	1.35108	0.20695	0.973707	up	Usp53	ENSMUSG00000039701	protein_coding	-	chr3:122933600-122984447	46.4965	17.4264	2.66815	1.41584	0.14205	0.97371	up	Usp53	ENSMUSG00000039701	protein_coding	-	chr3:122933600-122984447	48.5804	17.3331	2.80274	1.48684	0.2143	0.964648	up	99526	AA939927|Phxr3|Sp6|mKIAA1350|mbo	MGI:MGI:2139607|Ensembl:ENSMUSG00000039701|Vega:OTTMUSG00000052461	3	3|3 G3	ubiquitin specific peptidase 53		GO:0005911(cell-cell junction)	GO:0005515(protein binding)//GO:0036459(thiol-dependent ubiquitinyl hydrolase activity)//GO:0101005(ubiquitinyl hydrolase activity)	GO:0016579(protein deubiquitination)//GO:0051402(neuron apoptotic process)//GO:0010996(response to auditory stimulus)//GO:0001508(action potential)//GO:0007605(sensory perception of sound)//GO:0006915(apoptotic process)
Usp42	ENSMUSG00000051306	protein_coding	-	chr5:143710324-143732280	83.2555	26.8277	3.10334	1.63382	0.12345	0.973707	up	Usp42	ENSMUSG00000051306	protein_coding	-	chr5:143710324-143732280	82.2001	28.2497	2.90976	1.5409	0.0987	0.97371	up	Usp42	ENSMUSG00000051306	protein_coding	-	chr5:143710324-143732280	88.4763	27.3291	3.23743	1.69485	0.10435	0.964648	up	76800	2410140K03Rik|3110031A07Rik|A630018G05Rik|D5Ertd591e	MGI:MGI:1924050|Ensembl:ENSMUSG00000051306|Vega:OTTMUSG00000025563	5	5 G2|5 82.5 cM	ubiquitin specific peptidase 42		GO:0005575(cellular_component)	GO:0036459(thiol-dependent ubiquitinyl hydrolase activity)//GO:0008233(peptidase activity)//GO:0004843(thiol-dependent ubiquitin-specific protease activity)//GO:0016787(hydrolase activity)//GO:0008234(cysteine-type peptidase activity)	GO:0006508(proteolysis)//GO:0016579(protein deubiquitination)//GO:0030154(cell differentiation)//GO:0006511(ubiquitin-dependent protein catabolic process)//GO:0007283(spermatogenesis)
Usp37	ENSMUSG00000033364	protein_coding	-	chr1:74409375-74588246	85.0351	27.2036	3.12587	1.64426	0.45155	0.974578	up	Usp37	ENSMUSG00000033364	protein_coding	-	chr1:74409375-74588246	81.4622	27.7142	2.93938	1.55551	0.48585	0.97371	up	Usp37	ENSMUSG00000033364	protein_coding	-	chr1:74409375-74588246	84.317	28.2093	2.98897	1.57965	0.31525	0.964648	up	319651	4932415L06Rik|C330008N13Rik	MGI:MGI:2442483|Ensembl:ENSMUSG00000033364|Vega:OTTMUSG00000047946	1	1|1 C3	ubiquitin specific peptidase 37		GO:0005634(nucleus)	GO:0008233(peptidase activity)//GO:0008234(cysteine-type peptidase activity)//GO:0019901(protein kinase binding)//GO:0036459(thiol-dependent ubiquitinyl hydrolase activity)//GO:0004843(thiol-dependent ubiquitin-specific protease activity)//GO:0016787(hydrolase activity)//GO:0004197(cysteine-type endopeptidase activity)	GO:0071108(protein K48-linked deubiquitination)//GO:0016579(protein deubiquitination)//GO:0007067(mitotic nuclear division)//GO:0051301(cell division)//GO:0000082(G1/S transition of mitotic cell cycle)//GO:0007049(cell cycle)//GO:0035871(protein K11-linked deubiquitination)//GO:0006511(ubiquitin-dependent protein catabolic process)//GO:0006508(proteolysis)
Usp31	ENSMUSG00000063317	protein_coding	-	chr7:121642020-121708011	51.0939	15.9457	3.20424	1.67998	0.11595	0.973707	up	Usp31	ENSMUSG00000063317	protein_coding	-	chr7:121642020-121708011	49.5166	16.5303	2.99551	1.5828	0.1382	0.97371	up	Usp31	ENSMUSG00000063317	protein_coding	-	chr7:121642020-121708011	53.163	18.9363	2.80747	1.48927	0.20725	0.964648	up	76179	6330567E21Rik|mKIAA1203	MGI:MGI:1923429|Ensembl:ENSMUSG00000063317|Vega:OTTMUSG00000058098	7	7|7 F2	ubiquitin specific peptidase 31		GO:0005634(nucleus)	GO:0004843(thiol-dependent ubiquitin-specific protease activity)	GO:0016579(protein deubiquitination)
Uprt	ENSMUSG00000073016	protein_coding	+	chrX:104482817-104507490	11.1452	1.8866	5.90759	2.56257	0.0385	0.973707	up	Uprt	ENSMUSG00000073016	protein_coding	+	chrX:104482817-104507490	11.0257	2.49632	4.41676	2.14299	0.07855	0.97371	up	Uprt	ENSMUSG00000073016	protein_coding	+	chrX:104482817-104507490	12.377	2.16885	5.70671	2.51266	0.0817	0.964648	up	331487	Gm774	MGI:MGI:2685620|Ensembl:ENSMUSG00000073016|Vega:OTTMUSG00000018108	X	X|X D	uracil phosphoribosyltransferase	mmu00240(Pyrimidine metabolism)//mmu01100(Metabolic pathways)	GO:0005634(nucleus)//GO:0005737(cytoplasm)//GO:0005829(cytosol)	GO:0000166(nucleotide binding)//GO:0005525(GTP binding)//GO:0004849(uridine kinase activity)	GO:0006222(UMP biosynthetic process)//GO:0043097(pyrimidine nucleoside salvage)//GO:0006206(pyrimidine nucleobase metabolic process)
Upf3b	ENSMUSG00000036572	protein_coding	-	chrX:37091677-37110322	21.6341	8.41161	2.57193	1.36285	0.2994	0.974578	up	Upf3b	ENSMUSG00000036572	protein_coding	-	chrX:37091677-37110322	20.5113	9.44723	2.17115	1.11846	0.38025	0.97371	up	Upf3b	ENSMUSG00000036572	protein_coding	-	chrX:37091677-37110322	17.6411	6.10565	2.8893	1.53072	0.25795	0.964648	up	68134	5730594O13Rik|AI317193|AW541158|RENT3B|UPF3X	MGI:MGI:1915384|Ensembl:ENSMUSG00000036572|Vega:OTTMUSG00000017109	X	X|X A2	UPF3 regulator of nonsense transcripts homolog B (yeast)	mmu03013(RNA transport)//mmu03015(mRNA surveillance pathway)	GO:0005730(nucleolus)//GO:0005634(nucleus)//GO:0035145(exon-exon junction complex)//GO:0005737(cytoplasm)//GO:0005815(microtubule organizing center)	GO:0044822(poly(A) RNA binding)//GO:0003729(mRNA binding)	GO:0045727(positive regulation of translation)//GO:0006986(response to unfolded protein)//GO:0000184(nuclear-transcribed mRNA catabolic process, nonsense-mediated decay)
Upf2	ENSMUSG00000043241	protein_coding	+	chr2:5951468-6056703	61.3827	21.8559	2.80852	1.48981	0.1529	0.973707	up	Upf2	ENSMUSG00000043241	protein_coding	+	chr2:5951468-6056703	55.3845	21.3612	2.59276	1.37449	0.14495	0.97371	up	Upf2	ENSMUSG00000043241	protein_coding	+	chr2:5951468-6056703	60.8946	20.975	2.90319	1.53764	0.1333	0.964648	up	326622	-	MGI:MGI:2449307|Ensembl:ENSMUSG00000043241|Vega:OTTMUSG00000011208	2	2|2 A1	UPF2 regulator of nonsense transcripts homolog (yeast)	mmu03013(RNA transport)//mmu03015(mRNA surveillance pathway)	GO:0005634(nucleus)//GO:0035145(exon-exon junction complex)//GO:0005737(cytoplasm)//GO:0048471(perinuclear region of cytoplasm)	GO:0042162(telomeric DNA binding)	GO:0001889(liver development)//GO:0006986(response to unfolded protein)//GO:0000184(nuclear-transcribed mRNA catabolic process, nonsense-mediated decay)//GO:0031100(organ regeneration)
Upf1	ENSMUSG00000058301	protein_coding	-	chr8:70315774-70354822	147.786	31.2329	4.73174	2.24237	0.0594	0.973707	up	Upf1	ENSMUSG00000058301	protein_coding	-	chr8:70315774-70354822	148.151	31.5024	4.70283	2.23353	0.03835	0.97371	up	Upf1	ENSMUSG00000058301	protein_coding	-	chr8:70315774-70354822	153.776	33.5416	4.58464	2.19681	0.06525	0.964648	up	19704	B430202H16Rik|NORF1|PNORF-1|Rent1|Upflp	MGI:MGI:107995|Ensembl:ENSMUSG00000058301	8	8 B3.3|8 34.15 cM	UPF1 regulator of nonsense transcripts homolog (yeast)	mmu03013(RNA transport)//mmu03015(mRNA surveillance pathway)	GO:0035145(exon-exon junction complex)//GO:0000784(nuclear chromosome, telomeric region)//GO:0044530(supraspliceosomal complex)//GO:0000785(chromatin)//GO:0005654(nucleoplasm)//GO:0005634(nucleus)//GO:0005737(cytoplasm)	GO:0008270(zinc ion binding)//GO:0005524(ATP binding)//GO:0003723(RNA binding)//GO:0003682(chromatin binding)//GO:0004386(helicase activity)//GO:0003677(DNA binding)//GO:0000166(nucleotide binding)//GO:0042162(telomeric DNA binding)//GO:0044822(poly(A) RNA binding)//GO:0046872(metal ion binding)//GO:0004004(ATP-dependent RNA helicase activity)//GO:0016787(hydrolase activity)	GO:0000723(telomere maintenance)//GO:0000184(nuclear-transcribed mRNA catabolic process, nonsense-mediated decay)//GO:0061158(3'-UTR-mediated mRNA destabilization)//GO:0000956(nuclear-transcribed mRNA catabolic process)//GO:0061014(positive regulation of mRNA catabolic process)//GO:0009048(dosage compensation by inactivation of X chromosome)//GO:0071044(histone mRNA catabolic process)//GO:0032201…
Unc13a	ENSMUSG00000034799	protein_coding	-	chr8:71611023-71671757	0.434085	0.105075	4.1312	2.04656	1	1	up	Unc13a	ENSMUSG00000034799	protein_coding	-	chr8:71611023-71671757	0.917774	0.158547	5.78862	2.53322	1	1	up	Unc13a	ENSMUSG00000034799	protein_coding	-	chr8:71611023-71671757	0.426978	0.125231	3.40952	1.76957	1	1	up	382018	2410078G03Rik|Munc13-1	MGI:MGI:3051532|Ensembl:ENSMUSG00000034799|Vega:OTTMUSG00000040153	8	8|8 B3.3	unc-13 homolog A (C. elegans)	mmu04721(Synaptic vesicle cycle)	GO:0005886(plasma membrane)//GO:0060076(excitatory synapse)//GO:0098793(presynapse)//GO:0043005(neuron projection)//GO:0016020(membrane)//GO:0043234(protein complex)//GO:0030424(axon)//GO:0045202(synapse)//GO:0030054(cell junction)//GO:0031594(neuromuscular junction)//GO:0042734(presynaptic membrane)//GO:0005737(cytoplasm)//GO:0043195(terminal bouton)	GO:0030507(spectrin binding)//GO:0019904(protein domain specific binding)//GO:0042803(protein homodimerization activity)//GO:0046982(protein heterodimerization activity)//GO:0017075(syntaxin-1 binding)//GO:0019992(diacylglycerol binding)//GO:0000149(SNARE binding)//GO:0047485(protein N-terminus binding)//GO:0046872(metal ion binding)//GO:0005515(protein binding)	GO:0010807(regulation of synaptic vesicle priming)//GO:0048172(regulation of short-term neuronal synaptic plasticity)//GO:0060291(long-term synaptic potentiation)//GO:0006887(exocytosis)//GO:0007268(chemical synaptic transmission)//GO:0060384(innervation)//GO:0030154(cell differentiation)//GO:0016082(synaptic vesicle priming)//GO:0016188(synaptic vesicle maturation)//GO:0007528(neuromuscular junc…
Uhrf1	ENSMUSG00000001228	protein_coding	+	chr17:56303320-56323486	83.3988	33.55	2.4858	1.31371	0.29	0.974578	up	Uhrf1	ENSMUSG00000001228	protein_coding	+	chr17:56303320-56323486	76.9322	33.3166	2.30913	1.20735	0.19865	0.97371	up	Uhrf1	ENSMUSG00000001228	protein_coding	+	chr17:56303320-56323486	80.7483	34.446	2.34421	1.2291	0.3163	0.964648	up	18140	AL022808|ICBP90|Np95|RNF106	MGI:MGI:1338889|Ensembl:ENSMUSG00000001228|Vega:OTTMUSG00000021035	17	17|17 D-E1	ubiquitin-like, containing PHD and RING finger domains, 1		GO:0005886(plasma membrane)//GO:0000792(heterochromatin)//GO:0031410(cytoplasmic vesicle)//GO:0000790(nuclear chromatin)//GO:0016363(nuclear matrix)//GO:0005720(nuclear heterochromatin)//GO:0000791(euchromatin)//GO:0005634(nucleus)//GO:0005657(replication fork)	GO:0044729(hemi-methylated DNA-binding)//GO:0031493(nucleosomal histone binding)//GO:0070739(protein-glutamic acid ligase activity)//GO:0008270(zinc ion binding)//GO:0000987(core promoter proximal region sequence-specific DNA binding)//GO:0070737(protein-glycine ligase activity, elongating)//GO:0004842(ubiquitin-protein transferase activity)//GO:0018169(ribosomal S6-glutamic acid ligase activity)…	GO:0010390(histone monoubiquitination)//GO:0006974(cellular response to DNA damage stimulus)//GO:0016568(chromatin modification)//GO:0008283(cell proliferation)//GO:0032270(positive regulation of cellular protein metabolic process)//GO:0006351(transcription, DNA-templated)//GO:0051865(protein autoubiquitination)//GO:0010216(maintenance of DNA methylation)//GO:0007049(cell cycle)//GO:0042787(prote…
Ugt8a	ENSMUSG00000032854	protein_coding	-	chr3:125865358-125938550	34.9276	11.7074	2.98336	1.57694	0.1507	0.973707	up	Ugt8a	ENSMUSG00000032854	protein_coding	-	chr3:125865358-125938550	36.8679	12.0164	3.06813	1.61736	0.0997	0.97371	up	Ugt8a	ENSMUSG00000032854	protein_coding	-	chr3:125865358-125938550	35.3098	9.83775	3.58922	1.84367	0.12065	0.964648	up	22239	AI850488|AW455908|Cgt|Ugt8|mCerGT	MGI:MGI:109522|Ensembl:ENSMUSG00000032854|Vega:OTTMUSG00000052622	3	3|3 E3-F1	UDP galactosyltransferase 8A	mmu00565(Ether lipid metabolism)//mmu00600(Sphingolipid metabolism)//mmu01100(Metabolic pathways)	GO:0016020(membrane)//GO:0016021(integral component of membrane)//GO:0043231(intracellular membrane-bounded organelle)	GO:0015020(glucuronosyltransferase activity)//GO:0008489(UDP-galactose:glucosylceramide beta-1,4-galactosyltransferase activity)//GO:0016757(transferase activity, transferring glycosyl groups)//GO:0003851(2-hydroxyacylsphingosine 1-beta-galactosyltransferase activity)//GO:0008120(ceramide glucosyltransferase activity)//GO:0016758(transferase activity, transferring hexosyl groups)//GO:0016740(tran…	GO:0009813(flavonoid biosynthetic process)//GO:0007010(cytoskeleton organization)//GO:0009247(glycolipid biosynthetic process)//GO:0030913(paranodal junction assembly)//GO:0002175(protein localization to paranode region of axon)//GO:0042552(myelination)//GO:0052696(flavonoid glucuronidation)//GO:0008152(metabolic process)//GO:0048812(neuron projection morphogenesis)//GO:0006629(lipid metabolic pr…
Ugt2b36	ENSMUSG00000070704	protein_coding	-	chr5:87065926-87092555	0.14261	0	inf	inf	1	1	up	Ugt2b36	ENSMUSG00000070704	protein_coding	-	chr5:87065926-87092555	0.16413	0	inf	inf	1	1	up	Ugt2b36	ENSMUSG00000070704	protein_coding	-	chr5:87065926-87092555	0.292789	0	inf	inf	1	1	up	231396	-	MGI:MGI:3576103|Ensembl:ENSMUSG00000070704|Vega:OTTMUSG00000026779	5	5|5 E1	UDP glucuronosyltransferase 2 family, polypeptide B36	mmu00040(Pentose and glucuronate interconversions)//mmu00053(Ascorbate and aldarate metabolism)//mmu00140(Steroid hormone biosynthesis)//mmu00500(Starch and sucrose metabolism)//mmu00830(Retinol metabolism)//mmu00860(Porphyrin and chlorophyll metabolism)//mmu00980(Metabolism of xenobiotics by cytochrome P450)//mmu00982(Drug metabolism - cytochrome P450)//mmu00983(Drug metabolism - other enzymes)/…	GO:0043231(intracellular membrane-bounded organelle)//GO:0070062(extracellular exosome)	GO:0015020(glucuronosyltransferase activity)	GO:0009813(flavonoid biosynthetic process)//GO:0052696(flavonoid glucuronidation)
Ugdh	ENSMUSG00000029201	protein_coding	-	chr5:65413201-65435946	27.93	11.6251	2.40256	1.26457	0.25345	0.973707	up	Ugdh	ENSMUSG00000029201	protein_coding	-	chr5:65413201-65435946	30.3232	12.4546	2.43469	1.28374	0.30315	0.97371	up	Ugdh	ENSMUSG00000029201	protein_coding	-	chr5:65413201-65435946	28.3809	12.8993	2.20018	1.13762	0.3792	0.964648	up	22235	Udpgdh	MGI:MGI:1306785|Ensembl:ENSMUSG00000029201|Vega:OTTMUSG00000028398	5	5 C3.1|5 33.67 cM	UDP-glucose dehydrogenase	mmu00040(Pentose and glucuronate interconversions)//mmu00053(Ascorbate and aldarate metabolism)//mmu00500(Starch and sucrose metabolism)//mmu00520(Amino sugar and nucleotide sugar metabolism)//mmu01100(Metabolic pathways)	GO:0005654(nucleoplasm)//GO:0005634(nucleus)//GO:0070062(extracellular exosome)//GO:0005829(cytosol)	GO:0016616(oxidoreductase activity, acting on the CH-OH group of donors, NAD or NADP as acceptor)//GO:0003824(catalytic activity)//GO:0016491(oxidoreductase activity)//GO:0051287(NAD binding)//GO:0003979(UDP-glucose 6-dehydrogenase activity)	GO:0006024(glycosaminoglycan biosynthetic process)//GO:0055114(oxidation-reduction process)//GO:0008152(metabolic process)//GO:0001702(gastrulation with mouth forming second)//GO:0006065(UDP-glucuronate biosynthetic process)//GO:0005975(carbohydrate metabolic process)
Ugcg	ENSMUSG00000028381	protein_coding	+	chr4:59189256-59222833	62.6065	17.5932	3.55858	1.8313	0.0771	0.973707	up	Ugcg	ENSMUSG00000028381	protein_coding	+	chr4:59189256-59222833	60.5499	18.6973	3.23844	1.6953	0.0723	0.97371	up	Ugcg	ENSMUSG00000028381	protein_coding	+	chr4:59189256-59222833	65.8384	18.2901	3.59968	1.84787	0.11265	0.964648	up	22234	AU043821|C80537|Epcs21|GlcT-1|Ugcgl	MGI:MGI:1332243|Ensembl:ENSMUSG00000028381|Vega:OTTMUSG00000007645	4	4 32.44 cM|4 B3	UDP-glucose ceramide glucosyltransferase	mmu00600(Sphingolipid metabolism)//mmu01100(Metabolic pathways)	GO:0016020(membrane)//GO:0016021(integral component of membrane)//GO:0005794(Golgi apparatus)	GO:0008120(ceramide glucosyltransferase activity)//GO:0016757(transferase activity, transferring glycosyl groups)//GO:0016740(transferase activity)	GO:0006629(lipid metabolic process)//GO:0006679(glucosylceramide biosynthetic process)//GO:1903955(positive regulation of protein targeting to mitochondrion)//GO:0006665(sphingolipid metabolic process)
Ubxn7	ENSMUSG00000053774	protein_coding	+	chr16:32332251-32393747	78.647	24.5775	3.19995	1.67805	0.22415	0.973707	up	Ubxn7	ENSMUSG00000053774	protein_coding	+	chr16:32332251-32393747	75.7621	24.1492	3.13725	1.6495	0.17975	0.97371	up	Ubxn7	ENSMUSG00000053774	protein_coding	+	chr16:32332251-32393747	77.5441	24.6156	3.15021	1.65545	0.13945	0.964648	up	224111	A630090P18|AI196514|Ubxd7|mKIAA0794	MGI:MGI:2146388|Ensembl:ENSMUSG00000053774	16	16|16 A1	UBX domain protein 7		GO:0005654(nucleoplasm)//GO:0005634(nucleus)//GO:0034098(VCP-NPL4-UFD1 AAA ATPase complex)	GO:0008134(transcription factor binding)//GO:0043130(ubiquitin binding)//GO:0031625(ubiquitin protein ligase binding)	GO:0008150(biological_process)
Ubtf	ENSMUSG00000020923	protein_coding	-	chr11:102304559-102319742	126.926	59.1191	2.14695	1.10229	0.3402	0.974578	up	Ubtf	ENSMUSG00000020923	protein_coding	-	chr11:102304559-102319742	124.412	52.6333	2.36374	1.24107	0.2618	0.97371	up	Ubtf	ENSMUSG00000020923	protein_coding	-	chr11:102304559-102319742	125.706	61.5164	2.04347	1.03102	0.2717	0.964648	up	21429	A930005G04Rik|NOR-90|Tcfubf|UBF|UBF-1|UBF1	MGI:MGI:98512|Ensembl:ENSMUSG00000020923|Vega:OTTMUSG00000002765	11	11|11 D	upstream binding transcription factor, RNA polymerase I		GO:0005634(nucleus)//GO:0001650(fibrillar center)//GO:0005730(nucleolus)	GO:0001164(RNA polymerase I CORE element sequence-specific DNA binding)//GO:0005515(protein binding)//GO:0001165(RNA polymerase I upstream control element sequence-specific DNA binding)//GO:0003677(DNA binding)//GO:0044822(poly(A) RNA binding)	GO:0006362(transcription elongation from RNA polymerase I promoter)//GO:0000183(chromatin silencing at rDNA)//GO:0006351(transcription, DNA-templated)//GO:0006355(regulation of transcription, DNA-templated)//GO:0045943(positive regulation of transcription from RNA polymerase I promoter)
Ubfd1	ENSMUSG00000030870	protein_coding	+	chr7:122037212-122082194	140.477	37.9701	3.69968	1.8874	0.1116	0.973707	up	Ubfd1	ENSMUSG00000030870	protein_coding	+	chr7:122037212-122082194	141.05	35.0383	4.02559	2.0092	0.10825	0.97371	up	Ubfd1	ENSMUSG00000030870	protein_coding	+	chr7:122037212-122082194	141.358	35.3433	3.99958	1.99985	0.1003	0.964648	up	28018	AI467302|D7Wsu105e|D7Wsu128e|Ubph	MGI:MGI:107301|Ensembl:ENSMUSG00000030870|Vega:OTTMUSG00000025468	7	7 F3|7 65.35 cM	ubiquitin family domain containing 1		GO:0005575(cellular_component)	GO:0044822(poly(A) RNA binding)	GO:0008150(biological_process)
Ube4a	ENSMUSG00000059890	protein_coding	-	chr9:44923130-44965600	62.1199	22.7106	2.73528	1.45169	0.1362	0.973707	up	Ube4a	ENSMUSG00000059890	protein_coding	-	chr9:44923130-44965600	68.25	21.7988	3.13091	1.64658	0.0945	0.97371	up	Ube4a	ENSMUSG00000059890	protein_coding	-	chr9:44923130-44965600	66.8197	22.9295	2.91414	1.54307	0.1094	0.964648	up	140630	4732444G18Rik|9930123J21Rik|UFD2b	MGI:MGI:2154580|Ensembl:ENSMUSG00000059890|Vega:OTTMUSG00000030766	9	9|9 A5.2	ubiquitination factor E4A	mmu04120(Ubiquitin mediated proteolysis)	GO:0005737(cytoplasm)//GO:0000151(ubiquitin ligase complex)	GO:0070740(tubulin-glutamic acid ligase activity)//GO:0070735(protein-glycine ligase activity)//GO:0070739(protein-glutamic acid ligase activity)//GO:0008766(UDP-N-acetylmuramoylalanyl-D-glutamyl-2,6-diaminopimelate-D-alanyl-D-alanine ligase activity)//GO:0070737(protein-glycine ligase activity, elongating)//GO:0004842(ubiquitin-protein transferase activity)//GO:0018169(ribosomal S6-glutamic acid…	GO:0000209(protein polyubiquitination)//GO:0006511(ubiquitin-dependent protein catabolic process)//GO:0016567(protein ubiquitination)
Ube3a	ENSMUSG00000025326	protein_coding	+	chr7:59228751-59306727	84.8401	25.4374	3.33526	1.7378	0.1107	0.973707	up	Ube3a	ENSMUSG00000025326	protein_coding	+	chr7:59228751-59306727	78.0656	25.9939	3.00322	1.58651	0.14775	0.97371	up	Ube3a	ENSMUSG00000025326	protein_coding	+	chr7:59228751-59306727	87.3324	27.8967	3.13056	1.64642	0.17675	0.964648	up	22215	4732496B02|5830462N02Rik|A130086L21Rik|Hpve6a|mKIAA4216	MGI:MGI:105098|Ensembl:ENSMUSG00000025326|Vega:OTTMUSG00000055999	7	7 C|7 33.95 cM	ubiquitin protein ligase E3A	mmu04120(Ubiquitin mediated proteolysis)//mmu05203(Viral carcinogenesis)	GO:0005829(cytosol)//GO:0005634(nucleus)//GO:0005737(cytoplasm)//GO:0000502(proteasome complex)	GO:0070740(tubulin-glutamic acid ligase activity)//GO:0070735(protein-glycine ligase activity)//GO:0070739(protein-glutamic acid ligase activity)//GO:0008766(UDP-N-acetylmuramoylalanyl-D-glutamyl-2,6-diaminopimelate-D-alanyl-D-alanine ligase activity)//GO:0070737(protein-glycine ligase activity, elongating)//GO:0004842(ubiquitin-protein transferase activity)//GO:0018169(ribosomal S6-glutamic acid…	GO:0070936(protein K48-linked ubiquitination)//GO:0060736(prostate gland growth)//GO:0045944(positive regulation of transcription from RNA polymerase II promoter)//GO:0051865(protein autoubiquitination)//GO:2000058(regulation of protein ubiquitination involved in ubiquitin-dependent protein catabolic process)//GO:0031398(positive regulation of protein ubiquitination)//GO:0016567(protein ubiquitin…
Ube2w	ENSMUSG00000025939	protein_coding	-	chr1:16540789-16621539	116.71	30.9325	3.77307	1.91574	0.09865	0.973707	up	Ube2w	ENSMUSG00000025939	protein_coding	-	chr1:16540789-16621539	108.606	31.1761	3.48363	1.80059	0.07375	0.97371	up	Ube2w	ENSMUSG00000025939	protein_coding	-	chr1:16540789-16621539	116.948	32.3066	3.61995	1.85597	0.06095	0.964648	up	66799	6130401J04Rik	MGI:MGI:1914049|Ensembl:ENSMUSG00000025939|Vega:OTTMUSG00000029683	1	1|1 A3	ubiquitin-conjugating enzyme E2W (putative)	mmu04120(Ubiquitin mediated proteolysis)	GO:0005634(nucleus)//GO:0005737(cytoplasm)	GO:0031625(ubiquitin protein ligase binding)//GO:0005524(ATP binding)//GO:0004842(ubiquitin-protein transferase activity)//GO:0061630(ubiquitin protein ligase activity)//GO:0000166(nucleotide binding)//GO:0061631(ubiquitin conjugating enzyme activity)//GO:0005515(protein binding)//GO:0016740(transferase activity)	GO:0070979(protein K11-linked ubiquitination)//GO:0006974(cellular response to DNA damage stimulus)//GO:0071218(cellular response to misfolded protein)//GO:0000209(protein polyubiquitination)//GO:0043161(proteasome-mediated ubiquitin-dependent protein catabolic process)//GO:0006281(DNA repair)//GO:0006513(protein monoubiquitination)//GO:0006515(misfolded or incompletely synthesized protein catabo…
Ube2h	ENSMUSG00000039159	protein_coding	-	chr6:30211288-30304539	122.83	35.4744	3.46251	1.79182	0.06205	0.973707	up	Ube2h	ENSMUSG00000039159	protein_coding	-	chr6:30211288-30304539	122.155	33.6905	3.6258	1.8583	0.0657	0.97371	up	Ube2h	ENSMUSG00000039159	protein_coding	-	chr6:30211288-30304539	134.669	41.1374	3.27365	1.7109	0.1114	0.964648	up	22214	1500009C23Rik|AI181839|AI326965|AI462483|AW227540|E2-20K|Gid3|N28148|Ubc8	MGI:MGI:104632|Ensembl:ENSMUSG00000039159|Vega:OTTMUSG00000014347	6	6 A3.3|6 12.52 cM	ubiquitin-conjugating enzyme E2H	mmu04120(Ubiquitin mediated proteolysis)	GO:0005737(cytoplasm)	GO:0031625(ubiquitin protein ligase binding)//GO:0005524(ATP binding)//GO:0004842(ubiquitin-protein transferase activity)//GO:0061630(ubiquitin protein ligase activity)//GO:0000166(nucleotide binding)//GO:0061631(ubiquitin conjugating enzyme activity)//GO:0016740(transferase activity)	GO:0043161(proteasome-mediated ubiquitin-dependent protein catabolic process)//GO:0070936(protein K48-linked ubiquitination)//GO:0070979(protein K11-linked ubiquitination)
Ube2g1	ENSMUSG00000020794	protein_coding	+	chr11:72607282-72686481	101.5	30.749	3.30092	1.72287	0.23005	0.973707	up	Ube2g1	ENSMUSG00000020794	protein_coding	+	chr11:72607282-72686481	97.6615	34.8206	2.80471	1.48785	0.22405	0.97371	up	Ube2g1	ENSMUSG00000020794	protein_coding	+	chr11:72607282-72686481	103.445	29.6876	3.48445	1.80093	0.1906	0.964648	up	67128	2700059C12Rik|AI256795|AU014992|AW552068|D130023C12Rik	MGI:MGI:1914378|Ensembl:ENSMUSG00000020794|Vega:OTTMUSG00000006111	11	11|11 B4	ubiquitin-conjugating enzyme E2G 1	mmu04120(Ubiquitin mediated proteolysis)//mmu04141(Protein processing in endoplasmic reticulum)//mmu05012(Parkinson's disease)	GO:0070062(extracellular exosome)//GO:0005737(cytoplasm)	GO:0031625(ubiquitin protein ligase binding)//GO:0005524(ATP binding)//GO:0004842(ubiquitin-protein transferase activity)//GO:0061630(ubiquitin protein ligase activity)//GO:0000166(nucleotide binding)//GO:0061631(ubiquitin conjugating enzyme activity)//GO:0016740(transferase activity)	GO:0070936(protein K48-linked ubiquitination)//GO:0044257(cellular protein catabolic process)//GO:0006511(ubiquitin-dependent protein catabolic process)//GO:0070534(protein K63-linked ubiquitination)
Ube2d3	ENSMUSG00000078578	protein_coding	+	chr3:135436208-135467178	275.735	110.817	2.48821	1.31511	0.2999	0.974578	up	Ube2d3	ENSMUSG00000078578	protein_coding	+	chr3:135436208-135467178	259.594	118.86	2.18403	1.12699	0.39895	0.97371	up	Ube2d3	ENSMUSG00000078578	protein_coding	+	chr3:135436208-135467178	267.633	114.363	2.34021	1.22664	0.38505	0.964648	up	66105	1100001F19Rik|9430029A22Rik|AA414951	MGI:MGI:1913355|Ensembl:ENSMUSG00000078578|Vega:OTTMUSG00000054825	3	3|3 G3	ubiquitin-conjugating enzyme E2D 3	mmu04120(Ubiquitin mediated proteolysis)//mmu04141(Protein processing in endoplasmic reticulum)	GO:0005768(endosome)//GO:0005886(plasma membrane)//GO:0070062(extracellular exosome)//GO:0016020(membrane)	GO:0005524(ATP binding)//GO:0004842(ubiquitin-protein transferase activity)//GO:0061631(ubiquitin conjugating enzyme activity)//GO:0000166(nucleotide binding)//GO:0005515(protein binding)//GO:0016740(transferase activity)	GO:0070936(protein K48-linked ubiquitination)//GO:1903955(positive regulation of protein targeting to mitochondrion)//GO:0070979(protein K11-linked ubiquitination)//GO:0006974(cellular response to DNA damage stimulus)//GO:0016567(protein ubiquitination)//GO:0051865(protein autoubiquitination)//GO:0000209(protein polyubiquitination)//GO:0006511(ubiquitin-dependent protein catabolic process)//GO:00…
Ube2c	ENSMUSG00000001403	protein_coding	+	chr2:164769897-164779967	39.1586	13.6897	2.86045	1.51624	0.21845	0.973707	up	Ube2c	ENSMUSG00000001403	protein_coding	+	chr2:164769897-164779967	42.7046	13.8033	3.0938	1.62938	0.1397	0.97371	up	Ube2c	ENSMUSG00000001403	protein_coding	+	chr2:164769897-164779967	38.0579	15.0833	2.52317	1.33524	0.24675	0.964648	up	68612	1110015A16Rik|D2Ertd695e	MGI:MGI:1915862|Ensembl:ENSMUSG00000001403|Vega:OTTMUSG00000001153	2	2 H3|2 85.27 cM	ubiquitin-conjugating enzyme E2C	mmu04120(Ubiquitin mediated proteolysis)	GO:0005634(nucleus)//GO:0005680(anaphase-promoting complex)//GO:0005737(cytoplasm)	GO:0031625(ubiquitin protein ligase binding)//GO:0005524(ATP binding)//GO:0004842(ubiquitin-protein transferase activity)//GO:0061630(ubiquitin protein ligase activity)//GO:0000166(nucleotide binding)//GO:0061631(ubiquitin conjugating enzyme activity)//GO:0016740(transferase activity)	GO:0070936(protein K48-linked ubiquitination)//GO:0007067(mitotic nuclear division)//GO:0051301(cell division)//GO:0016567(protein ubiquitination)//GO:0030071(regulation of mitotic metaphase/anaphase transition)//GO:0007049(cell cycle)//GO:0010994(free ubiquitin chain polymerization)//GO:0070979(protein K11-linked ubiquitination)//GO:0000209(protein polyubiquitination)//GO:0006511(ubiquitin-depen…
Txlng	ENSMUSG00000038344	protein_coding	-	chrX:162407199-163352564	23.7292	7.64316	3.10463	1.63442	0.2202	0.973707	up	Txlng	ENSMUSG00000038344	protein_coding	-	chrX:162407199-163352564	22.5176	8.63469	2.60781	1.38284	0.3247	0.97371	up	Txlng	ENSMUSG00000038344	protein_coding	-	chrX:162407199-163352564	25.7324	7.63625	3.36977	1.75265	0.20145	0.964648	up	353170	4932441K18Rik|Fiat|Lrp	MGI:MGI:3590652|Ensembl:ENSMUSG00000038344|Vega:OTTMUSG00000019481	X	X|X F4	taxilin gamma		GO:0031965(nuclear membrane)//GO:0016020(membrane)//GO:0005634(nucleus)//GO:0005737(cytoplasm)//GO:0005829(cytosol)	GO:0046982(protein heterodimerization activity)//GO:0005515(protein binding)//GO:0019905(syntaxin binding)	GO:0010564(regulation of cell cycle process)//GO:0030500(regulation of bone mineralization)//GO:0006351(transcription, DNA-templated)//GO:0051726(regulation of cell cycle)//GO:0007049(cell cycle)//GO:0006355(regulation of transcription, DNA-templated)
Twf1	ENSMUSG00000022451	protein_coding	-	chr15:94543642-94589889	133.797	32.313	4.14066	2.04986	0.0819	0.973707	up	Twf1	ENSMUSG00000022451	protein_coding	-	chr15:94543642-94589889	117.814	32.7442	3.59801	1.8472	0.09375	0.97371	up	Twf1	ENSMUSG00000022451	protein_coding	-	chr15:94543642-94589889	141.407	37.5362	3.76722	1.9135	0.0993	0.964648	up	19230	A6|Ptk9|twinfilin	MGI:MGI:1100520|Ensembl:ENSMUSG00000022451|Vega:OTTMUSG00000017538	15	15|15 F1	twinfilin actin binding protein 1		GO:0048471(perinuclear region of cytoplasm)//GO:0005737(cytoplasm)//GO:0015629(actin cytoskeleton)//GO:0030175(filopodium)//GO:0030016(myofibril)//GO:0005925(focal adhesion)//GO:0005622(intracellular)//GO:0032587(ruffle membrane)//GO:0005856(cytoskeleton)//GO:0005911(cell-cell junction)	GO:0005546(phosphatidylinositol-4,5-bisphosphate binding)//GO:0003785(actin monomer binding)//GO:0004713(protein tyrosine kinase activity)//GO:0032403(protein complex binding)//GO:0005524(ATP binding)//GO:0003779(actin binding)	GO:0030837(negative regulation of actin filament polymerization)//GO:0042989(sequestering of actin monomers)//GO:0043538(regulation of actin phosphorylation)//GO:0051016(barbed-end actin filament capping)
Tulp4	ENSMUSG00000034377	protein_coding	+	chr17:6106436-6251128	152.509	69.926	2.18102	1.125	0.3742	0.974578	up	Tulp4	ENSMUSG00000034377	protein_coding	+	chr17:6106436-6251128	160.192	78.16	2.04954	1.0353	0.35065	0.97371	up	Tulp4	ENSMUSG00000034377	protein_coding	+	chr17:6106436-6251128	156.828	72.1499	2.17364	1.12011	0.4005	0.964648	up	68842	1110057P05Rik|2210038L17Rik|Tusp	MGI:MGI:1916092|Ensembl:ENSMUSG00000034377|Vega:OTTMUSG00000024073	17	17 A1|17 3.72 cM	tubby like protein 4		GO:0005929(cilium)//GO:0005737(cytoplasm)	GO:0035091(phosphatidylinositol binding)	GO:0061512(protein localization to cilium)//GO:0035556(intracellular signal transduction)
Tulp3	ENSMUSG00000001521	protein_coding	-	chr6:128321139-128355851	46.6076	22.1093	2.10807	1.07592	0.2853	0.974578	up	Tulp3	ENSMUSG00000001521	protein_coding	-	chr6:128321139-128355851	44.8936	18.5629	2.41846	1.27409	0.1387	0.97371	up	Tulp3	ENSMUSG00000001521	protein_coding	-	chr6:128321139-128355851	47.4905	21.9841	2.16022	1.11118	0.26755	0.964648	up	22158	2310022L06Rik|AI316887	MGI:MGI:1329045|Ensembl:ENSMUSG00000001521|Vega:OTTMUSG00000022778	6	6 F3|6 62.96 cM	tubby-like protein 3		GO:0005886(plasma membrane)//GO:0005929(cilium)//GO:0005576(extracellular region)//GO:0005930(axoneme)//GO:0016020(membrane)//GO:0042995(cell projection)//GO:0097546(ciliary base)//GO:0030991(intraciliary transport particle A)//GO:0072372(primary cilium)//GO:0005730(nucleolus)//GO:0005634(nucleus)//GO:0005737(cytoplasm)	GO:0019899(enzyme binding)//GO:0035091(phosphatidylinositol binding)//GO:0032403(protein complex binding)	GO:0097500(receptor localization to nonmotile primary cilium)//GO:0021915(neural tube development)//GO:0060831(smoothened signaling pathway involved in dorsal/ventral neural tube patterning)//GO:0021953(central nervous system neuron differentiation)//GO:1903546(protein localization to photoreceptor outer segment)//GO:0001843(neural tube closure)//GO:0060434(bronchus morphogenesis)//GO:0061548(gan…
Tubb3	ENSMUSG00000062380	protein_coding	+	chr8:119910359-124345724	166.351	57.4644	2.89485	1.53349	0.58855	0.977347	up	Tubb3	ENSMUSG00000062380	protein_coding	+	chr8:119910359-124345724	161.162	51.2815	3.14269	1.652	0.5466	0.97371	up	Tubb3	ENSMUSG00000062380	protein_coding	+	chr8:119910359-124345724	183.018	67.0662	2.72892	1.44833	0.6058	0.964648	up	22152	3200002H15Rik|M(beta)3|M(beta)6	MGI:MGI:107813|Ensembl:ENSMUSG00000062380|Vega:OTTMUSG00000027611	8	8|8 E1	tubulin, beta 3 class III	mmu04145(Phagosome)//mmu04540(Gap junction)	GO:0070062(extracellular exosome)//GO:0005874(microtubule)//GO:0030425(dendrite)//GO:0030424(axon)//GO:0015630(microtubule cytoskeleton)//GO:0071944(cell periphery)//GO:0005622(intracellular)//GO:0005634(nucleus)//GO:0005856(cytoskeleton)//GO:0005737(cytoplasm)//GO:0043025(neuronal cell body)	GO:0005200(structural constituent of cytoskeleton)//GO:0005515(protein binding)//GO:0000166(nucleotide binding)//GO:0005525(GTP binding)//GO:0003924(GTPase activity)//GO:0042277(peptide binding)	GO:0007067(mitotic nuclear division)//GO:0030182(neuron differentiation)//GO:0007017(microtubule-based process)//GO:0007411(axon guidance)
Ttll8	ENSMUSG00000022388	protein_coding	-	chr15:88889779-88954418	0.154519	0.0432967	3.56883	1.83545	1	1	up	Ttll8	ENSMUSG00000022388	protein_coding	-	chr15:88889779-88954418	0.368346	0.159591	2.30806	1.20668	1	1	up	Ttll8	ENSMUSG00000022388	protein_coding	-	chr15:88889779-88954418	0.226593	0.0904123	2.50621	1.32551	1	1	up	239591	1700019P01Rik|4933401B17	MGI:MGI:1922902|Ensembl:ENSMUSG00000022388|Vega:OTTMUSG00000023602	15	15|15 E3	tubulin tyrosine ligase-like family, member 8		GO:0005929(cilium)//GO:0005874(microtubule)//GO:0005930(axoneme)//GO:0042995(cell projection)//GO:0015630(microtubule cytoskeleton)//GO:0005856(cytoskeleton)//GO:0005737(cytoplasm)	GO:0070740(tubulin-glutamic acid ligase activity)//GO:0070735(protein-glycine ligase activity)//GO:0070739(protein-glutamic acid ligase activity)//GO:0008766(UDP-N-acetylmuramoylalanyl-D-glutamyl-2,6-diaminopimelate-D-alanyl-D-alanine ligase activity)//GO:0043774(coenzyme F420-2 alpha-glutamyl ligase activity)//GO:0005524(ATP binding)//GO:0070737(protein-glycine ligase activity, elongating)//GO:0…	GO:0006464(cellular protein modification process)//GO:0042384(cilium assembly)//GO:0018094(protein polyglycylation)
Ttbk2	ENSMUSG00000090100	protein_coding	-	chr2:120629125-120850604	58.6541	26.3919	2.22242	1.15213	0.42715	0.974578	up	Ttbk2	ENSMUSG00000090100	protein_coding	-	chr2:120629125-120850604	61.4728	28.6945	2.14231	1.09917	0.40435	0.97371	up	Ttbk2	ENSMUSG00000090100	protein_coding	-	chr2:120629125-120850604	59.8307	27.9341	2.14185	1.09886	0.43435	0.964648	up	140810	2610507N02Rik|AI326283|B930008N24Rik|TTK|Ttbk|Ttbk1|mKIAA0847	MGI:MGI:2155779|Ensembl:ENSMUSG00000090100|Vega:OTTMUSG00000015707	2	2|2 F1	tau tubulin kinase 2		GO:0035869(ciliary transition zone)//GO:0005634(nucleus)//GO:0005814(centriole)//GO:0005615(extracellular space)//GO:0005829(cytosol)	GO:0004674(protein serine/threonine kinase activity)	GO:0042384(cilium assembly)//GO:0042733(embryonic digit morphogenesis)//GO:1903828(negative regulation of cellular protein localization)//GO:1902857(positive regulation of nonmotile primary cilium assembly)//GO:0021915(neural tube development)//GO:0008360(regulation of cell shape)//GO:0030900(forebrain development)//GO:1990403(embryonic brain development)//GO:0008589(regulation of smoothened sign…
Tssk3	ENSMUSG00000000411	protein_coding	-	chr4:129489013-129491022	1.50186	0.646605	2.3227	1.2158	0.37535	0.974578	up	Tssk3	ENSMUSG00000000411	protein_coding	-	chr4:129489013-129491022	1.09276	0.510917	2.13883	1.09682	0.43825	0.97371	up	Tssk3	ENSMUSG00000000411	protein_coding	-	chr4:129489013-129491022	1.37903	0.0987273	13.9681	3.80406	0.248	0.964648	up	58864	1700014N07Rik|4930594I21Rik|Stk22c|Stk22d|Tsk-3|Tssk-3|Tssk3b	MGI:MGI:1929914|Ensembl:ENSMUSG00000000411|Vega:OTTMUSG00000009663	4	4|4 D2.3	testis-specific serine kinase 3		GO:0005622(intracellular)//GO:0005634(nucleus)//GO:0005737(cytoplasm)	GO:0004674(protein serine/threonine kinase activity)//GO:0004672(protein kinase activity)//GO:0000166(nucleotide binding)//GO:0016301(kinase activity)//GO:0046872(metal ion binding)//GO:0005524(ATP binding)//GO:0016740(transferase activity)	GO:0016310(phosphorylation)//GO:0006468(protein phosphorylation)//GO:0007283(spermatogenesis)//GO:0030154(cell differentiation)//GO:0007275(multicellular organism development)//GO:0048240(sperm capacitation)//GO:0035556(intracellular signal transduction)
Tspan5	ENSMUSG00000028152	protein_coding	+	chr3:138742194-138904433	153.489	41.2533	3.72064	1.89555	0.09595	0.973707	up	Tspan5	ENSMUSG00000028152	protein_coding	+	chr3:138742194-138904433	154.407	44.6709	3.45654	1.78933	0.12085	0.97371	up	Tspan5	ENSMUSG00000028152	protein_coding	+	chr3:138742194-138904433	152.92	43.6541	3.503	1.80859	0.14695	0.964648	up	56224	2810455A09Rik|4930505M03Rik|NET-4|Tm4sf9	MGI:MGI:1928096|Ensembl:ENSMUSG00000028152|Vega:OTTMUSG00000029602	3	3|3 H1	tetraspanin 5		GO:0016020(membrane)//GO:0005886(plasma membrane)//GO:0005887(integral component of plasma membrane)//GO:0016021(integral component of membrane)	GO:0019899(enzyme binding)	GO:0090002(establishment of protein localization to plasma membrane)//GO:0045747(positive regulation of Notch signaling pathway)//GO:0051604(protein maturation)//GO:0007166(cell surface receptor signaling pathway)
Tshz3	ENSMUSG00000021217	protein_coding	+	chr7:36698117-36773545	11.4281	3.34285	3.41866	1.77343	0.07885	0.973707	up	Tshz3	ENSMUSG00000021217	protein_coding	+	chr7:36698117-36773545	11.5763	3.7395	3.09569	1.63026	0.1127	0.97371	up	Tshz3	ENSMUSG00000021217	protein_coding	+	chr7:36698117-36773545	10.8451	2.53966	4.27031	2.09434	0.0594	0.964648	up	243931	A630038G13Rik|Tsh3|Zfp537|mKIAA1474|teashirt3	MGI:MGI:2442819|Ensembl:ENSMUSG00000021217|Vega:OTTMUSG00000040171	7	7|7 B2	teashirt zinc finger family member 3		GO:0005654(nucleoplasm)//GO:0005634(nucleus)//GO:0042995(cell projection)//GO:0005739(mitochondrion)//GO:0030426(growth cone)	GO:0046872(metal ion binding)//GO:0003682(chromatin binding)//GO:0005515(protein binding)//GO:0003677(DNA binding)//GO:0001078(transcriptional repressor activity, RNA polymerase II core promoter proximal region sequence-specific binding)	GO:0072195(kidney smooth muscle cell differentiation)//GO:0001657(ureteric bud development)//GO:0051152(positive regulation of smooth muscle cell differentiation)//GO:0050881(musculoskeletal movement)//GO:0050975(sensory perception of touch)//GO:0006351(transcription, DNA-templated)//GO:0001701(in utero embryonic development)//GO:0060993(kidney morphogenesis)//GO:0007275(multicellular organism de…
Tshz1	ENSMUSG00000046982	protein_coding	-	chr18:84011627-84086404	29.4055	14.217	2.06834	1.04847	0.3009	0.974578	up	Tshz1	ENSMUSG00000046982	protein_coding	-	chr18:84011627-84086404	31.7976	12.7053	2.50271	1.32349	0.2066	0.97371	up	Tshz1	ENSMUSG00000046982	protein_coding	-	chr18:84011627-84086404	33.0541	14.0269	2.35647	1.23663	0.24815	0.964648	up	110796	5730407I04Rik|D18Bwg1409e|Mtsh1|NY-CO-33|Sdccag33|Tsh1|mKIAA4206|teashirt1	MGI:MGI:1346031|Ensembl:ENSMUSG00000046982|Vega:OTTMUSG00000040170	18	18 E4|18 57.53 cM	teashirt zinc finger family member 1		GO:0005634(nucleus)	GO:0046872(metal ion binding)//GO:0003682(chromatin binding)//GO:0005515(protein binding)//GO:0003677(DNA binding)//GO:0001078(transcriptional repressor activity, RNA polymerase II core promoter proximal region sequence-specific binding)	GO:0006351(transcription, DNA-templated)//GO:0060023(soft palate development)//GO:0042474(middle ear morphogenesis)//GO:0009952(anterior/posterior pattern specification)//GO:0007275(multicellular organism development)//GO:0010468(regulation of gene expression)//GO:0006357(regulation of transcription from RNA polymerase II promoter)//GO:0006355(regulation of transcription, DNA-templated)
Tsen34	ENSMUSG00000035585	protein_coding	+	chr7:3677789-3701035	85.5072	33.0658	2.58596	1.3707	0.2612	0.973707	up	Tsen34	ENSMUSG00000035585	protein_coding	+	chr7:3677789-3701035	91.2217	36.8474	2.47565	1.30781	0.27265	0.97371	up	Tsen34	ENSMUSG00000035585	protein_coding	+	chr7:3677789-3701035	83.2741	29.6699	2.80669	1.48887	0.16555	0.964648	up	66078	0610027F08Rik|Leng5	MGI:MGI:1913328|Ensembl:ENSMUSG00000035585|Vega:OTTMUSG00000023033	7	7|7 A1	tRNA splicing endonuclease subunit 34		GO:0000214(tRNA-intron endonuclease complex)//GO:0005634(nucleus)	GO:0016829(lyase activity)//GO:0003676(nucleic acid binding)//GO:0004518(nuclease activity)//GO:0005515(protein binding)//GO:0000213(tRNA-intron endonuclease activity)	GO:0000379(tRNA-type intron splice site recognition and cleavage)//GO:0006388(tRNA splicing, via endonucleolytic cleavage and ligation)//GO:0006397(mRNA processing)//GO:0008033(tRNA processing)
Tsc22d3	ENSMUSG00000031431	protein_coding	-	chrX:140539527-140600659	234.926	62.9046	3.73464	1.90097	0.15765	0.973707	up	Tsc22d3	ENSMUSG00000031431	protein_coding	-	chrX:140539527-140600659	242.163	63.4543	3.81634	1.93219	0.0608	0.97371	up	Tsc22d3	ENSMUSG00000031431	protein_coding	-	chrX:140539527-140600659	237.872	63.5691	3.74195	1.90379	0.1457	0.964648	up	14605	DIP|Dsip1|Gilz|TSC-22R|Tilz3	MGI:MGI:1196284|Ensembl:ENSMUSG00000031431|Vega:OTTMUSG00000018845	X	X|X F1	TSC22 domain family, member 3		GO:0005634(nucleus)//GO:0005737(cytoplasm)	GO:0043426(MRF binding)//GO:0003700(transcription factor activity, sequence-specific DNA binding)	GO:0048642(negative regulation of skeletal muscle tissue development)//GO:0006970(response to osmotic stress)//GO:0006355(regulation of transcription, DNA-templated)//GO:0000122(negative regulation of transcription from RNA polymerase II promoter)//GO:0070236(negative regulation of activation-induced cell death of T cells)
Tsc22d2	ENSMUSG00000027806	protein_coding	+	chr3:58415688-58466787	20.7365	5.81372	3.56682	1.83464	0.1916	0.973707	up	Tsc22d2	ENSMUSG00000027806	protein_coding	+	chr3:58415688-58466787	28.0331	4.62181	6.06539	2.6006	0.0806	0.97371	up	Tsc22d2	ENSMUSG00000027806	protein_coding	+	chr3:58415688-58466787	24.2758	5.11565	4.7454	2.24653	0.10335	0.964648	up	72033	1810043J12Rik|5530402M19Rik	MGI:MGI:1919283|Ensembl:ENSMUSG00000027806|Vega:OTTMUSG00000052593	3	3|3 D	TSC22 domain family, member 2		GO:0005634(nucleus)//GO:0005737(cytoplasm)	GO:0003700(transcription factor activity, sequence-specific DNA binding)	GO:0006970(response to osmotic stress)
Trps1	ENSMUSG00000038679	protein_coding	-	chr15:50654751-50890463	12.6832	3.41993	3.70861	1.89088	0.04275	0.973707	up	Trps1	ENSMUSG00000038679	protein_coding	-	chr15:50654751-50890463	12.6174	3.92847	3.21177	1.68337	0.1271	0.97371	up	Trps1	ENSMUSG00000038679	protein_coding	-	chr15:50654751-50890463	13.6104	4.64096	2.93266	1.55221	0.15565	0.964648	up	83925	AI115454|AI447310|D15Ertd586e	MGI:MGI:1927616|Ensembl:ENSMUSG00000038679|Vega:OTTMUSG00000044609	15	15 C|15 19.18 cM	trichorhinophalangeal syndrome I (human)		GO:0005654(nucleoplasm)//GO:0005667(transcription factor complex)//GO:0005634(nucleus)//GO:0000790(nuclear chromatin)	GO:0008270(zinc ion binding)//GO:0003700(transcription factor activity, sequence-specific DNA binding)//GO:0043565(sequence-specific DNA binding)//GO:0003682(chromatin binding)//GO:0000977(RNA polymerase II regulatory region sequence-specific DNA binding)//GO:0001085(RNA polymerase II transcription factor binding)//GO:0001228(transcriptional activator activity, RNA polymerase II transcription reg…	GO:0032330(regulation of chondrocyte differentiation)//GO:0007507(heart development)//GO:0007178(transmembrane receptor protein serine/threonine kinase signaling pathway)//GO:0048565(digestive tract development)//GO:0009887(organ morphogenesis)//GO:0006351(transcription, DNA-templated)//GO:0048468(cell development)//GO:1902043(positive regulation of extrinsic apoptotic signaling pathway via death…
Trpc1	ENSMUSG00000032839	protein_coding	-	chr9:95706626-95750358	24.1962	9.81846	2.46435	1.30121	0.2236	0.973707	up	Trpc1	ENSMUSG00000032839	protein_coding	-	chr9:95706626-95750358	22.0858	9.31489	2.37102	1.24551	0.2543	0.97371	up	Trpc1	ENSMUSG00000032839	protein_coding	-	chr9:95706626-95750358	24.511	8.49854	2.88414	1.52814	0.18795	0.964648	up	22063	Mtrp1|Trp1|Trrp1	MGI:MGI:109528|Ensembl:ENSMUSG00000032839|Vega:OTTMUSG00000047293	9	9 50.2 cM|9 E4	transient receptor potential cation channel, subfamily C, member 1	mmu04724(Glutamatergic synapse)//mmu04726(Serotonergic synapse)//mmu04972(Pancreatic secretion)	GO:0005886(plasma membrane)//GO:0005887(integral component of plasma membrane)//GO:0043235(receptor complex)//GO:0043034(costamere)//GO:0016020(membrane)//GO:0043234(protein complex)//GO:0016021(integral component of membrane)//GO:0016323(basolateral plasma membrane)//GO:0030017(sarcomere)//GO:0045121(membrane raft)//GO:0005737(cytoplasm)	GO:0070679(inositol 1,4,5 trisphosphate binding)//GO:0005261(cation channel activity)//GO:0005216(ion channel activity)//GO:0015279(store-operated calcium channel activity)//GO:0005262(calcium channel activity)//GO:0005515(protein binding)	GO:0006828(manganese ion transport)//GO:0051281(positive regulation of release of sequestered calcium ion into cytosol)//GO:0070588(calcium ion transmembrane transport)//GO:0055085(transmembrane transport)//GO:0006816(calcium ion transport)//GO:0046541(saliva secretion)//GO:0051592(response to calcium ion)//GO:0042438(melanin biosynthetic process)//GO:0006810(transport)//GO:0051480(regulation of …
Trp53inp1	ENSMUSG00000028211	protein_coding	+	chr4:11156430-11174379	82.1735	22.8923	3.58957	1.84381	0.11835	0.973707	up	Trp53inp1	ENSMUSG00000028211	protein_coding	+	chr4:11156430-11174379	77.1606	24.2698	3.17928	1.6687	0.1061	0.97371	up	Trp53inp1	ENSMUSG00000028211	protein_coding	+	chr4:11156430-11174379	81.6234	23.9036	3.41468	1.77175	0.0867	0.964648	up	60599	2700057G22Rik|SIP|SIP18|SIP27|Stinp|Teap	MGI:MGI:1926609|Ensembl:ENSMUSG00000028211|Vega:OTTMUSG00000004505	4	4|4 A1-A2	transformation related protein 53 inducible nuclear protein 1	mmu05166(HTLV-I infection)	GO:0005776(autophagosome)//GO:0005829(cytosol)//GO:0031410(cytoplasmic vesicle)//GO:0005730(nucleolus)//GO:0005634(nucleus)//GO:0005737(cytoplasm)	GO:0016209(antioxidant activity)	GO:0010508(positive regulation of autophagy)//GO:0048102(autophagic cell death)//GO:0009408(response to heat)//GO:0000045(autophagosome assembly)//GO:0030336(negative regulation of cell migration)//GO:0007050(cell cycle arrest)//GO:0071447(cellular response to hydroperoxide)//GO:0006351(transcription, DNA-templated)//GO:2001235(positive regulation of apoptotic signaling pathway)//GO:0010506(regul…
Trio	ENSMUSG00000022263	protein_coding	-	chr15:27730651-28025848	13.3793	4.99819	2.67684	1.42053	0.24805	0.973707	up	Trio	ENSMUSG00000022263	protein_coding	-	chr15:27730651-28025848	13.1755	4.41002	2.98763	1.579	0.1037	0.97371	up	Trio	ENSMUSG00000022263	protein_coding	-	chr15:27730651-28025848	14.3164	5.34929	2.67632	1.42025	0.24005	0.964648	up	223435	6720464I07Rik|AA408740|Solo	MGI:MGI:1927230|Ensembl:ENSMUSG00000022263	15	15|15 B1	triple functional domain (PTPRF interacting)		GO:0005737(cytoplasm)	GO:0004674(protein serine/threonine kinase activity)//GO:0004672(protein kinase activity)//GO:0019899(enzyme binding)//GO:0000166(nucleotide binding)//GO:0016301(kinase activity)//GO:0005085(guanyl-nucleotide exchange factor activity)//GO:0005089(Rho guanyl-nucleotide exchange factor activity)//GO:0005524(ATP binding)//GO:0016740(transferase activity)	GO:0016310(phosphorylation)//GO:0006468(protein phosphorylation)//GO:0035023(regulation of Rho protein signal transduction)
Trim8	ENSMUSG00000025034	protein_coding	+	chr19:46501647-46516444	31.9933	7.97939	4.00949	2.00342	0.07525	0.973707	up	Trim8	ENSMUSG00000025034	protein_coding	+	chr19:46501647-46516444	31.9191	7.22753	4.41634	2.14285	0.06265	0.97371	up	Trim8	ENSMUSG00000025034	protein_coding	+	chr19:46501647-46516444	33.2528	8.44235	3.93881	1.97776	0.09875	0.964648	up	93679	AA408830|BB006755|GERP|Rnf27	MGI:MGI:1933302|Ensembl:ENSMUSG00000025034	19	19|19 D1	tripartite motif-containing 8		GO:0005829(cytosol)//GO:0043231(intracellular membrane-bounded organelle)//GO:0016605(PML body)//GO:0005654(nucleoplasm)//GO:0005634(nucleus)//GO:0005737(cytoplasm)	GO:0070740(tubulin-glutamic acid ligase activity)//GO:0008270(zinc ion binding)//GO:0070739(protein-glutamic acid ligase activity)//GO:0070735(protein-glycine ligase activity)//GO:0008766(UDP-N-acetylmuramoylalanyl-D-glutamyl-2,6-diaminopimelate-D-alanyl-D-alanine ligase activity)//GO:0042803(protein homodimerization activity)//GO:0070737(protein-glycine ligase activity, elongating)//GO:0004842(u…	GO:1900182(positive regulation of protein localization to nucleus)//GO:0010508(positive regulation of autophagy)//GO:0043123(positive regulation of I-kappaB kinase/NF-kappaB signaling)//GO:0045087(innate immune response)//GO:0046597(negative regulation of viral entry into host cell)//GO:0051091(positive regulation of sequence-specific DNA binding transcription factor activity)//GO:1902187(negativ…
Trim71	ENSMUSG00000079259	protein_coding	-	chr9:114507132-114564369	44.6531	11.4107	3.91326	1.96837	0.0726	0.973707	up	Trim71	ENSMUSG00000079259	protein_coding	-	chr9:114507132-114564369	43.8964	10.7415	4.08663	2.03091	0.0669	0.97371	up	Trim71	ENSMUSG00000079259	protein_coding	-	chr9:114507132-114564369	43.3288	10.6219	4.07921	2.02829	0.0937	0.964648	up	636931	2610206G21Rik|AL022943|Gm1127|Lin41|lin-41|mLin41|mlin-41	MGI:MGI:2685973|Ensembl:ENSMUSG00000079259|Vega:OTTMUSG00000044351	9	9|9 F3	tripartite motif-containing 71	mmu05206(MicroRNAs in cancer)	GO:0000932(cytoplasmic mRNA processing body)//GO:0005622(intracellular)//GO:0005737(cytoplasm)	GO:0070740(tubulin-glutamic acid ligase activity)//GO:0008270(zinc ion binding)//GO:0070739(protein-glutamic acid ligase activity)//GO:0070735(protein-glycine ligase activity)//GO:0008766(UDP-N-acetylmuramoylalanyl-D-glutamyl-2,6-diaminopimelate-D-alanyl-D-alanine ligase activity)//GO:0003723(RNA binding)//GO:0004842(ubiquitin-protein transferase activity)//GO:0018169(ribosomal S6-glutamic acid l…	GO:0060964(regulation of gene silencing by miRNA)//GO:0010586(miRNA metabolic process)//GO:0071310(cellular response to organic substance)//GO:0031047(gene silencing by RNA)//GO:0021915(neural tube development)//GO:0000082(G1/S transition of mitotic cell cycle)//GO:0017148(negative regulation of translation)//GO:2000177(regulation of neural precursor cell proliferation)//GO:2000637(positive regul…
Trim6	ENSMUSG00000072244	protein_coding	+	chr7:104218792-104235152	25.563	7.77907	3.28613	1.71639	0.20115	0.973707	up	Trim6	ENSMUSG00000072244	protein_coding	+	chr7:104218792-104235152	26.5868	6.71415	3.95981	1.98543	0.12135	0.97371	up	Trim6	ENSMUSG00000072244	protein_coding	+	chr7:104218792-104235152	25.1891	7.49296	3.3617	1.74919	0.1583	0.964648	up	94088	C430046K18Rik|D7Ertd684e	MGI:MGI:2137352|Ensembl:ENSMUSG00000072244|Vega:OTTMUSG00000019051	7	7 F1|7 55.55 cM	tripartite motif-containing 6		GO:0005622(intracellular)//GO:0005634(nucleus)//GO:0005737(cytoplasm)//GO:0005829(cytosol)	GO:0070740(tubulin-glutamic acid ligase activity)//GO:0008270(zinc ion binding)//GO:0070739(protein-glutamic acid ligase activity)//GO:0043773(coenzyme F420-0 gamma-glutamyl ligase activity)//GO:0008766(UDP-N-acetylmuramoylalanyl-D-glutamyl-2,6-diaminopimelate-D-alanyl-D-alanine ligase activity)//GO:0019901(protein kinase binding)//GO:0070737(protein-glycine ligase activity, elongating)//GO:00181…	GO:0010629(negative regulation of gene expression)//GO:0045071(negative regulation of viral genome replication)//GO:0045892(negative regulation of transcription, DNA-templated)//GO:0002741(positive regulation of cytokine secretion involved in immune response)//GO:0070206(protein trimerization)//GO:0010628(positive regulation of gene expression)//GO:0032496(response to lipopolysaccharide)//GO:0010…
Trim52	ENSMUSG00000022113	protein_coding	+	chr14:105977675-106833337	34.8132	15.801	2.20323	1.13962	0.2362	0.973707	up	Trim52	ENSMUSG00000022113	protein_coding	+	chr14:105977675-106833337	36.0503	14.7227	2.44862	1.29197	0.1894	0.97371	up	Trim52	ENSMUSG00000022113	protein_coding	+	chr14:105977675-106833337	30.8686	14.2091	2.17245	1.11932	0.3468	0.964648	up	212085	4921513B05Rik	MGI:MGI:3045276|Ensembl:ENSMUSG00000022113|Vega:OTTMUSG00000050045	14	14|14 E2.3	tripartite motif-containing 52		GO:0005575(cellular_component)	GO:0003674(molecular_function)	GO:0008150(biological_process)
Trim30d	ENSMUSG00000057596	protein_coding	-	chr7:104470013-104507849	1.6863	0.739932	2.279	1.1884	0.5101	0.974578	up	Trim30d	ENSMUSG00000057596	protein_coding	-	chr7:104470013-104507849	1.25809	0.274598	4.58156	2.19584	0.39755	0.97371	up	Trim30d	ENSMUSG00000057596	protein_coding	-	chr7:104470013-104507849	1.6204	0.422345	3.83666	1.93985	0.4047	0.964648	up	209387	AI451617|TRIM30-3|Trim79	MGI:MGI:3035181|Ensembl:ENSMUSG00000057596|Vega:OTTMUSG00000019202	7	7|7 E3	tripartite motif-containing 30D		GO:0005575(cellular_component)	GO:0003674(molecular_function)	GO:0008150(biological_process)
Trerf1	ENSMUSG00000064043	protein_coding	+	chr17:47140941-47359458	15.1068	6.37128	2.37109	1.24555	0.25915	0.973707	up	Trerf1	ENSMUSG00000064043	protein_coding	+	chr17:47140941-47359458	15.5601	5.30259	2.93443	1.55308	0.117	0.97371	up	Trerf1	ENSMUSG00000064043	protein_coding	+	chr17:47140941-47359458	15.0223	5.83652	2.57384	1.36392	0.2619	0.964648	up	224829	9430096I18Rik|AI429294|B830015H24|RAPA|Trep-132|Trep132	MGI:MGI:2442086	17	17|17 C	transcriptional regulating factor 1		GO:0000118(histone deacetylase complex)//GO:0005634(nucleus)//GO:0005667(transcription factor complex)	GO:0003676(nucleic acid binding)//GO:0003700(transcription factor activity, sequence-specific DNA binding)//GO:0044212(transcription regulatory region DNA binding)//GO:0008134(transcription factor binding)//GO:0046872(metal ion binding)//GO:0003677(DNA binding)	GO:0006357(regulation of transcription from RNA polymerase II promoter)//GO:0006351(transcription, DNA-templated)//GO:0006355(regulation of transcription, DNA-templated)//GO:0045893(positive regulation of transcription, DNA-templated)
Trank1	ENSMUSG00000062296	protein_coding	+	chr9:111311738-111395774	185.287	67.2457	2.75538	1.46225	0.43695	0.974578	up	Trank1	ENSMUSG00000062296	protein_coding	+	chr9:111311738-111395774	181.002	59.1928	3.05783	1.61251	0.30215	0.97371	up	Trank1	ENSMUSG00000062296	protein_coding	+	chr9:111311738-111395774	175.283	59.1683	2.96245	1.56679	0.18975	0.964648	up	320429	A230061D21Rik|C030048J01Rik|Gm187|Lba1	MGI:MGI:1341834|Ensembl:ENSMUSG00000062296|Vega:OTTMUSG00000052507	9	9|9 F3	tetratricopeptide repeat and ankyrin repeat containing 1		GO:0005575(cellular_component)	GO:0003674(molecular_function)	GO:0008150(biological_process)
Tram1	ENSMUSG00000025935	protein_coding	-	chr1:13564701-13589864	146.374	41.198	3.55293	1.82901	0.08445	0.973707	up	Tram1	ENSMUSG00000025935	protein_coding	-	chr1:13564701-13589864	146.256	41.6763	3.50934	1.8112	0.08905	0.97371	up	Tram1	ENSMUSG00000025935	protein_coding	-	chr1:13564701-13589864	152.876	39.947	3.82696	1.9362	0.10355	0.964648	up	72265	1810049E02Rik|TRAMP	MGI:MGI:1919515|Ensembl:ENSMUSG00000025935|Vega:OTTMUSG00000049113	1	1|1 A3	translocating chain-associating membrane protein 1	mmu04141(Protein processing in endoplasmic reticulum)	GO:0005783(endoplasmic reticulum)//GO:0005791(rough endoplasmic reticulum)//GO:0016021(integral component of membrane)//GO:0016020(membrane)	GO:0003674(molecular_function)	GO:0006613(cotranslational protein targeting to membrane)//GO:0015031(protein transport)//GO:0006810(transport)
Traf3ip1	ENSMUSG00000034292	protein_coding	+	chr1:91494667-91529303	26.0245	10.6429	2.44523	1.28997	0.2342	0.973707	up	Traf3ip1	ENSMUSG00000034292	protein_coding	+	chr1:91494667-91529303	25.5251	9.23264	2.76466	1.4671	0.12755	0.97371	up	Traf3ip1	ENSMUSG00000034292	protein_coding	+	chr1:91494667-91529303	26.2962	11.223	2.34305	1.22839	0.29555	0.964648	up	74019	3930402D05Rik|AU041749|MIP-T3	MGI:MGI:1921269|Ensembl:ENSMUSG00000034292|Vega:OTTMUSG00000048497	1	1|1 D	TRAF3 interacting protein 1		GO:0005929(cilium)//GO:0005930(axoneme)//GO:0042995(cell projection)//GO:0005829(cytosol)//GO:0097546(ciliary base)//GO:0005813(centrosome)//GO:0030992(intraciliary transport particle B)//GO:0015630(microtubule cytoskeleton)//GO:0097542(ciliary tip)//GO:0035869(ciliary transition zone)//GO:0036064(ciliary basal body)//GO:0005856(cytoskeleton)//GO:0005737(cytoplasm)	GO:0005102(receptor binding)//GO:0008017(microtubule binding)//GO:0005515(protein binding)//GO:0015631(tubulin binding)	GO:0070507(regulation of microtubule cytoskeleton organization)//GO:0042384(cilium assembly)//GO:0031076(embryonic camera-type eye development)//GO:0036342(post-anal tail morphogenesis)//GO:0050687(negative regulation of defense response to virus)//GO:0021532(neural tube patterning)//GO:0032480(negative regulation of type I interferon production)//GO:0030030(cell projection organization)//GO:1901…
Tpm3	ENSMUSG00000027940	protein_coding	+	chr3:90072648-90100902	133.323	44.8631	2.97176	1.57132	0.14425	0.973707	up	Tpm3	ENSMUSG00000027940	protein_coding	+	chr3:90072648-90100902	133.009	45.3403	2.93358	1.55266	0.1085	0.97371	up	Tpm3	ENSMUSG00000027940	protein_coding	+	chr3:90072648-90100902	118.435	47.7493	2.48034	1.31054	0.1842	0.964648	up	59069	TM30nm|TMnm|Tm5NM|Tpm-5|Tpm5|Trop-5|gamma-TM|hTM30nm|hTMnm	MGI:MGI:1890149|Ensembl:ENSMUSG00000027940|Vega:OTTMUSG00000029647	3	3|3 F1	tropomyosin 3, gamma	mmu04260(Cardiac muscle contraction)//mmu04261(Adrenergic signaling in cardiomyocytes)//mmu05200(Pathways in cancer)//mmu05216(Thyroid cancer)//mmu05410(Hypertrophic cardiomyopathy (HCM))//mmu05414(Dilated cardiomyopathy)	GO:0030863(cortical cytoskeleton)//GO:0043005(neuron projection)//GO:0032154(cleavage furrow)//GO:0001725(stress fiber)//GO:0070062(extracellular exosome)//GO:0031941(filamentous actin)//GO:0030426(growth cone)//GO:0002102(podosome)//GO:0005856(cytoskeleton)//GO:0005737(cytoplasm)	GO:0005515(protein binding)//GO:0003779(actin binding)
Tpbg	ENSMUSG00000035274	protein_coding	+	chr9:85820240-85847055	5.71341	1.85994	3.07181	1.61909	0.1775	0.973707	up	Tpbg	ENSMUSG00000035274	protein_coding	+	chr9:85820240-85847055	5.78716	1.59945	3.61822	1.85528	0.12575	0.97371	up	Tpbg	ENSMUSG00000035274	protein_coding	+	chr9:85820240-85847055	5.26084	1.81915	2.89192	1.53203	0.24175	0.964648	up	21983	5T4|AW495680|WAIF1	MGI:MGI:1341264|Ensembl:ENSMUSG00000035274|Vega:OTTMUSG00000045041	9	9|9 E3.1	trophoblast glycoprotein		GO:0005886(plasma membrane)//GO:0009986(cell surface)//GO:0016020(membrane)//GO:0016021(integral component of membrane)//GO:0005783(endoplasmic reticulum)//GO:0005737(cytoplasm)		GO:0051965(positive regulation of synapse assembly)
Tox	ENSMUSG00000041272	protein_coding	-	chr4:6686352-6991557	17.5097	7.18564	2.43675	1.28496	0.19175	0.973707	up	Tox	ENSMUSG00000041272	protein_coding	-	chr4:6686352-6991557	17.3451	6.73785	2.57428	1.36417	0.16725	0.97371	up	Tox	ENSMUSG00000041272	protein_coding	-	chr4:6686352-6991557	17.9351	7.51647	2.38611	1.25466	0.26375	0.964648	up	252838	1700007F02Rik	MGI:MGI:2181659|Ensembl:ENSMUSG00000041272|Vega:OTTMUSG00000004332	4	4|4 A1	thymocyte selection-associated high mobility group box		GO:0005634(nucleus)	GO:0003677(DNA binding)
Top1	ENSMUSG00000070544	protein_coding	+	chr2:160645887-160722764	125.971	43.8169	2.87496	1.52354	0.1042	0.973707	up	Top1	ENSMUSG00000070544	protein_coding	+	chr2:160645887-160722764	118.147	41.733	2.83102	1.50132	0.11215	0.97371	up	Top1	ENSMUSG00000070544	protein_coding	+	chr2:160645887-160722764	120.368	41.1143	2.92764	1.54974	0.10665	0.964648	up	21969	AI467334|D130064I21Rik|Top-1	MGI:MGI:98788|Ensembl:ENSMUSG00000070544|Vega:OTTMUSG00000001178	2	2 80.96 cM|2 H2-3	topoisomerase (DNA) I		GO:0043204(perikaryon)//GO:0000932(cytoplasmic mRNA processing body)//GO:0000228(nuclear chromosome)//GO:0005694(chromosome)//GO:0001650(fibrillar center)//GO:0001651(dense fibrillar component)//GO:0005730(nucleolus)//GO:0005654(nucleoplasm)//GO:0005634(nucleus)//GO:0031298(replication fork protection complex)//GO:0005737(cytoplasm)	GO:0016853(isomerase activity)//GO:0003917(DNA topoisomerase type I activity)//GO:0031490(chromatin DNA binding)//GO:0032403(protein complex binding)//GO:0003682(chromatin binding)//GO:0003916(DNA topoisomerase activity)//GO:0044822(poly(A) RNA binding)//GO:0001046(core promoter sequence-specific DNA binding)//GO:0003918(DNA topoisomerase type II (ATP-hydrolyzing) activity)//GO:0003677(DNA bindin…	GO:0032922(circadian regulation of gene expression)//GO:0040016(embryonic cleavage)//GO:0009303(rRNA transcription)//GO:0048511(rhythmic process)//GO:0006265(DNA topological change)//GO:0006260(DNA replication)//GO:0006338(chromatin remodeling)//GO:0007059(chromosome segregation)
Tomm34	ENSMUSG00000018322	protein_coding	-	chr2:164053539-164155524	245.696	67.8026	3.62369	1.85746	0.27535	0.974578	up	Tomm34	ENSMUSG00000018322	protein_coding	-	chr2:164053539-164155524	248.016	67.8119	3.6574	1.87082	0.26995	0.97371	up	Tomm34	ENSMUSG00000018322	protein_coding	-	chr2:164053539-164155524	261.027	73.4903	3.55187	1.82858	0.26925	0.964648	up	67145	2610100K07Rik|TOM34	MGI:MGI:1914395|Ensembl:ENSMUSG00000018322|Vega:OTTMUSG00000016136	2	2|2 H3	translocase of outer mitochondrial membrane 34		GO:0016020(membrane)//GO:0005739(mitochondrion)//GO:0005741(mitochondrial outer membrane)//GO:0005654(nucleoplasm)//GO:0005634(nucleus)//GO:0005737(cytoplasm)	GO:0031072(heat shock protein binding)//GO:0005515(protein binding)	GO:0006626(protein targeting to mitochondrion)
Tnrc6c	ENSMUSG00000025571	protein_coding	+	chr11:117654288-117763439	89.736	31.5302	2.84603	1.50895	0.1989	0.973707	up	Tnrc6c	ENSMUSG00000025571	protein_coding	+	chr11:117654288-117763439	96.9287	28.8818	3.35606	1.74677	0.10735	0.97371	up	Tnrc6c	ENSMUSG00000025571	protein_coding	+	chr11:117654288-117763439	90.5726	30.9309	2.92823	1.55003	0.17045	0.964648	up	217351	9930033H14Rik|mKIAA1582	MGI:MGI:2443265|Ensembl:ENSMUSG00000025571|Vega:OTTMUSG00000003674	11	11|11 E2	trinucleotide repeat containing 6C		GO:0005575(cellular_component)	GO:0000166(nucleotide binding)//GO:0003674(molecular_function)//GO:0003676(nucleic acid binding)//GO:0003723(RNA binding)	GO:0060964(regulation of gene silencing by miRNA)//GO:0035162(embryonic hemopoiesis)//GO:0031047(gene silencing by RNA)//GO:1900153(positive regulation of nuclear-transcribed mRNA catabolic process, deadenylation-dependent decay)//GO:0035195(gene silencing by miRNA)//GO:0001706(endoderm formation)//GO:0006417(regulation of translation)//GO:0060213(positive regulation of nuclear-transcribed mRNA p…
Tnrc6b	ENSMUSG00000047888	protein_coding	+	chr15:80711318-80941086	36.5382	10.6887	3.41837	1.77331	0.08865	0.973707	up	Tnrc6b	ENSMUSG00000047888	protein_coding	+	chr15:80711318-80941086	37.8961	10.3873	3.64831	1.86723	0.07505	0.97371	up	Tnrc6b	ENSMUSG00000047888	protein_coding	+	chr15:80711318-80941086	37.9721	10.4346	3.63905	1.86356	0.1167	0.964648	up	213988	2700090M07Rik|A730065C02Rik|AI848765|D230019K20Rik	MGI:MGI:2443730|Ensembl:ENSMUSG00000047888	15	15|15 E1	trinucleotide repeat containing 6b		GO:0005575(cellular_component)//GO:0005737(cytoplasm)	GO:0044822(poly(A) RNA binding)//GO:0000166(nucleotide binding)//GO:0003723(RNA binding)	GO:0006417(regulation of translation)//GO:0031047(gene silencing by RNA)//GO:1900153(positive regulation of nuclear-transcribed mRNA catabolic process, deadenylation-dependent decay)//GO:0060213(positive regulation of nuclear-transcribed mRNA poly(A) tail shortening)
Tnrc6a	ENSMUSG00000052707	protein_coding	+	chr7:123123884-123195288	46.777	20.2572	2.30916	1.20737	0.3081	0.974578	up	Tnrc6a	ENSMUSG00000052707	protein_coding	+	chr7:123123884-123195288	47.5629	19.1683	2.48132	1.31111	0.21175	0.97371	up	Tnrc6a	ENSMUSG00000052707	protein_coding	+	chr7:123123884-123195288	47.7642	20.4161	2.33953	1.22622	0.2887	0.964648	up	233833	2010321I05Rik|3110054G10Rik|AW557223|CAGH26|D130023A07Rik|GW182|Tnrc6	MGI:MGI:2385292|Ensembl:ENSMUSG00000052707|Vega:OTTMUSG00000058124	7	7|7 F3	trinucleotide repeat containing 6a		GO:0035068(micro-ribonucleoprotein complex)//GO:0000932(cytoplasmic mRNA processing body)//GO:0048471(perinuclear region of cytoplasm)//GO:0005794(Golgi apparatus)//GO:0043231(intracellular membrane-bounded organelle)//GO:0005654(nucleoplasm)//GO:0005737(cytoplasm)	GO:0044822(poly(A) RNA binding)//GO:0000166(nucleotide binding)//GO:0032947(protein complex scaffold)//GO:0003723(RNA binding)	GO:0031047(gene silencing by RNA)//GO:0035195(gene silencing by miRNA)//GO:0006417(regulation of translation)//GO:0035278(miRNA mediated inhibition of translation)//GO:0009267(cellular response to starvation)//GO:0032507(maintenance of protein location in cell)
Tnpo2	ENSMUSG00000031691	protein_coding	+	chr8:85036914-85067124	118.888	30.9995	3.83514	1.93928	0.15455	0.973707	up	Tnpo2	ENSMUSG00000031691	protein_coding	+	chr8:85036914-85067124	123.053	28.9731	4.24714	2.08649	0.0882	0.97371	up	Tnpo2	ENSMUSG00000031691	protein_coding	+	chr8:85036914-85067124	125.043	35.5951	3.51292	1.81267	0.2013	0.964648	up	212999	1110034O24Rik|AA414969|AI464345|AI852433|IPO3|Knpb2b|Kpnb2b|TRN2	MGI:MGI:2384849|Ensembl:ENSMUSG00000031691	8	8|8 C3	transportin 2 (importin 3, karyopherin beta 2b)		GO:0031965(nuclear membrane)//GO:0005634(nucleus)//GO:0034399(nuclear periphery)//GO:0005737(cytoplasm)	GO:0008139(nuclear localization sequence binding)//GO:0005515(protein binding)//GO:0008565(protein transporter activity)//GO:0008536(Ran GTPase binding)	GO:0000060(protein import into nucleus, translocation)//GO:0051148(negative regulation of muscle cell differentiation)//GO:0006606(protein import into nucleus)//GO:0015031(protein transport)//GO:0006886(intracellular protein transport)//GO:0006607(NLS-bearing protein import into nucleus)//GO:0006810(transport)//GO:0006610(ribosomal protein import into nucleus)//GO:0000059(protein import into nucl…
Tnpo1	ENSMUSG00000009470	protein_coding	-	chr13:98839018-98926384	96.5021	42.0889	2.29282	1.19712	0.3502	0.974578	up	Tnpo1	ENSMUSG00000009470	protein_coding	-	chr13:98839018-98926384	88.8959	42.5204	2.09066	1.06396	0.3775	0.97371	up	Tnpo1	ENSMUSG00000009470	protein_coding	-	chr13:98839018-98926384	93.1563	41.4177	2.2492	1.16941	0.34105	0.964648	up	238799	AU021749|D13Ertd688e|IPO2|Kpnb2|MIP|MIP1|TRN	MGI:MGI:2681523|Ensembl:ENSMUSG00000009470|Vega:OTTMUSG00000024774	13	13 D1|13 52.24 cM	transportin 1		GO:0031965(nuclear membrane)//GO:0005634(nucleus)//GO:0034399(nuclear periphery)//GO:0005737(cytoplasm)//GO:0070062(extracellular exosome)	GO:0044822(poly(A) RNA binding)//GO:0008139(nuclear localization sequence binding)//GO:0005515(protein binding)//GO:0008565(protein transporter activity)//GO:0008536(Ran GTPase binding)	GO:0000060(protein import into nucleus, translocation)//GO:0015031(protein transport)//GO:0006886(intracellular protein transport)//GO:0006607(NLS-bearing protein import into nucleus)//GO:0006810(transport)//GO:0006610(ribosomal protein import into nucleus)//GO:0000059(protein import into nucleus, docking)
Tnfsf10	ENSMUSG00000039304	protein_coding	+	chr3:27317027-27342427	0.722626	0.322383	2.24151	1.16447	1	1	up	Tnfsf10	ENSMUSG00000039304	protein_coding	+	chr3:27317027-27342427	0.619624	0.257409	2.40716	1.26733	1	1	up	Tnfsf10	ENSMUSG00000039304	protein_coding	+	chr3:27317027-27342427	0.62244	0.259259	2.40084	1.26354	1	1	up	22035	A330042I21Rik|AI448571|APO-2L|Ly81|TL2|Tnlg6a|Trail	MGI:MGI:107414|Ensembl:ENSMUSG00000039304|Vega:OTTMUSG00000037571	3	3|3 A3	tumor necrosis factor (ligand) superfamily, member 10	mmu04060(Cytokine-cytokine receptor interaction)//mmu04068(FoxO signaling pathway)//mmu04210(Apoptosis)//mmu04650(Natural killer cell mediated cytotoxicity)//mmu05162(Measles)//mmu05164(Influenza A)	GO:0016020(membrane)//GO:0016021(integral component of membrane)//GO:0070062(extracellular exosome)//GO:0005615(extracellular space)	GO:0032813(tumor necrosis factor receptor superfamily binding)//GO:0005164(tumor necrosis factor receptor binding)//GO:0005125(cytokine activity)	GO:2001238(positive regulation of extrinsic apoptotic signaling pathway)//GO:0043065(positive regulation of apoptotic process)//GO:0090200(positive regulation of release of cytochrome c from mitochondria)//GO:0043280(positive regulation of cysteine-type endopeptidase activity involved in apoptotic process)//GO:0006955(immune response)//GO:0006915(apoptotic process)
Tnfrsf22	ENSMUSG00000010751	protein_coding	-	chr7:143628073-143685872	3.37928	0.416574	8.11207	3.02007	0.38695	0.974578	up	Tnfrsf22	ENSMUSG00000010751	protein_coding	-	chr7:143628073-143685872	1.77927	0.503466	3.53404	1.82132	0.21045	0.97371	up	Tnfrsf22	ENSMUSG00000010751	protein_coding	-	chr7:143628073-143685872	4.40374	0.545826	8.06805	3.01222	0.1235	0.964648	up	79202	2810028K06Rik|C130035G06Rik|SOBa|Tnfrh2|Tnfrsf1al2|mDcTrailr2	MGI:MGI:1930270|Ensembl:ENSMUSG00000010751|Vega:OTTMUSG00000032941	7	7 F5|7 88.27 cM	tumor necrosis factor receptor superfamily, member 22		GO:0016020(membrane)//GO:0005886(plasma membrane)//GO:0005576(extracellular region)//GO:0009897(external side of plasma membrane)//GO:0016021(integral component of membrane)	GO:0004872(receptor activity)//GO:0045569(TRAIL binding)//GO:0005515(protein binding)	GO:1902042(negative regulation of extrinsic apoptotic signaling pathway via death domain receptors)
Tnfrsf21	ENSMUSG00000023915	protein_coding	+	chr17:43016554-43089188	8.90146	3.3549	2.65327	1.40777	0.2431	0.973707	up	Tnfrsf21	ENSMUSG00000023915	protein_coding	+	chr17:43016554-43089188	7.19928	3.44986	2.08683	1.06131	0.3155	0.97371	up	Tnfrsf21	ENSMUSG00000023915	protein_coding	+	chr17:43016554-43089188	8.57946	4.28263	2.00332	1.00239	0.3771	0.964648	up	94185	AA959878|DR6|R74815|TR7	MGI:MGI:2151075|Ensembl:ENSMUSG00000023915	17	17|17 C	tumor necrosis factor receptor superfamily, member 21	mmu04060(Cytokine-cytokine receptor interaction)	GO:0005886(plasma membrane)//GO:0005887(integral component of plasma membrane)//GO:0016020(membrane)//GO:0030424(axon)//GO:0016021(integral component of membrane)//GO:0031226(intrinsic component of plasma membrane)	GO:0005031(tumor necrosis factor-activated receptor activity)	GO:0031642(negative regulation of myelination)//GO:0001783(B cell apoptotic process)//GO:0042552(myelination)//GO:0006959(humoral immune response)//GO:0030889(negative regulation of B cell proliferation)//GO:0006915(apoptotic process)//GO:0002376(immune system process)//GO:0048713(regulation of oligodendrocyte differentiation)//GO:0032496(response to lipopolysaccharide)//GO:0042130(negative regul…
Tnfrsf13c	ENSMUSG00000068105	protein_coding	-	chr15:82221743-82224339	5.03807	0.568649	8.85971	3.14726	0.0356	0.973707	up	Tnfrsf13c	ENSMUSG00000068105	protein_coding	-	chr15:82221743-82224339	4.7411	0.576455	8.22457	3.03994	0.0249	0.954269	up	Tnfrsf13c	ENSMUSG00000068105	protein_coding	-	chr15:82221743-82224339	4.41754	1.29699	3.406	1.76808	0.2196	0.964648	up	72049	2010006P15Rik|BAFF-R|Baffr|Bcmd|Bcmd-1|Bcmd1|Lvis22	MGI:MGI:1919299|Ensembl:ENSMUSG00000068105	15	15|15 E1	tumor necrosis factor receptor superfamily, member 13c	mmu04060(Cytokine-cytokine receptor interaction)//mmu04064(NF-kappa B signaling pathway)//mmu04672(Intestinal immune network for IgA production)//mmu05166(HTLV-I infection)//mmu05340(Primary immunodeficiency)	GO:0016020(membrane)//GO:0009897(external side of plasma membrane)//GO:0016021(integral component of membrane)		GO:0030890(positive regulation of B cell proliferation)//GO:0031296(B cell costimulation)//GO:0002376(immune system process)//GO:0002636(positive regulation of germinal center formation)//GO:0001782(B cell homeostasis)//GO:0031295(T cell costimulation)//GO:0050776(regulation of immune response)//GO:0045078(positive regulation of interferon-gamma biosynthetic process)//GO:0002250(adaptive immune r…
Tnfrsf11a	ENSMUSG00000026321	protein_coding	+	chr1:105780722-105847981	2.11815	0.405919	5.21816	2.38354	0.0591	0.973707	up	Tnfrsf11a	ENSMUSG00000026321	protein_coding	+	chr1:105780722-105847981	1.76287	0.531433	3.31719	1.72996	0.15465	0.97371	up	Tnfrsf11a	ENSMUSG00000026321	protein_coding	+	chr1:105780722-105847981	1.92813	0.569726	3.38431	1.75886	0.2792	0.964648	up	21934	Ly109|ODFR|OFE|Rank|TRANCE-R|mRANK	MGI:MGI:1314891|Ensembl:ENSMUSG00000026321|Vega:OTTMUSG00000048968	1	1|1 E2.1	tumor necrosis factor receptor superfamily, member 11a, NFKB activator	mmu04060(Cytokine-cytokine receptor interaction)//mmu04064(NF-kappa B signaling pathway)//mmu04380(Osteoclast differentiation)//mmu04917(Prolactin signaling pathway)//mmu05323(Rheumatoid arthritis)	GO:0005886(plasma membrane)//GO:0005887(integral component of plasma membrane)//GO:0009986(cell surface)//GO:0016020(membrane)//GO:0009897(external side of plasma membrane)//GO:0016021(integral component of membrane)	GO:0005515(protein binding)//GO:0046872(metal ion binding)//GO:0005031(tumor necrosis factor-activated receptor activity)//GO:0004888(transmembrane signaling receptor activity)//GO:0019955(cytokine binding)	GO:0097190(apoptotic signaling pathway)//GO:0006955(immune response)//GO:0033209(tumor necrosis factor-mediated signaling pathway)//GO:0030316(osteoclast differentiation)//GO:0043507(positive regulation of JUN kinase activity)//GO:0071812(positive regulation of fever generation by positive regulation of prostaglandin secretion)//GO:0060086(circadian temperature homeostasis)//GO:0032496(response t…
Tnfrsf10b	ENSMUSG00000022074	protein_coding	+	chr14:69767471-69784403	8.90357	2.20622	4.03568	2.01281	0.092	0.973707	up	Tnfrsf10b	ENSMUSG00000022074	protein_coding	+	chr14:69767471-69784403	8.10954	2.2869	3.54607	1.82622	0.13055	0.97371	up	Tnfrsf10b	ENSMUSG00000022074	protein_coding	+	chr14:69767471-69784403	7.82792	2.1703	3.60685	1.85074	0.1732	0.964648	up	21933	DR5|KILLER|Ly98|MK|TRAILR2|TRICK2A|TRICK2B|TRICKB	MGI:MGI:1341090|Ensembl:ENSMUSG00000022074	14	14|14 D2	tumor necrosis factor receptor superfamily, member 10b	mmu04060(Cytokine-cytokine receptor interaction)//mmu04210(Apoptosis)//mmu04650(Natural killer cell mediated cytotoxicity)//mmu05162(Measles)//mmu05164(Influenza A)	GO:0016020(membrane)//GO:0016021(integral component of membrane)//GO:0005887(integral component of plasma membrane)//GO:0009986(cell surface)	GO:0008134(transcription factor binding)//GO:0008656(cysteine-type endopeptidase activator activity involved in apoptotic process)//GO:0045569(TRAIL binding)//GO:0002020(protease binding)//GO:0005031(tumor necrosis factor-activated receptor activity)	GO:0032496(response to lipopolysaccharide)//GO:0036462(TRAIL-activated apoptotic signaling pathway)//GO:0097191(extrinsic apoptotic signaling pathway)//GO:0042127(regulation of cell proliferation)//GO:0042981(regulation of apoptotic process)//GO:0006954(inflammatory response)//GO:0007275(multicellular organism development)//GO:0006955(immune response)//GO:0006915(apoptotic process)//GO:0008625(ex…
Tnfaip6	ENSMUSG00000053475	protein_coding	+	chr2:52038008-52056686	5.84994	1.73791	3.36608	1.75107	0.13515	0.973707	up	Tnfaip6	ENSMUSG00000053475	protein_coding	+	chr2:52038008-52056686	5.75025	0.554449	10.3711	3.3745	0.0238	0.951579	up	Tnfaip6	ENSMUSG00000053475	protein_coding	+	chr2:52038008-52056686	6.59215	1.28504	5.12993	2.35894	0.1058	0.964648	up	21930	TSG-6|Tnfip6|Tsg6	MGI:MGI:1195266|Ensembl:ENSMUSG00000053475|Vega:OTTMUSG00000012436	2	2|2 C1.1	tumor necrosis factor alpha induced protein 6		GO:0005615(extracellular space)	GO:0005540(hyaluronic acid binding)	GO:0030335(positive regulation of cell migration)//GO:0007155(cell adhesion)//GO:0050728(negative regulation of inflammatory response)
Tmx4	ENSMUSG00000034723	protein_coding	-	chr2:134594184-134644145	130.196	34.8714	3.73361	1.90057	0.08205	0.973707	up	Tmx4	ENSMUSG00000034723	protein_coding	-	chr2:134594184-134644145	114.372	35.4661	3.22485	1.68923	0.08035	0.97371	up	Tmx4	ENSMUSG00000034723	protein_coding	-	chr2:134594184-134644145	121.155	32.765	3.6977	1.88663	0.07975	0.964648	up	52837	2810417D04Rik|4930500L08Rik|AI843224|AW046784|D2Bwg1356e|Txndc13|mKIAA1162	MGI:MGI:106558|Ensembl:ENSMUSG00000034723|Vega:OTTMUSG00000015451	2	2 65.66 cM|2 G1	thioredoxin-related transmembrane protein 4		GO:0005783(endoplasmic reticulum)//GO:0016020(membrane)//GO:0016021(integral component of membrane)	GO:0003756(protein disulfide isomerase activity)	GO:0045454(cell redox homeostasis)//GO:0055114(oxidation-reduction process)//GO:0006810(transport)//GO:0006457(protein folding)//GO:0034976(response to endoplasmic reticulum stress)
Tmx3	ENSMUSG00000024614	protein_coding	+	chr18:90510153-90543267	20.5757	7.00029	2.93925	1.55545	0.1524	0.973707	up	Tmx3	ENSMUSG00000024614	protein_coding	+	chr18:90510153-90543267	18.1366	7.24487	2.50337	1.32387	0.17255	0.97371	up	Tmx3	ENSMUSG00000024614	protein_coding	+	chr18:90510153-90543267	21.2613	8.13966	2.61206	1.38519	0.23765	0.964648	up	67988	6430411B10Rik|A730024F05Rik|AV259382|Txndc10|mKIAA1830	MGI:MGI:2442418|Ensembl:ENSMUSG00000024614	18	18|18 E4	thioredoxin-related transmembrane protein 3		GO:0005783(endoplasmic reticulum)//GO:0016020(membrane)//GO:0016021(integral component of membrane)//GO:0005789(endoplasmic reticulum membrane)//GO:0009986(cell surface)	GO:0016972(thiol oxidase activity)//GO:0016853(isomerase activity)//GO:0003756(protein disulfide isomerase activity)	GO:0045454(cell redox homeostasis)//GO:0034976(response to endoplasmic reticulum stress)//GO:0006457(protein folding)//GO:0018171(peptidyl-cysteine oxidation)
Tmod2	ENSMUSG00000032186	protein_coding	-	chr9:75565620-75611325	15.1057	6.21054	2.43226	1.2823	0.19985	0.973707	up	Tmod2	ENSMUSG00000032186	protein_coding	-	chr9:75565620-75611325	15.2081	5.93807	2.56111	1.35677	0.14455	0.97371	up	Tmod2	ENSMUSG00000032186	protein_coding	-	chr9:75565620-75611325	16.7401	7.36621	2.27255	1.18431	0.26915	0.964648	up	50876	N-Tmod|NTMOD	MGI:MGI:1355335|Ensembl:ENSMUSG00000032186	9	9 D|9 42.31 cM	tropomodulin 2		GO:0043005(neuron projection)//GO:0005865(striated muscle thin filament)//GO:0005856(cytoskeleton)//GO:0005737(cytoplasm)//GO:0030426(growth cone)	GO:0005523(tropomyosin binding)//GO:0003779(actin binding)	GO:0045745(positive regulation of G-protein coupled receptor protein signaling pathway)//GO:0007270(neuron-neuron synaptic transmission)//GO:0007015(actin filament organization)//GO:0051694(pointed-end actin filament capping)//GO:0006936(muscle contraction)//GO:0030239(myofibril assembly)//GO:0007611(learning or memory)
Tmf1	ENSMUSG00000030059	protein_coding	-	chr6:97155265-97179124	229.589	41.6826	5.50804	2.46154	0.0201	0.973707	up	Tmf1	ENSMUSG00000030059	protein_coding	-	chr6:97155265-97179124	230.31	43.7014	5.27006	2.39782	0.0774	0.97371	up	Tmf1	ENSMUSG00000030059	protein_coding	-	chr6:97155265-97179124	231.434	41.5591	5.56877	2.47736	0.0365	0.964648	up	232286	7030402D04Rik|Gm153|Tmf1`	MGI:MGI:2684999|Ensembl:ENSMUSG00000030059|Vega:OTTMUSG00000029717	6	6|6 D3	TATA element modulatory factor 1		GO:0005783(endoplasmic reticulum)//GO:0016020(membrane)//GO:0005634(nucleus)//GO:0005794(Golgi apparatus)//GO:0005737(cytoplasm)	GO:0005515(protein binding)//GO:0003677(DNA binding)	GO:0010629(negative regulation of gene expression)//GO:0030317(sperm motility)//GO:0007289(spermatid nucleus differentiation)//GO:0008584(male gonad development)//GO:0032275(luteinizing hormone secretion)//GO:0006351(transcription, DNA-templated)//GO:2000845(positive regulation of testosterone secretion)//GO:0033327(Leydig cell differentiation)//GO:0061136(regulation of proteasomal protein catabo…
Tmem88b	ENSMUSG00000073680	protein_coding	-	chr4:155777475-155785874	1.53918	0.282189	5.45444	2.44743	0.11985	0.973707	up	Tmem88b	ENSMUSG00000073680	protein_coding	-	chr4:155777475-155785874	1.24537	0.462224	2.6943	1.42991	0.24705	0.97371	up	Tmem88b	ENSMUSG00000073680	protein_coding	-	chr4:155777475-155785874	1.2748	0.368002	3.46412	1.79249	0.22505	0.964648	up	320587	A230069A22Rik	MGI:MGI:2444329|Ensembl:ENSMUSG00000073680|Vega:OTTMUSG00000010852	4	4|4 E2	transmembrane protein 88B		GO:0016020(membrane)//GO:0016021(integral component of membrane)//GO:0005575(cellular_component)	GO:0003674(molecular_function)	GO:0008150(biological_process)
Tmem87a	ENSMUSG00000033808	protein_coding	-	chr2:120355308-120504913	47.6034	16.8798	2.82015	1.49577	0.2954	0.974578	up	Tmem87a	ENSMUSG00000033808	protein_coding	-	chr2:120355308-120504913	43.3013	19.9125	2.17458	1.12074	0.40325	0.97371	up	Tmem87a	ENSMUSG00000033808	protein_coding	-	chr2:120355308-120504913	46.6886	16.5191	2.82633	1.49893	0.29955	0.964648	up	211499	A930025J12Rik	MGI:MGI:2441844|Ensembl:ENSMUSG00000033808|Vega:OTTMUSG00000015281	2	2|2 E5	transmembrane protein 87A		GO:0016020(membrane)//GO:0016021(integral component of membrane)//GO:0005575(cellular_component)	GO:0003674(molecular_function)	GO:0008150(biological_process)
Tmem81	ENSMUSG00000048174	protein_coding	+	chr1:132506229-132508637	2.92629	1.37714	2.12489	1.08739	0.36425	0.974578	up	Tmem81	ENSMUSG00000048174	protein_coding	+	chr1:132506229-132508637	3.37242	1.32967	2.53629	1.34272	0.268	0.97371	up	Tmem81	ENSMUSG00000048174	protein_coding	+	chr1:132506229-132508637	4.44696	2.0311	2.18944	1.13056	0.47755	0.964648	up	74626	4930429O20Rik|AI465369	MGI:MGI:1921876|Ensembl:ENSMUSG00000048174|Vega:OTTMUSG00000049392	1	1|1 E4	transmembrane protein 81		GO:0016020(membrane)//GO:0016021(integral component of membrane)//GO:0005575(cellular_component)	GO:0003674(molecular_function)	GO:0008150(biological_process)
Tmem69	ENSMUSG00000055900	protein_coding	-	chr4:116551632-116555936	12.4483	4.59087	2.71154	1.43911	0.2512	0.973707	up	Tmem69	ENSMUSG00000055900	protein_coding	-	chr4:116551632-116555936	14.5237	4.10748	3.53591	1.82208	0.165	0.97371	up	Tmem69	ENSMUSG00000055900	protein_coding	-	chr4:116551632-116555936	12.3436	3.12173	3.9541	1.98335	0.2649	0.964648	up	230657	A630048M13Rik	MGI:MGI:3045357|Ensembl:ENSMUSG00000055900|Vega:OTTMUSG00000009412	4	4|4 D1	transmembrane protein 69		GO:0016020(membrane)//GO:0016021(integral component of membrane)//GO:0005575(cellular_component)	GO:0003674(molecular_function)	GO:0008150(biological_process)
Tmem68	ENSMUSG00000028232	protein_coding	-	chr4:3549040-3574853	22.5876	9.56749	2.36087	1.23932	0.27735	0.974578	up	Tmem68	ENSMUSG00000028232	protein_coding	-	chr4:3549040-3574853	23.2258	7.7481	2.9976	1.58381	0.18945	0.97371	up	Tmem68	ENSMUSG00000028232	protein_coding	-	chr4:3549040-3574853	23.5836	9.6243	2.45042	1.29303	0.4195	0.964648	up	72098	2010300G19Rik|AA408325|AW123402	MGI:MGI:1919348|Ensembl:ENSMUSG00000028232|Vega:OTTMUSG00000004261	4	4|4 A1	transmembrane protein 68		GO:0016020(membrane)//GO:0016021(integral component of membrane)//GO:0005575(cellular_component)	GO:0003674(molecular_function)//GO:0016746(transferase activity, transferring acyl groups)	GO:0008152(metabolic process)//GO:0008150(biological_process)
Tmem65	ENSMUSG00000062373	protein_coding	-	chr15:58782268-58823530	64.1579	24.517	2.61687	1.38784	0.2117	0.973707	up	Tmem65	ENSMUSG00000062373	protein_coding	-	chr15:58782268-58823530	63.1652	24.2956	2.59985	1.37843	0.1593	0.97371	up	Tmem65	ENSMUSG00000062373	protein_coding	-	chr15:58782268-58823530	66.408	26.8679	2.47164	1.30547	0.28945	0.964648	up	74868	2610029O13Rik|4930438D12Rik	MGI:MGI:1922118|Ensembl:ENSMUSG00000062373|Vega:OTTMUSG00000020984	15	15|15 D1	transmembrane protein 65		GO:0014704(intercalated disc)//GO:0005886(plasma membrane)//GO:0005739(mitochondrion)//GO:0016021(integral component of membrane)//GO:0016020(membrane)	GO:0005515(protein binding)	GO:1903779(regulation of cardiac conduction)//GO:0003231(cardiac ventricle development)
Tmem55a	ENSMUSG00000028221	protein_coding	+	chr4:14864075-14915176	20.2572	7.85389	2.57926	1.36696	0.25505	0.973707	up	Tmem55a	ENSMUSG00000028221	protein_coding	+	chr4:14864075-14915176	22.3605	8.07073	2.77056	1.47018	0.1753	0.97371	up	Tmem55a	ENSMUSG00000028221	protein_coding	+	chr4:14864075-14915176	21.5456	8.07894	2.66687	1.41515	0.21475	0.964648	up	72519	2610319K07Rik|AI315591|AV001360	MGI:MGI:1919769|Ensembl:ENSMUSG00000028221|Vega:OTTMUSG00000004553	4	4|4 A1-A2	transmembrane protein 55A	mmu04070(Phosphatidylinositol signaling system)	GO:0005768(endosome)//GO:0005764(lysosome)//GO:0016020(membrane)//GO:0016021(integral component of membrane)//GO:0005765(lysosomal membrane)//GO:0031902(late endosome membrane)	GO:0034597(phosphatidylinositol-4,5-bisphosphate 4-phosphatase activity)//GO:0016787(hydrolase activity)	GO:0046856(phosphatidylinositol dephosphorylation)
Tmem47	ENSMUSG00000025666	protein_coding	+	chrX:81070693-81097872	57.1739	7.89218	7.24437	2.85686	0.00865	0.802176	up	Tmem47	ENSMUSG00000025666	protein_coding	+	chrX:81070693-81097872	61.3926	7.86147	7.80928	2.96519	0.0114	0.851754	up	Tmem47	ENSMUSG00000025666	protein_coding	+	chrX:81070693-81097872	60.361	8.82869	6.83694	2.77335	0.05465	0.964648	up	192216	3010015F07Rik|AI115536|BCMP1|Tm4sf10	MGI:MGI:2177570|Ensembl:ENSMUSG00000025666|Vega:OTTMUSG00000017841	X	X|X A7.2	transmembrane protein 47		GO:0016020(membrane)//GO:0005886(plasma membrane)//GO:0030054(cell junction)//GO:0016021(integral component of membrane)//GO:0005911(cell-cell junction)		GO:0098609(cell-cell adhesion)
Tmem38b	ENSMUSG00000028420	protein_coding	+	chr4:53826044-53862019	49.4868	19.7596	2.50444	1.32449	0.14735	0.973707	up	Tmem38b	ENSMUSG00000028420	protein_coding	+	chr4:53826044-53862019	47.1405	22.6718	2.07926	1.05607	0.1987	0.97371	up	Tmem38b	ENSMUSG00000028420	protein_coding	+	chr4:53826044-53862019	45.9461	22.0373	2.08493	1.06	0.29095	0.964648	up	52076	1600017F22Rik|AA437809|AV051057|D4Ertd89e|TRIC-B|mg33b	MGI:MGI:1098718|Ensembl:ENSMUSG00000028420|Vega:OTTMUSG00000007005	4	4 B2|4 28.76 cM	transmembrane protein 38B		GO:0005783(endoplasmic reticulum)//GO:0016020(membrane)//GO:0016021(integral component of membrane)//GO:0005634(nucleus)	GO:0005267(potassium channel activity)//GO:0005261(cation channel activity)	GO:0006810(transport)//GO:0015672(monovalent inorganic cation transport)//GO:0006813(potassium ion transport)//GO:0071805(potassium ion transmembrane transport)//GO:0006811(ion transport)
Tmem243	ENSMUSG00000079659	protein_coding	+	chr5:9100736-9161776	52.8703	12.102	4.36872	2.12721	0.42805	0.974578	up	Tmem243	ENSMUSG00000079659	protein_coding	+	chr5:9100736-9161776	55.4102	18.7057	2.9622	1.56667	0.4603	0.97371	up	Tmem243	ENSMUSG00000079659	protein_coding	+	chr5:9100736-9161776	49.5689	12.6508	3.91822	1.9702	0.4402	0.964648	up	652925	4930420K17Rik|E030031F02Rik	MGI:MGI:3606159|Ensembl:ENSMUSG00000079659|Vega:OTTMUSG00000054370	5	5|5 A1	transmembrane protein 243, mitochondrial		GO:0005575(cellular_component)	GO:0003674(molecular_function)	GO:0008150(biological_process)
Tmem2	ENSMUSG00000024754	protein_coding	+	chr19:21778341-21858327	9.60898	3.81832	2.51655	1.33145	0.2429	0.973707	up	Tmem2	ENSMUSG00000024754	protein_coding	+	chr19:21778341-21858327	8.76475	3.65783	2.39615	1.26072	0.2139	0.97371	up	Tmem2	ENSMUSG00000024754	protein_coding	+	chr19:21778341-21858327	10.4839	3.57027	2.93644	1.55407	0.17595	0.964648	up	83921	-	MGI:MGI:1890373|Ensembl:ENSMUSG00000024754	19	19|19 B	transmembrane protein 2		GO:0016020(membrane)//GO:0016021(integral component of membrane)//GO:0070062(extracellular exosome)	GO:0003674(molecular_function)	GO:0007275(multicellular organism development)//GO:0008150(biological_process)
Tmem186	ENSMUSG00000043140	protein_coding	-	chr16:8633883-8657531	26.6518	12.6077	2.11393	1.07993	0.5548	0.974578	up	Tmem186	ENSMUSG00000043140	protein_coding	-	chr16:8633883-8657531	27.6888	13.1761	2.10144	1.07138	0.37295	0.97371	up	Tmem186	ENSMUSG00000043140	protein_coding	-	chr16:8633883-8657531	27.2456	11.5211	2.36485	1.24175	0.4742	0.964648	up	66690	2810440M13Rik|4432406C05Rik|AI648175|AW210586	MGI:MGI:1913940|Ensembl:ENSMUSG00000043140|Vega:OTTMUSG00000025205	16	16|16 A1	transmembrane protein 186		GO:0016020(membrane)//GO:0016021(integral component of membrane)//GO:0005739(mitochondrion)	GO:0003674(molecular_function)	GO:0008150(biological_process)
Tmem178b	ENSMUSG00000057716	protein_coding	+	chr6:39873270-40255150	9.04951	2.21014	4.09454	2.0337	0.13325	0.973707	up	Tmem178b	ENSMUSG00000057716	protein_coding	+	chr6:39873270-40255150	7.77922	2.45617	3.1672	1.66321	0.13635	0.97371	up	Tmem178b	ENSMUSG00000057716	protein_coding	+	chr6:39873270-40255150	8.66997	3.42905	2.52839	1.33822	0.29545	0.964648	up	434008	EG434008|Gm5567	MGI:MGI:3647581|Ensembl:ENSMUSG00000057716|Vega:OTTMUSG00000042925	6	6 B1|6	transmembrane protein 178B		GO:0005575(cellular_component)	GO:0003674(molecular_function)	GO:0008150(biological_process)
Tmem170b	ENSMUSG00000087370	protein_coding	+	chr13:41606215-41641347	41.3398	12.4248	3.3272	1.73431	0.10915	0.973707	up	Tmem170b	ENSMUSG00000087370	protein_coding	+	chr13:41606215-41641347	39.8914	13.0326	3.06091	1.61396	0.1395	0.97371	up	Tmem170b	ENSMUSG00000087370	protein_coding	+	chr13:41606215-41641347	40.9685	11.9845	3.41844	1.77334	0.14115	0.964648	up	621976	EG621976	MGI:MGI:3647046|Ensembl:ENSMUSG00000087370	13	13|13 A4	transmembrane protein 170B		GO:0016020(membrane)//GO:0016021(integral component of membrane)//GO:0005575(cellular_component)	GO:0003674(molecular_function)	GO:0008150(biological_process)
Tmem164	ENSMUSG00000047045	protein_coding	+	chrX:142681405-142843494	28.9333	10.5512	2.74217	1.45532	0.16335	0.973707	up	Tmem164	ENSMUSG00000047045	protein_coding	+	chrX:142681405-142843494	26.4933	11.009	2.40651	1.26694	0.19185	0.97371	up	Tmem164	ENSMUSG00000047045	protein_coding	+	chrX:142681405-142843494	28.3884	11.5402	2.45995	1.29863	0.2606	0.964648	up	209497	AI316850|AI852450|AW547186|F730011B02	MGI:MGI:2148020|Ensembl:ENSMUSG00000047045|Vega:OTTMUSG00000018828	X	X|X F2	transmembrane protein 164		GO:0016020(membrane)//GO:0016021(integral component of membrane)//GO:0005575(cellular_component)	GO:0003674(molecular_function)	GO:0008150(biological_process)
Tmem132c	ENSMUSG00000034324	protein_coding	+	chr5:127241807-127565793	3.30453	1.19039	2.77602	1.47302	0.1797	0.973707	up	Tmem132c	ENSMUSG00000034324	protein_coding	+	chr5:127241807-127565793	3.36873	1.0967	3.07171	1.61904	0.163	0.97371	up	Tmem132c	ENSMUSG00000034324	protein_coding	+	chr5:127241807-127565793	3.50459	1.06124	3.30234	1.72349	0.12595	0.964648	up	208213	2810482M11Rik|3230401P16|4632425D07Rik	MGI:MGI:2443061|Ensembl:ENSMUSG00000034324|Vega:OTTMUSG00000029754	5	5|5 G1.2	transmembrane protein 132C		GO:0016020(membrane)//GO:0016021(integral component of membrane)	GO:0003674(molecular_function)	GO:0008150(biological_process)
Tmem101	ENSMUSG00000020921	protein_coding	-	chr11:102152545-102156404	43.031	12.2902	3.50123	1.80786	0.0789	0.973707	up	Tmem101	ENSMUSG00000020921	protein_coding	-	chr11:102152545-102156404	42.6524	12.6435	3.37346	1.75423	0.097	0.97371	up	Tmem101	ENSMUSG00000020921	protein_coding	-	chr11:102152545-102156404	41.0108	14.4577	2.83659	1.50416	0.1474	0.964648	up	76547	2610511E22Rik	MGI:MGI:1923797|Ensembl:ENSMUSG00000020921|Vega:OTTMUSG00000002493	11	11|11 D	transmembrane protein 101		GO:0016020(membrane)//GO:0016021(integral component of membrane)//GO:0005575(cellular_component)	GO:0004871(signal transducer activity)	GO:0043123(positive regulation of I-kappaB kinase/NF-kappaB signaling)
Tm4sf4	ENSMUSG00000027801	protein_coding	+	chr3:57425313-57441677	0.464972	0.155006	2.9997	1.58482	1	1	up	Tm4sf4	ENSMUSG00000027801	protein_coding	+	chr3:57425313-57441677	0.459235	0	inf	inf	1	1	up	Tm4sf4	ENSMUSG00000027801	protein_coding	+	chr3:57425313-57441677	0.40901	0	inf	inf	1	1	up	229302	Iltmp	MGI:MGI:2385173|Ensembl:ENSMUSG00000027801|Vega:OTTMUSG00000026676	3	3|3 D	transmembrane 4 superfamily member 4		GO:0016020(membrane)//GO:0016021(integral component of membrane)	GO:0003674(molecular_function)	GO:0008150(biological_process)
Tle4	ENSMUSG00000024642	protein_coding	-	chr19:14448071-14598051	39.5777	14.1583	2.79537	1.48304	0.18975	0.973707	up	Tle4	ENSMUSG00000024642	protein_coding	-	chr19:14448071-14598051	38.1962	15.1858	2.51526	1.33071	0.2037	0.97371	up	Tle4	ENSMUSG00000024642	protein_coding	-	chr19:14448071-14598051	38.1702	14.514	2.62989	1.395	0.20745	0.964648	up	21888	5730411M05Rik|AA792082|Bce-1|Bce1|ESTM13|ESTM14|Grg4|X83332|X83333|grg-4	MGI:MGI:104633|Ensembl:ENSMUSG00000024642	19	19 A|19 9.11 cM	transducin-like enhancer of split 4		GO:0005634(nucleus)//GO:0097458(neuron part)	GO:0070491(repressing transcription factor binding)//GO:0005515(protein binding)//GO:0003714(transcription corepressor activity)//GO:0003682(chromatin binding)//GO:0003705(transcription factor activity, RNA polymerase II distal enhancer sequence-specific binding)	GO:0045892(negative regulation of transcription, DNA-templated)//GO:0016055(Wnt signaling pathway)//GO:0006351(transcription, DNA-templated)//GO:0006355(regulation of transcription, DNA-templated)//GO:0000122(negative regulation of transcription from RNA polymerase II promoter)
Tle3	ENSMUSG00000032280	protein_coding	+	chr9:61372365-61418497	127.249	32.3918	3.92845	1.97396	0.10975	0.973707	up	Tle3	ENSMUSG00000032280	protein_coding	+	chr9:61372365-61418497	125.653	28.8766	4.35137	2.12147	0.0481	0.97371	up	Tle3	ENSMUSG00000032280	protein_coding	+	chr9:61372365-61418497	124.43	30.5242	4.07641	2.0273	0.10125	0.964648	up	21887	2610103N05Rik|ESG|Grg3a|Grg3b|mKIAA1547	MGI:MGI:104634|Ensembl:ENSMUSG00000032280|Vega:OTTMUSG00000035108	9	9|9 C	transducin-like enhancer of split 3		GO:0005634(nucleus)	GO:0005515(protein binding)	GO:0016055(Wnt signaling pathway)//GO:0006351(transcription, DNA-templated)//GO:0030154(cell differentiation)//GO:0007283(spermatogenesis)//GO:0007275(multicellular organism development)//GO:0006355(regulation of transcription, DNA-templated)
Timp3	ENSMUSG00000020044	protein_coding	+	chr10:86055124-86498896	87.4455	42.7857	2.04379	1.03125	0.38235	0.974578	up	Timp3	ENSMUSG00000020044	protein_coding	+	chr10:86055124-86498896	82.9417	40.8896	2.02843	1.02036	0.31825	0.97371	up	Timp3	ENSMUSG00000020044	protein_coding	+	chr10:86055124-86498896	91.1909	40.6672	2.24238	1.16503	0.32	0.964648	up	21859	Timp-3	MGI:MGI:98754|Ensembl:ENSMUSG00000020044|Vega:OTTMUSG00000021184	10	10 42.83 cM|10 C1-D1	tissue inhibitor of metalloproteinase 3	mmu05205(Proteoglycans in cancer)//mmu05206(MicroRNAs in cancer)	GO:0005604(basement membrane)//GO:0070062(extracellular exosome)//GO:0005576(extracellular region)//GO:0005578(proteinaceous extracellular matrix)//GO:0031012(extracellular matrix)//GO:0005634(nucleus)//GO:0005615(extracellular space)//GO:0005737(cytoplasm)	GO:0030414(peptidase inhibitor activity)//GO:0002020(protease binding)//GO:0008191(metalloendopeptidase inhibitor activity)//GO:0046872(metal ion binding)//GO:0004857(enzyme inhibitor activity)	GO:1903984(positive regulation of TRAIL-activated apoptotic signaling pathway)//GO:0071310(cellular response to organic substance)//GO:0010466(negative regulation of peptidase activity)//GO:0045861(negative regulation of proteolysis)//GO:0051045(negative regulation of membrane protein ectodomain proteolysis)//GO:1904684(negative regulation of metalloendopeptidase activity)//GO:0070373(negative re…
Timmdc1	ENSMUSG00000002846	protein_coding	-	chr16:38498346-38522663	58.6367	18.9015	3.10224	1.63331	0.12185	0.973707	up	Timmdc1	ENSMUSG00000002846	protein_coding	-	chr16:38498346-38522663	59.8612	18.4852	3.23833	1.69525	0.10945	0.97371	up	Timmdc1	ENSMUSG00000002846	protein_coding	-	chr16:38498346-38522663	59.9827	20.2574	2.96103	1.5661	0.18335	0.964648	up	76916	2810021C21Rik|4930455C21Rik|AV135763	MGI:MGI:1922139|Ensembl:ENSMUSG00000002846|Vega:OTTMUSG00000028158	16	16|16 B4	translocase of inner mitochondrial membrane domain containing 1		GO:0005654(nucleoplasm)//GO:0016021(integral component of membrane)//GO:0005739(mitochondrion)//GO:0016020(membrane)	GO:0003674(molecular_function)	GO:0008150(biological_process)
Tifa	ENSMUSG00000046688	protein_coding	+	chr3:127789871-127837492	16.5026	7.34289	2.24744	1.16828	0.6308	0.977347	up	Tifa	ENSMUSG00000046688	protein_coding	+	chr3:127789871-127837492	17.5325	6.28315	2.7904	1.48047	0.5989	0.97371	up	Tifa	ENSMUSG00000046688	protein_coding	+	chr3:127789871-127837492	17.8187	7.40547	2.40616	1.26673	0.61825	0.964648	up	211550	T2bp	MGI:MGI:2182965|Ensembl:ENSMUSG00000046688|Vega:OTTMUSG00000036830	3	3|3 G2	TRAF-interacting protein with forkhead-associated domain		GO:0005622(intracellular)	GO:0005515(protein binding)	GO:0007249(I-kappaB kinase/NF-kappaB signaling)
Thrap3	ENSMUSG00000043962	protein_coding	-	chr4:126150601-126202760	283.984	109.106	2.60283	1.38008	0.0891	0.973707	up	Thrap3	ENSMUSG00000043962	protein_coding	-	chr4:126150601-126202760	255.502	111.959	2.2821	1.19036	0.10805	0.97371	up	Thrap3	ENSMUSG00000043962	protein_coding	-	chr4:126150601-126202760	279.447	110.07	2.53882	1.34416	0.0801	0.964648	up	230753	9330151F09Rik|B230333E16Rik|Trap150	MGI:MGI:2442637|Ensembl:ENSMUSG00000043962|Vega:OTTMUSG00000009350	4	4|4 D2.2	thyroid hormone receptor associated protein 3		GO:0070062(extracellular exosome)//GO:0035145(exon-exon junction complex)//GO:0016592(mediator complex)//GO:0016607(nuclear speck)//GO:0005654(nucleoplasm)//GO:0005634(nucleus)	GO:0046966(thyroid hormone receptor binding)//GO:0003712(transcription cofactor activity)//GO:0004872(receptor activity)//GO:0001104(RNA polymerase II transcription cofactor activity)//GO:0000166(nucleotide binding)//GO:0051219(phosphoprotein binding)//GO:0044822(poly(A) RNA binding)//GO:0001046(core promoter sequence-specific DNA binding)//GO:0005515(protein binding)//GO:0005524(ATP binding)//GO…	GO:0008380(RNA splicing)//GO:0006366(transcription from RNA polymerase II promoter)//GO:0000956(nuclear-transcribed mRNA catabolic process)//GO:0030518(intracellular steroid hormone receptor signaling pathway)//GO:0006351(transcription, DNA-templated)//GO:0048511(rhythmic process)//GO:0042753(positive regulation of circadian rhythm)//GO:0006367(transcription initiation from RNA polymerase II prom…
Thbs1	ENSMUSG00000040152	protein_coding	+	chr2:118111875-118127133	14.1924	4.20093	3.3784	1.75634	0.10845	0.973707	up	Thbs1	ENSMUSG00000040152	protein_coding	+	chr2:118111875-118127133	12.7699	3.41587	3.73842	1.90243	0.0893	0.97371	up	Thbs1	ENSMUSG00000040152	protein_coding	+	chr2:118111875-118127133	14.9861	6.00026	2.49758	1.32053	0.2736	0.964648	up	21825	TSP-1|TSP1|Thbs-1|tbsp1	MGI:MGI:98737|Ensembl:ENSMUSG00000040152|Vega:OTTMUSG00000015240	2	2 59.34 cM|2 F1-F3	thrombospondin 1	mmu04015(Rap1 signaling pathway)//mmu04115(p53 signaling pathway)//mmu04145(Phagosome)//mmu04151(PI3K-Akt signaling pathway)//mmu04350(TGF-beta signaling pathway)//mmu04510(Focal adhesion)//mmu04512(ECM-receptor interaction)//mmu05144(Malaria)//mmu05205(Proteoglycans in cancer)//mmu05206(MicroRNAs in cancer)//mmu05219(Bladder cancer)	GO:0016529(sarcoplasmic reticulum)//GO:0009897(external side of plasma membrane)//GO:0070062(extracellular exosome)//GO:0005576(extracellular region)//GO:0009986(cell surface)//GO:0005577(fibrinogen complex)//GO:0005783(endoplasmic reticulum)//GO:0031012(extracellular matrix)//GO:0031091(platelet alpha granule)//GO:0005615(extracellular space)//GO:0005737(cytoplasm)//GO:0030141(secretory granule)	GO:0043236(laminin binding)//GO:0017134(fibroblast growth factor binding)//GO:0008201(heparin binding)//GO:0001968(fibronectin binding)//GO:0030169(low-density lipoprotein particle binding)//GO:0070051(fibrinogen binding)//GO:0001786(phosphatidylserine binding)//GO:0050431(transforming growth factor beta binding)//GO:0005178(integrin binding)//GO:0050840(extracellular matrix binding)//GO:0070052(…	GO:0043536(positive regulation of blood vessel endothelial cell migration)//GO:0032026(response to magnesium ion)//GO:1902043(positive regulation of extrinsic apoptotic signaling pathway via death domain receptors)//GO:0010751(negative regulation of nitric oxide mediated signal transduction)//GO:0016477(cell migration)//GO:0006986(response to unfolded protein)//GO:0045727(positive regulation of t…
Tgs1	ENSMUSG00000028233	protein_coding	+	chr4:3574874-3616619	23.8338	11.6065	2.05348	1.03807	0.28185	0.974578	up	Tgs1	ENSMUSG00000028233	protein_coding	+	chr4:3574874-3616619	24.1545	11.0257	2.19074	1.13142	0.20185	0.97371	up	Tgs1	ENSMUSG00000028233	protein_coding	+	chr4:3574874-3616619	23.6637	9.39391	2.51905	1.33288	0.2073	0.964648	up	116940	D4Ertd800e|Ncoa6ip|Pimt	MGI:MGI:2151797|Ensembl:ENSMUSG00000028233|Vega:OTTMUSG00000004256	4	4 A1|4 1.99 cM	trimethylguanosine synthase 1	mmu03013(RNA transport)	GO:0005634(nucleus)//GO:0005615(extracellular space)//GO:0005737(cytoplasm)	GO:0034807(4,5-dihydroxybenzo(a)pyrene methyltransferase activity)//GO:0043827(tRNA (adenine-57, 58-N(1)-) methyltransferase activity)//GO:0016274(protein-arginine N-methyltransferase activity)//GO:0008172(S-methyltransferase activity)//GO:0051995(Se-methyltransferase activity)//GO:0043777(cobalt-precorrin-7 C15-methyltransferase activity)//GO:0043803(hydroxyneurosporene-O-methyltransferase activ…	GO:0036261(7-methylguanosine cap hypermethylation)//GO:0006351(transcription, DNA-templated)//GO:0009452(7-methylguanosine RNA capping)//GO:0006355(regulation of transcription, DNA-templated)//GO:0032259(methylation)//GO:0001510(RNA methylation)
Tfdp1	ENSMUSG00000038482	protein_coding	+	chr8:13339673-13377702	250.335	64.4496	3.88421	1.95762	0.06365	0.973707	up	Tfdp1	ENSMUSG00000038482	protein_coding	+	chr8:13339673-13377702	250.91	66.5925	3.76785	1.91374	0.07435	0.97371	up	Tfdp1	ENSMUSG00000038482	protein_coding	+	chr8:13339673-13377702	269.704	63.5185	4.24608	2.08613	0.07825	0.964648	up	21781	Dp1|Drtf1	MGI:MGI:101934|Ensembl:ENSMUSG00000038482	8	8|8 A1-A3	transcription factor Dp 1	mmu04110(Cell cycle)//mmu04350(TGF-beta signaling pathway)	GO:0005667(transcription factor complex)//GO:0005634(nucleus)	GO:0019904(protein domain specific binding)//GO:0003700(transcription factor activity, sequence-specific DNA binding)//GO:0000981(RNA polymerase II transcription factor activity, sequence-specific DNA binding)//GO:0008134(transcription factor binding)//GO:0005515(protein binding)//GO:0003677(DNA binding)//GO:0003713(transcription coactivator activity)	GO:2000278(regulation of DNA biosynthetic process)//GO:0070345(negative regulation of fat cell proliferation)//GO:0006351(transcription, DNA-templated)//GO:0000278(mitotic cell cycle)//GO:0007049(cell cycle)//GO:0043276(anoikis)//GO:0006357(regulation of transcription from RNA polymerase II promoter)//GO:0008544(epidermis development)//GO:0006355(regulation of transcription, DNA-templated)//GO:00…
Tfap4	ENSMUSG00000005718	protein_coding	-	chr16:4544660-4559720	59.1677	8.81311	6.71362	2.74709	0.0156	0.972983	up	Tfap4	ENSMUSG00000005718	protein_coding	-	chr16:4544660-4559720	68.0943	9.63833	7.06495	2.82068	0.0186	0.910377	up	Tfap4	ENSMUSG00000005718	protein_coding	-	chr16:4544660-4559720	58.2878	7.53868	7.73183	2.95081	0.0164	0.964648	up	83383	AI642933|AP-4|D930048N17Rik|Tcfap4|bHLHc41	MGI:MGI:103239|Ensembl:ENSMUSG00000005718	16	16 A1|16 2.45 cM	transcription factor AP4	mmu05205(Proteoglycans in cancer)	GO:0005634(nucleus)//GO:0017053(transcriptional repressor complex)	GO:0042826(histone deacetylase binding)//GO:0042803(protein homodimerization activity)//GO:0043565(sequence-specific DNA binding)//GO:0000978(RNA polymerase II core promoter proximal region sequence-specific DNA binding)//GO:0044212(transcription regulatory region DNA binding)//GO:0070888(E-box binding)//GO:0003705(transcription factor activity, RNA polymerase II distal enhancer sequence-specific…	GO:0010629(negative regulation of gene expression)//GO:0071157(negative regulation of cell cycle arrest)//GO:0045944(positive regulation of transcription from RNA polymerase II promoter)//GO:0043392(negative regulation of DNA binding)//GO:0043065(positive regulation of apoptotic process)//GO:0043923(positive regulation by host of viral transcription)//GO:0045736(negative regulation of cyclin-depe…
Tfap2a	ENSMUSG00000021359	protein_coding	-	chr13:40715674-40735145	2.21564	0.779584	2.84209	1.50695	0.2499	0.973707	up	Tfap2a	ENSMUSG00000021359	protein_coding	-	chr13:40715674-40735145	2.42608	0.685725	3.53797	1.82292	0.1309	0.97371	up	Tfap2a	ENSMUSG00000021359	protein_coding	-	chr13:40715674-40735145	2.44204	0.90137	2.70924	1.43789	0.2837	0.964648	up	21418	AP-2|AP2alpha|Ap-2 (a)|Ap2|Ap2tf|Tcfap2a	MGI:MGI:104671|Ensembl:ENSMUSG00000021359	13	13 20.01 cM|13 A5-B1	transcription factor AP-2, alpha		GO:0005794(Golgi apparatus)//GO:0043231(intracellular membrane-bounded organelle)//GO:0005829(cytosol)//GO:0005813(centrosome)//GO:0005667(transcription factor complex)//GO:0005654(nucleoplasm)//GO:0005634(nucleus)//GO:0005737(cytoplasm)	GO:0001105(RNA polymerase II transcription coactivator activity)//GO:0003700(transcription factor activity, sequence-specific DNA binding)//GO:0000978(RNA polymerase II core promoter proximal region sequence-specific DNA binding)//GO:0008134(transcription factor binding)//GO:0001228(transcriptional activator activity, RNA polymerase II transcription regulatory region sequence-specific binding)//G…	GO:0070172(positive regulation of tooth mineralization)//GO:0009880(embryonic pattern specification)//GO:0043066(negative regulation of apoptotic process)//GO:0010628(positive regulation of gene expression)//GO:0035136(forelimb morphogenesis)//GO:0048596(embryonic camera-type eye morphogenesis)//GO:0014032(neural crest cell development)//GO:0021559(trigeminal nerve development)//GO:0003334(kerati…
Tex13	ENSMUSG00000042386	protein_coding	-	chrX:140808306-140813433	187.498	30.3999	6.16773	2.62474	0.02395	0.973707	up	Tex13	ENSMUSG00000042386	protein_coding	-	chrX:140808306-140813433	174.073	29.3984	5.92116	2.56588	0.03195	0.97371	up	Tex13	ENSMUSG00000042386	protein_coding	-	chrX:140808306-140813433	185.07	31.1696	5.93752	2.56986	0.02575	0.964648	up	83555	4933403J23Rik|Tex13b	MGI:MGI:1890544|Ensembl:ENSMUSG00000042386|Vega:OTTMUSG00000018914	X	X|X F1	testis expressed gene 13		GO:0005575(cellular_component)	GO:0003674(molecular_function)	GO:0008150(biological_process)
Tet3	ENSMUSG00000034832	protein_coding	-	chr6:83362125-83441678	60.8237	18.9072	3.21696	1.6857	0.09475	0.973707	up	Tet3	ENSMUSG00000034832	protein_coding	-	chr6:83362125-83441678	65.0123	18.4052	3.53228	1.8206	0.0607	0.97371	up	Tet3	ENSMUSG00000034832	protein_coding	-	chr6:83362125-83441678	62.8678	19.3316	3.25207	1.70136	0.13355	0.964648	up	194388	B430006D22Rik|BC037432|D230004J03Rik	MGI:MGI:2446229|Ensembl:ENSMUSG00000034832|Vega:OTTMUSG00000035766	6	6|6 C3	tet methylcytosine dioxygenase 3		GO:0005634(nucleus)//GO:0001939(female pronucleus)//GO:0001940(male pronucleus)//GO:0005737(cytoplasm)	GO:0070579(methylcytosine dioxygenase activity)//GO:0016491(oxidoreductase activity)//GO:0051213(dioxygenase activity)//GO:0046872(metal ion binding)//GO:0005515(protein binding)//GO:0003677(DNA binding)	GO:0055114(oxidation-reduction process)//GO:0080111(DNA demethylation)//GO:0016568(chromatin modification)//GO:0006493(protein O-linked glycosylation)//GO:0080182(histone H3-K4 trimethylation)//GO:0007275(multicellular organism development)//GO:0045944(positive regulation of transcription from RNA polymerase II promoter)//GO:0044727(DNA demethylation of male pronucleus)
Terf1	ENSMUSG00000025925	protein_coding	+	chr1:15805657-15843428	62.1073	9.28892	6.68617	2.74118	0.0163	0.973707	up	Terf1	ENSMUSG00000025925	protein_coding	+	chr1:15805657-15843428	62.4597	11.4152	5.47163	2.45197	0.03065	0.97371	up	Terf1	ENSMUSG00000025925	protein_coding	+	chr1:15805657-15843428	60.0216	10.2226	5.87146	2.55372	0.03245	0.964648	up	21749	Pin2|Trbf1|Trf1	MGI:MGI:109634|Ensembl:ENSMUSG00000025925|Vega:OTTMUSG00000047984	1	1 4.88 cM|1 E3	telomeric repeat binding factor 1		GO:0070187(telosome)//GO:0005694(chromosome)//GO:0000784(nuclear chromosome, telomeric region)//GO:0000783(nuclear telomere cap complex)//GO:0005730(nucleolus)//GO:0005634(nucleus)//GO:0005856(cytoskeleton)//GO:0005737(cytoplasm)	GO:0003691(double-stranded telomeric DNA binding)//GO:0042803(protein homodimerization activity)//GO:0043130(ubiquitin binding)//GO:0003720(telomerase activity)//GO:0042162(telomeric DNA binding)//GO:0098505(G-rich strand telomeric DNA binding)//GO:0008301(DNA binding, bending)//GO:0005515(protein binding)//GO:0003677(DNA binding)	GO:0000723(telomere maintenance)//GO:0007067(mitotic nuclear division)//GO:0031627(telomeric loop formation)//GO:1904850(negative regulation of establishment of protein localization to telomere)//GO:0051974(negative regulation of telomerase activity)//GO:0007004(telomere maintenance via telomerase)//GO:0051301(cell division)//GO:0000237(leptotene)//GO:0032211(negative regulation of telomere maint…
Tdrd5	ENSMUSG00000060985	protein_coding	-	chr1:156255295-156304959	59.9849	18.9834	3.15986	1.65986	0.19265	0.973707	up	Tdrd5	ENSMUSG00000060985	protein_coding	-	chr1:156255295-156304959	59.9476	20.1627	2.97319	1.57201	0.14355	0.97371	up	Tdrd5	ENSMUSG00000060985	protein_coding	-	chr1:156255295-156304959	65.1226	23.071	2.82271	1.49708	0.1357	0.964648	up	214575	Gm103	MGI:MGI:2684949|Ensembl:ENSMUSG00000060985|Vega:OTTMUSG00000026427	1	1|1 G3	tudor domain containing 5		GO:0033391(chromatoid body)//GO:0005737(cytoplasm)//GO:0071546(pi-body)	GO:0003674(molecular_function)	GO:0043046(DNA methylation involved in gamete generation)//GO:0007286(spermatid development)//GO:0030719(P granule organization)//GO:0030154(cell differentiation)//GO:0007283(spermatogenesis)//GO:0007275(multicellular organism development)
Tcf7l2	ENSMUSG00000024985	protein_coding	+	chr19:55741809-55933654	70.536	11.4355	6.16816	2.62484	0.00755	0.801162	up	Tcf7l2	ENSMUSG00000024985	protein_coding	+	chr19:55741809-55933654	73.1498	12.6503	5.78245	2.53168	0.0111	0.851754	up	Tcf7l2	ENSMUSG00000024985	protein_coding	+	chr19:55741809-55933654	75.073	8.17239	9.18615	3.19946	0.00165	0.557255	up	21416	TCF4B|TCF4E|Tcf-4|Tcf4|mTcf-4B|mTcf-4E	MGI:MGI:1202879|Ensembl:ENSMUSG00000024985|Vega:OTTMUSG00000020410	19	19 D2|19 51.59 cM	transcription factor 7 like 2, T cell specific, HMG box	mmu04310(Wnt signaling pathway)//mmu04390(Hippo signaling pathway)//mmu04520(Adherens junction)//mmu04916(Melanogenesis)//mmu05200(Pathways in cancer)//mmu05210(Colorectal cancer)//mmu05213(Endometrial cancer)//mmu05215(Prostate cancer)//mmu05216(Thyroid cancer)//mmu05217(Basal cell carcinoma)//mmu05221(Acute myeloid leukemia)//mmu05412(Arrhythmogenic right ventricular cardiomyopathy (ARVC))	GO:0071664(catenin-TCF7L2 complex)//GO:0000790(nuclear chromatin)//GO:0005829(cytosol)//GO:0032993(protein-DNA complex)//GO:0005667(transcription factor complex)//GO:0070369(beta-catenin-TCF7L2 complex)//GO:0005654(nucleoplasm)//GO:0005634(nucleus)//GO:0005737(cytoplasm)	GO:0008013(beta-catenin binding)//GO:0000978(RNA polymerase II core promoter proximal region sequence-specific DNA binding)//GO:0043565(sequence-specific DNA binding)//GO:0003700(transcription factor activity, sequence-specific DNA binding)//GO:0019901(protein kinase binding)//GO:0035257(nuclear hormone receptor binding)//GO:0000979(RNA polymerase II core promoter sequence-specific DNA binding)//…	GO:1901142(insulin metabolic process)//GO:0030514(negative regulation of BMP signaling pathway)//GO:0048713(regulation of oligodendrocyte differentiation)//GO:0032350(regulation of hormone metabolic process)//GO:0001678(cellular glucose homeostasis)//GO:0042593(glucose homeostasis)//GO:0021915(neural tube development)//GO:0045893(positive regulation of transcription, DNA-templated)//GO:0046621(ne…
Tcf4b	ENSMUSG00000053477	protein_coding	+	chr18:69344145-69687967	83.6118	26.2152	3.18943	1.6733	0.1322	0.973707	up	Tcf4b	ENSMUSG00000053477	protein_coding	+	chr18:69344145-69687967	85.4608	24.6785	3.46297	1.79201	0.11225	0.97371	up	Tcf4b	ENSMUSG00000053477	protein_coding	+	chr18:69344145-69687967	88.3657	24.1342	3.66144	1.87241	0.1684	0.964648	up	21413	5730422P05Rik|ASP-I2|E2-2|E2.2|ITF-2|ITF-2b|ITF2|ME2|MITF-2A|MITF-2B|SEF-2|SEF2|SEF2-1|TFE|Tcf-4|bHLHb19	MGI:MGI:98506|Ensembl:ENSMUSG00000053477|Vega:OTTMUSG00000021071	18	18|18 E2	transcription factor 4		GO:0005667(transcription factor complex)//GO:0005634(nucleus)//GO:0000790(nuclear chromatin)	GO:0070888(E-box binding)//GO:0003682(chromatin binding)//GO:0042802(identical protein binding)//GO:0003700(transcription factor activity, sequence-specific DNA binding)//GO:0000978(RNA polymerase II core promoter proximal region sequence-specific DNA binding)//GO:0046982(protein heterodimerization activity)//GO:0001087(transcription factor activity, TFIIB-class binding)//GO:0001093(TFIIB-class t…	GO:0010629(negative regulation of gene expression)//GO:0042118(endothelial cell activation)//GO:0045666(positive regulation of neuron differentiation)//GO:1900746(regulation of vascular endothelial growth factor signaling pathway)//GO:0065004(protein-DNA complex assembly)//GO:0006351(transcription, DNA-templated)//GO:0030154(cell differentiation)//GO:0006352(DNA-templated transcription, initiatio…
Tcf3	ENSMUSG00000020167	protein_coding	-	chr10:80406877-80433647	162.993	49.6782	3.28096	1.71412	0.13765	0.973707	up	Tcf3	ENSMUSG00000020167	protein_coding	-	chr10:80406877-80433647	167.909	49.1218	3.41823	1.77325	0.12615	0.97371	up	Tcf3	ENSMUSG00000020167	protein_coding	-	chr10:80406877-80433647	164.757	53.8338	3.06048	1.61376	0.16105	0.964648	up	21423	A1|AA408400|ALF2|AW209082|E12|E12/E47|E2A|E47|ME2|Pan1|Pan2|TCF-3|Tcfe2a|VDIR|bHLHb21	MGI:MGI:98510|Ensembl:ENSMUSG00000020167|Vega:OTTMUSG00000019126	10	10 C1|10 39.72 cM	transcription factor 3	mmu04550(Signaling pathways regulating pluripotency of stem cells)//mmu05166(HTLV-I infection)//mmu05202(Transcriptional misregulation in cancer)	GO:0000790(nuclear chromatin)//GO:0005667(transcription factor complex)//GO:0090575(RNA polymerase II transcription factor complex)//GO:0005634(nucleus)//GO:0000788(nuclear nucleosome)//GO:0005737(cytoplasm)	GO:0008134(transcription factor binding)//GO:0003682(chromatin binding)//GO:0043565(sequence-specific DNA binding)//GO:0003700(transcription factor activity, sequence-specific DNA binding)//GO:0005515(protein binding)//GO:0000978(RNA polymerase II core promoter proximal region sequence-specific DNA binding)//GO:0046982(protein heterodimerization activity)//GO:0001078(transcriptional repressor act…	GO:0010628(positive regulation of gene expression)//GO:0000122(negative regulation of transcription from RNA polymerase II promoter)//GO:0045893(positive regulation of transcription, DNA-templated)//GO:0007369(gastrulation)//GO:0006351(transcription, DNA-templated)//GO:0032496(response to lipopolysaccharide)//GO:0045944(positive regulation of transcription from RNA polymerase II promoter)//GO:000…
Tceb3	ENSMUSG00000028668	protein_coding	-	chr4:136003367-136021763	105.673	33.7992	3.12648	1.64454	0.11825	0.973707	up	Tceb3	ENSMUSG00000028668	protein_coding	-	chr4:136003367-136021763	108.551	36.1469	3.00305	1.58643	0.1352	0.97371	up	Tceb3	ENSMUSG00000028668	protein_coding	-	chr4:136003367-136021763	108.189	40.3181	2.6834	1.42406	0.22775	0.964648	up	27224	110kDa|AA408125|Tceb3a	MGI:MGI:1351315|Ensembl:ENSMUSG00000028668|Vega:OTTMUSG00000009853	4	4|4 D3	transcription elongation factor B (SIII), polypeptide 3		GO:0016021(integral component of membrane)//GO:0005634(nucleus)//GO:0008023(transcription elongation factor complex)//GO:0005615(extracellular space)//GO:0070449(elongin complex)	GO:0003677(DNA binding)	GO:0006357(regulation of transcription from RNA polymerase II promoter)//GO:0006368(transcription elongation from RNA polymerase II promoter)//GO:0006351(transcription, DNA-templated)//GO:0006355(regulation of transcription, DNA-templated)
Tceanc	ENSMUSG00000051224	protein_coding	-	chrX:166499811-166518567	18.9808	6.60988	2.87159	1.52185	0.18045	0.973707	up	Tceanc	ENSMUSG00000051224	protein_coding	-	chrX:166499811-166518567	13.8434	5.6023	2.47101	1.3051	0.2393	0.97371	up	Tceanc	ENSMUSG00000051224	protein_coding	-	chrX:166499811-166518567	19.4362	6.15331	3.15865	1.65931	0.1882	0.964648	up	245695	A630018P17Rik|Gm390	MGI:MGI:2685236|Ensembl:ENSMUSG00000051224|Vega:OTTMUSG00000019552	X	X|X F5	transcription elongation factor A (SII) N-terminal and central domain containing		GO:0005634(nucleus)//GO:0005575(cellular_component)	GO:0003674(molecular_function)//GO:0003677(DNA binding)	GO:0006357(regulation of transcription from RNA polymerase II promoter)//GO:0032784(regulation of DNA-templated transcription, elongation)//GO:0006351(transcription, DNA-templated)
Tcea1	ENSMUSG00000033813	protein_coding	+	chr1:4807787-4897909	64.6185	27.6371	2.33811	1.22534	0.4396	0.974578	up	Tcea1	ENSMUSG00000033813	protein_coding	+	chr1:4807787-4897909	65.1773	32.5305	2.00358	1.00258	0.4298	0.97371	up	Tcea1	ENSMUSG00000033813	protein_coding	+	chr1:4807787-4897909	66.5971	30.2391	2.20234	1.13904	0.3563	0.964648	up	21399	S-II	MGI:MGI:1196624|Ensembl:ENSMUSG00000033813|Vega:OTTMUSG00000042348	1	1|1 A1	transcription elongation factor A (SII) 1		GO:0005654(nucleoplasm)//GO:0005634(nucleus)//GO:0005730(nucleolus)	GO:0003676(nucleic acid binding)//GO:0008270(zinc ion binding)//GO:0005515(protein binding)//GO:0003677(DNA binding)//GO:0046872(metal ion binding)	GO:0030218(erythrocyte differentiation)//GO:0006351(transcription, DNA-templated)//GO:0032784(regulation of DNA-templated transcription, elongation)//GO:0045944(positive regulation of transcription from RNA polymerase II promoter)//GO:0006357(regulation of transcription from RNA polymerase II promoter)//GO:0006355(regulation of transcription, DNA-templated)//GO:0045893(positive regulation of tran…
Tbr1	ENSMUSG00000035033	protein_coding	+	chr2:61802929-61814114	1.1954	0.504409	2.36991	1.24483	0.3425	0.974578	up	Tbr1	ENSMUSG00000035033	protein_coding	+	chr2:61802929-61814114	0.972954	0.479875	2.02751	1.01971	1	1	up	Tbr1	ENSMUSG00000035033	protein_coding	+	chr2:61802929-61814114	0.986279	0.435349	2.26549	1.17982	1	1	up	21375	-	MGI:MGI:107404|Ensembl:ENSMUSG00000035033|Vega:OTTMUSG00000013075	2	2 C1.3|2 35.56 cM	T-box brain gene 1		GO:0005634(nucleus)//GO:0097458(neuron part)	GO:0000979(RNA polymerase II core promoter sequence-specific DNA binding)//GO:0003677(DNA binding)//GO:0003700(transcription factor activity, sequence-specific DNA binding)	GO:0001661(conditioned taste aversion)//GO:0010975(regulation of neuron projection development)//GO:0030902(hindbrain development)//GO:0021902(commitment of neuronal cell to specific neuron type in forebrain)//GO:0006351(transcription, DNA-templated)//GO:0010092(specification of organ identity)//GO:0030182(neuron differentiation)//GO:1902667(regulation of axon guidance)//GO:0010468(regulation of …
Tbl1xr1	ENSMUSG00000027630	protein_coding	+	chr3:22076651-22216594	60.4645	14.4397	4.18739	2.06605	0.04795	0.973707	up	Tbl1xr1	ENSMUSG00000027630	protein_coding	+	chr3:22076651-22216594	59.2175	14.8404	3.99031	1.9965	0.06025	0.97371	up	Tbl1xr1	ENSMUSG00000027630	protein_coding	+	chr3:22076651-22216594	60.6345	15.6913	3.86423	1.95018	0.0996	0.964648	up	81004	8030499H02Rik|A630076E03Rik|AW539987|C21|C230089I12Rik|DC42|Ira1|TBLR1	MGI:MGI:2441730|Ensembl:ENSMUSG00000027630|Vega:OTTMUSG00000051127	3	3|3 A3	transducin (beta)-like 1X-linked receptor 1	mmu04310(Wnt signaling pathway)	GO:0017053(transcriptional repressor complex)//GO:0000118(histone deacetylase complex)//GO:0005634(nucleus)//GO:0005876(spindle microtubule)	GO:0008013(beta-catenin binding)//GO:0047485(protein N-terminus binding)//GO:0042393(histone binding)//GO:0044212(transcription regulatory region DNA binding)//GO:0003714(transcription corepressor activity)//GO:0005515(protein binding)//GO:0003677(DNA binding)	GO:0060613(fat pad development)//GO:0060612(adipose tissue development)//GO:0016575(histone deacetylation)//GO:0016042(lipid catabolic process)//GO:0045944(positive regulation of transcription from RNA polymerase II promoter)//GO:0090207(regulation of triglyceride metabolic process)//GO:0006351(transcription, DNA-templated)//GO:0016568(chromatin modification)//GO:0060070(canonical Wnt signaling p…
Tbck	ENSMUSG00000028030	protein_coding	+	chr3:132684143-132838506	30.0645	9.37395	3.20723	1.68133	0.12395	0.973707	up	Tbck	ENSMUSG00000028030	protein_coding	+	chr3:132684143-132838506	32.0515	10.7252	2.98841	1.57938	0.1015	0.97371	up	Tbck	ENSMUSG00000028030	protein_coding	+	chr3:132684143-132838506	31.3686	10.2809	3.05116	1.60936	0.1748	0.964648	up	271981	1700120J03Rik|9430001M19|A630047E20Rik|C030007I09Rik|Tbckl	MGI:MGI:2445052|Ensembl:ENSMUSG00000028030|Vega:OTTMUSG00000055158	3	3|3 G3	TBC1 domain containing kinase		GO:0005622(intracellular)//GO:0012505(endomembrane system)	GO:0004672(protein kinase activity)//GO:0005524(ATP binding)//GO:0005096(GTPase activator activity)//GO:0017137(Rab GTPase binding)	GO:0006468(protein phosphorylation)//GO:0031338(regulation of vesicle fusion)//GO:0090630(activation of GTPase activity)//GO:0006886(intracellular protein transport)
Tbc1d24	ENSMUSG00000036473	protein_coding	-	chr17:24175430-24221730	10.836	4.01358	2.69985	1.43288	0.2434	0.973707	up	Tbc1d24	ENSMUSG00000036473	protein_coding	-	chr17:24175430-24221730	12.0572	3.90877	3.08466	1.62511	0.2907	0.97371	up	Tbc1d24	ENSMUSG00000036473	protein_coding	-	chr17:24175430-24221730	11.6607	4.46845	2.60955	1.3838	0.26175	0.964648	up	224617	9630033P11|C530046L02Rik|mKIAA1171	MGI:MGI:2443456|Ensembl:ENSMUSG00000036473|Vega:OTTMUSG00000055777	17	17|17 A3.3	TBC1 domain family, member 24		GO:0005737(cytoplasm)	GO:0003674(molecular_function)	GO:0031175(neuron projection development)
Taok1	ENSMUSG00000017291	protein_coding	-	chr11:77508098-77607815	146.662	39.8395	3.68131	1.88022	0.26695	0.974467	up	Taok1	ENSMUSG00000017291	protein_coding	-	chr11:77508098-77607815	138.872	39.5219	3.51379	1.81303	0.26075	0.97371	up	Taok1	ENSMUSG00000017291	protein_coding	-	chr11:77508098-77607815	145.493	38.8011	3.74971	1.90678	0.1439	0.964648	up	216965	2810468K05Rik|AU020252|D130018F14Rik|Map3k16|Markk|Psk2|mKIAA1361	MGI:MGI:1914490|Ensembl:ENSMUSG00000017291|Vega:OTTMUSG00000008181	11	11|11 B5	TAO kinase 1	mmu04010(MAPK signaling pathway)	GO:0070062(extracellular exosome)//GO:0005737(cytoplasm)	GO:0030295(protein kinase activator activity)//GO:0004674(protein serine/threonine kinase activity)//GO:0019901(protein kinase binding)//GO:0004702(receptor signaling protein serine/threonine kinase activity)//GO:0004672(protein kinase activity)//GO:0000166(nucleotide binding)//GO:0016301(kinase activity)//GO:0005524(ATP binding)//GO:0016740(transferase activity)	GO:0031572(G2 DNA damage checkpoint)//GO:0006974(cellular response to DNA damage stimulus)//GO:0016310(phosphorylation)//GO:0006468(protein phosphorylation)//GO:0032874(positive regulation of stress-activated MAPK cascade)//GO:0097194(execution phase of apoptosis)//GO:0046330(positive regulation of JNK cascade)//GO:0051493(regulation of cytoskeleton organization)//GO:0006915(apoptotic process)//G…
Taf4b	ENSMUSG00000054321	protein_coding	+	chr18:14783244-14900359	55.8858	23.3504	2.39335	1.25903	0.1745	0.973707	up	Taf4b	ENSMUSG00000054321	protein_coding	+	chr18:14783244-14900359	51.7869	21.9634	2.35788	1.23749	0.1893	0.97371	up	Taf4b	ENSMUSG00000054321	protein_coding	+	chr18:14783244-14900359	56.2839	19.1544	2.93844	1.55505	0.1759	0.964648	up	72504	105kDa|2610524B04Rik|4932409F03Rik|AW987595|TAFII-105|TAFII105|Taf2c2	MGI:MGI:2152345|Ensembl:ENSMUSG00000054321	18	18|18 A1	TATA-box binding protein associated factor 4b	mmu03022(Basal transcription factors)//mmu05016(Huntington's disease)//mmu05168(Herpes simplex infection)	GO:0005669(transcription factor TFIID complex)//GO:0005667(transcription factor complex)//GO:0005730(nucleolus)//GO:0005654(nucleoplasm)//GO:0005634(nucleus)//GO:0005737(cytoplasm)	GO:0046982(protein heterodimerization activity)//GO:0003677(DNA binding)//GO:0051059(NF-kappaB binding)//GO:0003700(transcription factor activity, sequence-specific DNA binding)	GO:2000648(positive regulation of stem cell proliferation)//GO:0006351(transcription, DNA-templated)//GO:0007283(spermatogenesis)//GO:0030154(cell differentiation)//GO:0006352(DNA-templated transcription, initiation)//GO:0006366(transcription from RNA polymerase II promoter)//GO:0048477(oogenesis)//GO:0006357(regulation of transcription from RNA polymerase II promoter)//GO:0006355(regulation of t…
Taf7	ENSMUSG00000051316	protein_coding	-	chr18:37640901-37644204	49.9044	17.4795	2.85502	1.5135	0.16855	0.973707	up	Taf7	ENSMUSG00000051316	protein_coding	-	chr18:37640901-37644204	48.5984	16.3861	2.96582	1.56843	0.10385	0.97371	up	Taf7	ENSMUSG00000051316	protein_coding	-	chr18:37640901-37644204	51.3841	15.4098	3.33452	1.73748	0.14775	0.964648	up	24074	55kDa|AI607308|BB007175|TAFII55|Taf2f	MGI:MGI:1346348|Ensembl:ENSMUSG00000051316|Vega:OTTMUSG00000034268	18	18|18 B3	TATA-box binding protein associated factor 7	mmu03022(Basal transcription factors)	GO:0005669(transcription factor TFIID complex)//GO:0005794(Golgi apparatus)//GO:0033276(transcription factor TFTC complex)//GO:0008024(cyclin/CDK positive transcription elongation factor complex)//GO:0005654(nucleoplasm)//GO:0005634(nucleus)//GO:0071339(MLL1 complex)//GO:0005737(cytoplasm)	GO:0035035(histone acetyltransferase binding)//GO:0046966(thyroid hormone receptor binding)//GO:0003700(transcription factor activity, sequence-specific DNA binding)//GO:0044212(transcription regulatory region DNA binding)//GO:0008134(transcription factor binding)//GO:0042809(vitamin D receptor binding)//GO:0005515(protein binding)//GO:0003713(transcription coactivator activity)	GO:0030520(intracellular estrogen receptor signaling pathway)//GO:0006367(transcription initiation from RNA polymerase II promoter)//GO:0051123(RNA polymerase II transcriptional preinitiation complex assembly)//GO:0006351(transcription, DNA-templated)//GO:0006352(DNA-templated transcription, initiation)//GO:0006366(transcription from RNA polymerase II promoter)//GO:0045892(negative regulation of …
Taf15	ENSMUSG00000020680	protein_coding	+	chr11:83473085-83506743	180.896	55.1467	3.28026	1.71381	0.1116	0.973707	up	Taf15	ENSMUSG00000020680	protein_coding	+	chr11:83473085-83506743	180.24	55.1699	3.26699	1.70796	0.093	0.97371	up	Taf15	ENSMUSG00000020680	protein_coding	+	chr11:83473085-83506743	164.641	53.7477	3.06322	1.61505	0.14295	0.964648	up	70439	2610111C21Rik|68kDa|TAFII68|Taf2n	MGI:MGI:1917689|Ensembl:ENSMUSG00000020680|Vega:OTTMUSG00000000917	11	11|11 B5	TATA-box binding protein associated factor 15	mmu03022(Basal transcription factors)//mmu05202(Transcriptional misregulation in cancer)	GO:0005654(nucleoplasm)//GO:0005634(nucleus)//GO:0005737(cytoplasm)	GO:0044822(poly(A) RNA binding)	GO:0008150(biological_process)
Tacc1	ENSMUSG00000065954	protein_coding	-	chr8:25154551-25201449	209.539	68.7756	3.04671	1.60725	0.3245	0.974578	up	Tacc1	ENSMUSG00000065954	protein_coding	-	chr8:25154551-25201449	200.194	67.3302	2.97331	1.57207	0.22975	0.97371	up	Tacc1	ENSMUSG00000065954	protein_coding	-	chr8:25154551-25201449	221.202	74.0206	2.98839	1.57937	0.2218	0.964648	up	320165	4833447E04Rik|AA960202|B230378H13Rik	MGI:MGI:2443510|Ensembl:ENSMUSG00000065954	8	8|8 A2	transforming, acidic coiled-coil containing protein 1		GO:0045111(intermediate filament cytoskeleton)//GO:0005634(nucleus)//GO:0005856(cytoskeleton)//GO:0005737(cytoplasm)//GO:0015630(microtubule cytoskeleton)	GO:0019904(protein domain specific binding)	GO:0051301(cell division)//GO:0007049(cell cycle)//GO:0032886(regulation of microtubule-based process)//GO:0021987(cerebral cortex development)//GO:0008283(cell proliferation)//GO:0000226(microtubule cytoskeleton organization)//GO:0022027(interkinetic nuclear migration)//GO:0022008(neurogenesis)
Szrd1	ENSMUSG00000040842	protein_coding	-	chr4:141112977-141139796	111.804	46.3509	2.41212	1.2703	0.20975	0.973707	up	Szrd1	ENSMUSG00000040842	protein_coding	-	chr4:141112977-141139796	134.887	37.8344	3.56522	1.83399	0.07955	0.97371	up	Szrd1	ENSMUSG00000040842	protein_coding	-	chr4:141112977-141139796	115.911	36.7886	3.15072	1.65568	0.14875	0.964648	up	213491	1110022I03|D4Ertd22e	MGI:MGI:1098672|Ensembl:ENSMUSG00000040842|Vega:OTTMUSG00000010147	4	4 D3|4 73.38 cM	SUZ RNA binding domain containing 1		GO:0005575(cellular_component)	GO:0003674(molecular_function)	GO:0008150(biological_process)
Syt14	ENSMUSG00000016200	protein_coding	-	chr1:192897306-193035698	24.9013	10.2226	2.43589	1.28445	0.2917	0.974578	up	Syt14	ENSMUSG00000016200	protein_coding	-	chr1:192897306-193035698	22.4362	10.5157	2.13359	1.09328	0.3177	0.97371	up	Syt14	ENSMUSG00000016200	protein_coding	-	chr1:192897306-193035698	20.9088	10.1431	2.06138	1.04361	0.36015	0.964648	up	329324	B230320I09Rik|sytXIV	MGI:MGI:2444490|Ensembl:ENSMUSG00000016200|Vega:OTTMUSG00000050853	1	1|1 H6	synaptotagmin XIV		GO:0016020(membrane)//GO:0005886(plasma membrane)//GO:0016021(integral component of membrane)	GO:0042803(protein homodimerization activity)//GO:0046982(protein heterodimerization activity)//GO:0019905(syntaxin binding)//GO:0005544(calcium-dependent phospholipid binding)//GO:0005543(phospholipid binding)//GO:0030276(clathrin binding)//GO:0005509(calcium ion binding)	GO:0006906(vesicle fusion)
Syt11	ENSMUSG00000068923	protein_coding	-	chr3:88744699-88775164	39.988	12.4307	3.21688	1.68566	0.15595	0.973707	up	Syt11	ENSMUSG00000068923	protein_coding	-	chr3:88744699-88775164	44.0154	13.3609	3.29434	1.71999	0.1118	0.97371	up	Syt11	ENSMUSG00000068923	protein_coding	-	chr3:88744699-88775164	42.5207	12.3984	3.42953	1.77801	0.1952	0.964648	up	229521	1500004A13Rik|3632445O20Rik|5430404N14Rik|6530420C11Rik|AI851970	MGI:MGI:1859547|Ensembl:ENSMUSG00000068923|Vega:OTTMUSG00000022625	3	3 F1|3 38.96 cM	synaptotagmin XI		GO:0001891(phagocytic cup)//GO:0005764(lysosome)//GO:0005887(integral component of plasma membrane)//GO:0098793(presynapse)//GO:0055037(recycling endosome)//GO:0016020(membrane)//GO:0060076(excitatory synapse)//GO:0030424(axon)//GO:0016021(integral component of membrane)//GO:0045202(synapse)//GO:0014069(postsynaptic density)//GO:0048787(presynaptic active zone membrane)//GO:0008021(synaptic vesic…	GO:0031369(translation initiation factor binding)//GO:0031625(ubiquitin protein ligase binding)//GO:0019905(syntaxin binding)//GO:0000149(SNARE binding)//GO:0046872(metal ion binding)//GO:0005515(protein binding)//GO:0030276(clathrin binding)//GO:0048487(beta-tubulin binding)	GO:0006906(vesicle fusion)//GO:1900165(negative regulation of interleukin-6 secretion)//GO:1900243(negative regulation of synaptic vesicle endocytosis)//GO:1900424(regulation of defense response to bacterium)//GO:1905171(positive regulation of protein localization to phagocytic vesicle)//GO:1905162(regulation of phagosome maturation)//GO:1900186(negative regulation of clathrin-mediated endocytosi…
Synpo2	ENSMUSG00000050315	protein_coding	-	chr3:123076518-123236149	3.66894	1.14826	3.19521	1.67591	0.2044	0.973707	up	Synpo2	ENSMUSG00000050315	protein_coding	-	chr3:123076518-123236149	3.36913	1.35538	2.48575	1.31368	0.3127	0.97371	up	Synpo2	ENSMUSG00000050315	protein_coding	-	chr3:123076518-123236149	2.78913	1.20394	2.31667	1.21205	0.28935	0.964648	up	118449	1110069I04Rik|2310068J10Rik|9530006G20Rik|AI848603|Myo	MGI:MGI:2153070|Ensembl:ENSMUSG00000050315|Vega:OTTMUSG00000021275	3	3|3 G3	synaptopodin 2		GO:0030018(Z disc)//GO:0005634(nucleus)//GO:0005925(focal adhesion)//GO:0005737(cytoplasm)//GO:0015629(actin cytoskeleton)	GO:0005515(protein binding)//GO:0051371(muscle alpha-actinin binding)//GO:0003779(actin binding)//GO:0071889(14-3-3 protein binding)	GO:0032233(positive regulation of actin filament bundle assembly)
Synj2bp	ENSMUSG00000090935	protein_coding	-	chr12:81358859-81557458	69.5866	27.385	2.54106	1.34543	0.17505	0.973707	up	Synj2bp	ENSMUSG00000090935	protein_coding	-	chr12:81358859-81557458	67.5784	24.1452	2.79882	1.48482	0.2228	0.97371	up	Synj2bp	ENSMUSG00000090935	protein_coding	-	chr12:81358859-81557458	71.2939	24.7306	2.88282	1.52748	0.21585	0.964648	up	24071	AA409442|ARIP2|ActRIP4|D12Wsu118e|OMP25	MGI:MGI:1344347|Ensembl:ENSMUSG00000090935|Vega:OTTMUSG00000035328	12	12 D2|12 37.73 cM	synaptojanin 2 binding protein		GO:0005739(mitochondrion)//GO:0005741(mitochondrial outer membrane)//GO:0031307(integral component of mitochondrial outer membrane)	GO:0005515(protein binding)//GO:0008022(protein C-terminus binding)	GO:0007266(Rho protein signal transduction)//GO:0030100(regulation of endocytosis)//GO:0010596(negative regulation of endothelial cell migration)//GO:0008593(regulation of Notch signaling pathway)//GO:0001937(negative regulation of endothelial cell proliferation)//GO:0006605(protein targeting)//GO:1903671(negative regulation of sprouting angiogenesis)//GO:0048312(intracellular distribution of mit…
Syngap1	ENSMUSG00000067629	protein_coding	+	chr17:26800340-27122223	33.6742	10.4463	3.22355	1.68865	0.46275	0.974578	up	Syngap1	ENSMUSG00000067629	protein_coding	+	chr17:26800340-27122223	35.2405	10.8693	3.24219	1.69697	0.49305	0.97371	up	Syngap1	ENSMUSG00000067629	protein_coding	+	chr17:26800340-27122223	31.4885	11.5271	2.7317	1.4498	0.4852	0.964648	up	240057	Gm1963|Syngap	MGI:MGI:3039785|Ensembl:ENSMUSG00000067629|Vega:OTTMUSG00000049838	17	17|17 A3.3	synaptic Ras GTPase activating protein 1 homolog (rat)	mmu04014(Ras signaling pathway)	GO:0045202(synapse)//GO:0016020(membrane)//GO:0043198(dendritic shaft)//GO:0014069(postsynaptic density)//GO:0030054(cell junction)//GO:0031235(intrinsic component of the cytoplasmic side of the plasma membrane)//GO:0005737(cytoplasm)	GO:0019901(protein kinase binding)//GO:0017124(SH3 domain binding)//GO:0005096(GTPase activator activity)//GO:0005515(protein binding)	GO:0048169(regulation of long-term neuronal synaptic plasticity)//GO:0043113(receptor clustering)//GO:0043524(negative regulation of neuron apoptotic process)//GO:0046580(negative regulation of Ras protein signal transduction)//GO:0008542(visual learning)//GO:0050771(negative regulation of axonogenesis)//GO:0007265(Ras protein signal transduction)//GO:0048167(regulation of synaptic plasticity)//G…
Syncrip	ENSMUSG00000032423	protein_coding	-	chr9:88376746-88482574	117.884	44.4179	2.65398	1.40816	0.29325	0.974578	up	Syncrip	ENSMUSG00000032423	protein_coding	-	chr9:88376746-88482574	114.415	48.0376	2.38178	1.25204	0.339	0.97371	up	Syncrip	ENSMUSG00000032423	protein_coding	-	chr9:88376746-88482574	122.152	44.1085	2.76934	1.46954	0.2883	0.964648	up	56403	2610109K23Rik|4632417O19Rik|GRY-RBP|Nsap1|Nsap1l|pp68	MGI:MGI:1891690|Ensembl:ENSMUSG00000032423|Vega:OTTMUSG00000037703	9	9|9 E3.2	synaptotagmin binding, cytoplasmic RNA interacting protein		GO:0030529(intracellular ribonucleoprotein complex)//GO:0070937(CRD-mediated mRNA stability complex)//GO:0071013(catalytic step 2 spliceosome)//GO:0016020(membrane)//GO:0043231(intracellular membrane-bounded organelle)//GO:0005681(spliceosomal complex)//GO:0071204(histone pre-mRNA 3'end processing complex)//GO:0005783(endoplasmic reticulum)//GO:0097452(GAIT complex)//GO:0005634(nucleus)//GO:00057…	GO:0044822(poly(A) RNA binding)//GO:0000166(nucleotide binding)//GO:0003676(nucleic acid binding)//GO:0008143(poly(A) binding)//GO:0003723(RNA binding)	GO:0008380(RNA splicing)//GO:0070934(CRD-mediated mRNA stabilization)//GO:0001649(osteoblast differentiation)//GO:0006397(mRNA processing)//GO:0017148(negative regulation of translation)//GO:0071346(cellular response to interferon-gamma)
Supt16	ENSMUSG00000035726	protein_coding	-	chr14:52110703-52197239	241.859	45.8497	5.27503	2.39918	0.0882	0.973707	up	Supt16	ENSMUSG00000035726	protein_coding	-	chr14:52110703-52197239	211.013	42.242	4.99533	2.32058	0.0977	0.97371	up	Supt16	ENSMUSG00000035726	protein_coding	-	chr14:52110703-52197239	240.308	49.5763	4.84723	2.27716	0.10055	0.964648	up	114741	Cdc68|Fact140|Spt16|Supt16h	MGI:MGI:1890948|Ensembl:ENSMUSG00000035726	14	14 C2|14 26.83 cM	suppressor of Ty 16		GO:0005634(nucleus)//GO:0005694(chromosome)	GO:0044822(poly(A) RNA binding)	GO:0006351(transcription, DNA-templated)//GO:0006974(cellular response to DNA damage stimulus)//GO:0006281(DNA repair)//GO:0006355(regulation of transcription, DNA-templated)//GO:0006260(DNA replication)
Sumo3	ENSMUSG00000020265	protein_coding	+	chr10:77606096-77645993	432.904	153.134	2.82698	1.49926	0.2026	0.973707	up	Sumo3	ENSMUSG00000020265	protein_coding	+	chr10:77606096-77645993	408.108	146.808	2.77989	1.47503	0.22755	0.97371	up	Sumo3	ENSMUSG00000020265	protein_coding	+	chr10:77606096-77645993	440.043	155.195	2.83542	1.50356	0.2143	0.964648	up	20610	2810014B19Rik|D10Ertd345e|SMT3A|SUMO-3|Smt3h1	MGI:MGI:1336201|Ensembl:ENSMUSG00000020265|Vega:OTTMUSG00000020927	10	10 C1|10 39.72 cM	small ubiquitin-like modifier 3	mmu03013(RNA transport)	GO:0005634(nucleus)//GO:0016604(nuclear body)//GO:0005737(cytoplasm)//GO:0070062(extracellular exosome)	GO:0031386(protein tag)//GO:0019789(SUMO transferase activity)	GO:0016925(protein sumoylation)//GO:0034504(protein localization to nucleus)//GO:2000060(positive regulation of protein ubiquitination involved in ubiquitin-dependent protein catabolic process)
Sumo2	ENSMUSG00000020738	protein_coding	-	chr11:115523101-115536276	30.0071	10.3354	2.90333	1.53771	0.20695	0.973707	up	Sumo2	ENSMUSG00000020738	protein_coding	-	chr11:115523101-115536276	24.309	11.749	2.06902	1.04895	0.33965	0.97371	up	Sumo2	ENSMUSG00000020738	protein_coding	-	chr11:115523101-115536276	27.8033	9.68744	2.87004	1.52107	0.33495	0.964648	up	170930	SUMO-2|Smt3A|Smt3b|Smt3h2	MGI:MGI:2158813|Ensembl:ENSMUSG00000020738|Vega:OTTMUSG00000003474	11	11|11 E2	small ubiquitin-like modifier 2	mmu03013(RNA transport)	GO:0005634(nucleus)//GO:0016605(PML body)	GO:0044822(poly(A) RNA binding)//GO:0031386(protein tag)//GO:0019789(SUMO transferase activity)//GO:0031625(ubiquitin protein ligase binding)//GO:0046965(retinoid X receptor binding)	GO:0033235(positive regulation of protein sumoylation)//GO:0032436(positive regulation of proteasomal ubiquitin-dependent protein catabolic process)//GO:0034613(cellular protein localization)//GO:0045892(negative regulation of transcription, DNA-templated)//GO:0045944(positive regulation of transcription from RNA polymerase II promoter)//GO:0016925(protein sumoylation)
Sumo1	ENSMUSG00000026021	protein_coding	-	chr1:59639433-59670834	282.009	93.4262	3.01852	1.59384	0.14105	0.973707	up	Sumo1	ENSMUSG00000026021	protein_coding	-	chr1:59639433-59670834	265.437	110.318	2.40611	1.2667	0.24095	0.97371	up	Sumo1	ENSMUSG00000026021	protein_coding	-	chr1:59639433-59670834	207.38	98.9233	2.09638	1.0679	0.3737	0.964648	up	22218	GMP1|PIC1|SENTRIN|SMT3|SMT3H3|SMTP3|SUMO-1|Smt3C|Ubl1	MGI:MGI:1197010|Ensembl:ENSMUSG00000026021|Vega:OTTMUSG00000022159	1	1|1 C2-C3	small ubiquitin-like modifier 1	mmu03013(RNA transport)	GO:0005886(plasma membrane)//GO:0008076(voltage-gated potassium channel complex)//GO:0000792(heterochromatin)//GO:0001741(XY body)//GO:0016020(membrane)//GO:0030425(dendrite)//GO:0045202(synapse)//GO:0031965(nuclear membrane)//GO:0001650(fibrillar center)//GO:0016604(nuclear body)//GO:0016605(PML body)//GO:0005730(nucleolus)//GO:0005634(nucleus)//GO:0005737(cytoplasm)	GO:0031625(ubiquitin protein ligase binding)//GO:0015459(potassium channel regulator activity)//GO:0044325(ion channel binding)//GO:0008134(transcription factor binding)//GO:0044822(poly(A) RNA binding)//GO:0031386(protein tag)//GO:0005515(protein binding)	GO:0030578(PML body organization)//GO:0060021(palate development)//GO:0043392(negative regulation of DNA binding)//GO:0032436(positive regulation of proteasomal ubiquitin-dependent protein catabolic process)//GO:1901896(positive regulation of calcium-transporting ATPase activity)//GO:0045759(negative regulation of action potential)//GO:1903169(regulation of calcium ion transmembrane transport)//G…
Suco	ENSMUSG00000040297	protein_coding	-	chr1:161816111-161876661	148.549	41.9786	3.5387	1.82322	0.17395	0.973707	up	Suco	ENSMUSG00000040297	protein_coding	-	chr1:161816111-161876661	137.118	43.0325	3.18636	1.67191	0.2113	0.97371	up	Suco	ENSMUSG00000040297	protein_coding	-	chr1:161816111-161876661	139.173	41.5824	3.34691	1.74283	0.19625	0.964648	up	226551	4732491B11|AI848100|AU016931|Opt	MGI:MGI:2138346|Ensembl:ENSMUSG00000040297|Vega:OTTMUSG00000050995	1	1|1 H2.1	SUN domain containing ossification factor		GO:0005783(endoplasmic reticulum)//GO:0005791(rough endoplasmic reticulum)//GO:0016021(integral component of membrane)//GO:0016020(membrane)	GO:0003674(molecular_function)	GO:0001503(ossification)//GO:0046850(regulation of bone remodeling)//GO:0007275(multicellular organism development)//GO:0045669(positive regulation of osteoblast differentiation)//GO:0032967(positive regulation of collagen biosynthetic process)
Stx12	ENSMUSG00000028879	protein_coding	-	chr4:132853500-133277792	179.144	51.5257	3.4768	1.79776	0.3852	0.974578	up	Stx12	ENSMUSG00000028879	protein_coding	-	chr4:132853500-133277792	170.124	52.5577	3.23692	1.69462	0.40445	0.97371	up	Stx12	ENSMUSG00000028879	protein_coding	-	chr4:132853500-133277792	188.537	59.6986	3.15815	1.65908	0.3971	0.964648	up	100226	AI850350|AU041521|Stx13	MGI:MGI:1931027|Ensembl:ENSMUSG00000028879|Vega:OTTMUSG00000010095	4	4 D2.3|4 66.01 cM	syntaxin 12	mmu04145(Phagosome)	GO:0031201(SNARE complex)//GO:0005768(endosome)//GO:0016021(integral component of membrane)//GO:0070062(extracellular exosome)//GO:0045335(phagocytic vesicle)//GO:0016020(membrane)//GO:0031083(BLOC-1 complex)//GO:0012505(endomembrane system)//GO:0005794(Golgi apparatus)//GO:0045121(membrane raft)//GO:0000407(pre-autophagosomal structure)//GO:0031982(vesicle)	GO:0000149(SNARE binding)//GO:0005484(SNAP receptor activity)//GO:0005515(protein binding)	GO:0048278(vesicle docking)//GO:0000045(autophagosome assembly)//GO:0050821(protein stabilization)//GO:0016192(vesicle-mediated transport)//GO:0006886(intracellular protein transport)//GO:0006810(transport)//GO:0015031(protein transport)//GO:0033344(cholesterol efflux)//GO:0006906(vesicle fusion)
Strn	ENSMUSG00000024077	protein_coding	-	chr17:78649910-78737196	80.6748	37.0276	2.17878	1.12352	0.34565	0.974578	up	Strn	ENSMUSG00000024077	protein_coding	-	chr17:78649910-78737196	77.8173	35.2656	2.20661	1.14183	0.34865	0.97371	up	Strn	ENSMUSG00000024077	protein_coding	-	chr17:78649910-78737196	81.8474	35.6421	2.29638	1.19936	0.30255	0.964648	up	268980	AU022939|D130055P19	MGI:MGI:1333757|Ensembl:ENSMUSG00000024077|Vega:OTTMUSG00000024691	17	17|17 E3	striatin, calmodulin binding protein		GO:0005923(bicellular tight junction)//GO:0000159(protein phosphatase type 2A complex)//GO:0016020(membrane)//GO:0043234(protein complex)//GO:0042995(cell projection)//GO:0045211(postsynaptic membrane)//GO:0014069(postsynaptic density)//GO:0043197(dendritic spine)//GO:0005737(cytoplasm)//GO:0043025(neuronal cell body)	GO:0005516(calmodulin binding)//GO:0019904(protein domain specific binding)//GO:0051721(protein phosphatase 2A binding)//GO:0070016(armadillo repeat domain binding)//GO:0032403(protein complex binding)//GO:0030331(estrogen receptor binding)	GO:0016358(dendrite development)//GO:0016055(Wnt signaling pathway)//GO:0007626(locomotory behavior)//GO:0008285(negative regulation of cell proliferation)
Stk4	ENSMUSG00000018209	protein_coding	+	chr2:164053539-164155524	72.876	28.7162	2.5378	1.34358	0.35445	0.974578	up	Stk4	ENSMUSG00000018209	protein_coding	+	chr2:164053539-164155524	71.667	29.2573	2.44954	1.29251	0.3551	0.97371	up	Stk4	ENSMUSG00000018209	protein_coding	+	chr2:164053539-164155524	76.4926	35.912	2.12999	1.09085	0.4394	0.964648	up	58231	AI447339|AU020804|Kas-2|Mst1|Ysk3	MGI:MGI:1929004|Ensembl:ENSMUSG00000018209|Vega:OTTMUSG00000001179	2	2|2 H3	serine/threonine kinase 4	mmu04010(MAPK signaling pathway)//mmu04014(Ras signaling pathway)//mmu04068(FoxO signaling pathway)//mmu05200(Pathways in cancer)//mmu05223(Non-small cell lung cancer)	GO:0043234(protein complex)//GO:0005634(nucleus)//GO:0005737(cytoplasm)	GO:0046983(protein dimerization activity)//GO:0004674(protein serine/threonine kinase activity)//GO:0004702(receptor signaling protein serine/threonine kinase activity)//GO:0004672(protein kinase activity)//GO:0016301(kinase activity)//GO:0000287(magnesium ion binding)//GO:0042802(identical protein binding)//GO:0000166(nucleotide binding)//GO:0008134(transcription factor binding)//GO:0042803(prot…	GO:0045600(positive regulation of fat cell differentiation)//GO:0016310(phosphorylation)//GO:0008285(negative regulation of cell proliferation)//GO:0060706(cell differentiation involved in embryonic placenta development)//GO:0097284(hepatocyte apoptotic process)//GO:0060215(primitive hemopoiesis)//GO:0000902(cell morphogenesis)//GO:0090090(negative regulation of canonical Wnt signaling pathway)//…
Stk38l	ENSMUSG00000001630	protein_coding	+	chr6:146724994-146778812	31.3208	13.8427	2.26263	1.178	0.26745	0.974578	up	Stk38l	ENSMUSG00000001630	protein_coding	+	chr6:146724994-146778812	32.5309	14.2209	2.28754	1.1938	0.2959	0.97371	up	Stk38l	ENSMUSG00000001630	protein_coding	+	chr6:146724994-146778812	32.66	14.7353	2.21643	1.14824	0.29395	0.964648	up	232533	4930473A22Rik|B230328I19|Ndr2|Ndr54	MGI:MGI:1922250|Ensembl:ENSMUSG00000001630|Vega:OTTMUSG00000025646	6	6|6 G3	serine/threonine kinase 38 like		GO:0016020(membrane)//GO:0015629(actin cytoskeleton)//GO:0005856(cytoskeleton)//GO:0005737(cytoplasm)	GO:0004674(protein serine/threonine kinase activity)//GO:0004672(protein kinase activity)//GO:0000287(magnesium ion binding)//GO:0000166(nucleotide binding)//GO:0016301(kinase activity)//GO:0046872(metal ion binding)//GO:0003779(actin binding)//GO:0005524(ATP binding)//GO:0016740(transferase activity)	GO:0016310(phosphorylation)//GO:0006468(protein phosphorylation)//GO:0018105(peptidyl-serine phosphorylation)//GO:0035556(intracellular signal transduction)//GO:0051128(regulation of cellular component organization)
Stk35	ENSMUSG00000037885	protein_coding	+	chr2:129798368-129832287	47.8425	21.3211	2.2439	1.16601	0.27455	0.974578	up	Stk35	ENSMUSG00000037885	protein_coding	+	chr2:129798368-129832287	48.6358	19.0578	2.55202	1.35164	0.1953	0.97371	up	Stk35	ENSMUSG00000037885	protein_coding	+	chr2:129798368-129832287	50.0882	23.3353	2.14646	1.10196	0.2759	0.964648	up	67333	1700054C12Rik|CLIK1|Stk35l1	MGI:MGI:1914583|Ensembl:ENSMUSG00000037885|Vega:OTTMUSG00000015500	2	2|2 F1	serine/threonine kinase 35		GO:0005634(nucleus)//GO:0005575(cellular_component)//GO:0005737(cytoplasm)	GO:0004674(protein serine/threonine kinase activity)//GO:0004672(protein kinase activity)//GO:0000166(nucleotide binding)//GO:0016301(kinase activity)//GO:0005524(ATP binding)//GO:0016740(transferase activity)	GO:0016310(phosphorylation)//GO:0006468(protein phosphorylation)
Stk24	ENSMUSG00000063410	protein_coding	-	chr14:121286342-121379334	121.053	52.2492	2.31684	1.21216	0.2539	0.973707	up	Stk24	ENSMUSG00000063410	protein_coding	-	chr14:121286342-121379334	113.746	52.0209	2.18654	1.12865	0.3101	0.97371	up	Stk24	ENSMUSG00000063410	protein_coding	-	chr14:121286342-121379334	125.947	58.8016	2.14188	1.09888	0.35375	0.964648	up	223255	1810013H02Rik|C76483|MST-3|Mst3|STE20	MGI:MGI:2385007|Ensembl:ENSMUSG00000063410	14	14 E5|14 64.95 cM	serine/threonine kinase 24		GO:0070062(extracellular exosome)//GO:0016020(membrane)//GO:0000139(Golgi membrane)//GO:0005730(nucleolus)//GO:0005634(nucleus)//GO:0005737(cytoplasm)	GO:0004674(protein serine/threonine kinase activity)//GO:0004702(receptor signaling protein serine/threonine kinase activity)//GO:0004672(protein kinase activity)//GO:0000166(nucleotide binding)//GO:0016301(kinase activity)//GO:0046872(metal ion binding)//GO:0005524(ATP binding)//GO:0016740(transferase activity)	GO:0030336(negative regulation of cell migration)//GO:0016310(phosphorylation)//GO:0006468(protein phosphorylation)//GO:0000278(mitotic cell cycle)//GO:0008631(intrinsic apoptotic signaling pathway in response to oxidative stress)//GO:0048680(positive regulation of axon regeneration)//GO:0097194(execution phase of apoptosis)//GO:0046777(protein autophosphorylation)//GO:0042542(response to hydroge…
Stk11	ENSMUSG00000003068	protein_coding	+	chr10:79697304-80369637	170.854	64.6998	2.64074	1.40094	0.26995	0.974578	up	Stk11	ENSMUSG00000003068	protein_coding	+	chr10:79697304-80369637	174.785	63.3702	2.75815	1.4637	0.2361	0.97371	up	Stk11	ENSMUSG00000003068	protein_coding	+	chr10:79697304-80369637	183.065	63.2701	2.89339	1.53276	0.22325	0.964648	up	20869	AA408040|Lkb1|Par-4|R75140	MGI:MGI:1341870|Ensembl:ENSMUSG00000003068|Vega:OTTMUSG00000000002	10	10|10 C1	serine/threonine kinase 11	mmu04068(FoxO signaling pathway)//mmu04150(mTOR signaling pathway)//mmu04151(PI3K-Akt signaling pathway)//mmu04152(AMPK signaling pathway)//mmu04211(Longevity regulating pathway - mammal)//mmu04920(Adipocytokine signaling pathway)	GO:0070062(extracellular exosome)//GO:0016020(membrane)//GO:0043234(protein complex)//GO:0005829(cytosol)//GO:0005739(mitochondrion)//GO:0036398(TCR signalosome)//GO:0005634(nucleus)//GO:0005737(cytoplasm)	GO:0030295(protein kinase activator activity)//GO:0004674(protein serine/threonine kinase activity)//GO:0032403(protein complex binding)//GO:0004672(protein kinase activity)//GO:0000287(magnesium ion binding)//GO:0000166(nucleotide binding)//GO:0005524(ATP binding)//GO:0016301(kinase activity)//GO:0030275(LRR domain binding)//GO:0046872(metal ion binding)//GO:0005515(protein binding)//GO:0002039(…	GO:0016310(phosphorylation)//GO:0050852(T cell receptor signaling pathway)//GO:0007283(spermatogenesis)//GO:0051055(negative regulation of lipid biosynthetic process)//GO:0001894(tissue homeostasis)//GO:0008285(negative regulation of cell proliferation)//GO:0006914(autophagy)//GO:0050772(positive regulation of axonogenesis)//GO:0045722(positive regulation of gluconeogenesis)//GO:0030010(establish…
Stc1	ENSMUSG00000014813	protein_coding	+	chr14:69022718-69041401	9.96014	2.34721	4.2434	2.08522	0.09885	0.973707	up	Stc1	ENSMUSG00000014813	protein_coding	+	chr14:69022718-69041401	9.93	2.5364	3.91499	1.96901	0.07625	0.97371	up	Stc1	ENSMUSG00000014813	protein_coding	+	chr14:69022718-69041401	8.78738	2.1642	4.06034	2.0216	0.1493	0.964648	up	20855	Stc	MGI:MGI:109131|Ensembl:ENSMUSG00000014813	14	14|14 D2	stanniocalcin 1		GO:0005634(nucleus)//GO:0005576(extracellular region)//GO:0005615(extracellular space)//GO:0005737(cytoplasm)//GO:0016324(apical plasma membrane)	GO:0005179(hormone activity)	GO:0060348(bone development)//GO:0003421(growth plate cartilage axis specification)//GO:0030336(negative regulation of cell migration)//GO:0044070(regulation of anion transport)//GO:0001886(endothelial cell morphogenesis)//GO:0006874(cellular calcium ion homeostasis)//GO:0010596(negative regulation of endothelial cell migration)//GO:0090280(positive regulation of calcium ion import)//GO:0035988(c…
Stat5a	ENSMUSG00000004043	protein_coding	+	chr11:100859350-100939540	11.0477	3.14277	3.51528	1.81364	0.3363	0.974578	up	Stat5a	ENSMUSG00000004043	protein_coding	+	chr11:100859350-100939540	9.8944	4.39244	2.2526	1.17159	0.6408	0.97371	up	Stat5a	ENSMUSG00000004043	protein_coding	+	chr11:100859350-100939540	11.2781	4.45319	2.53258	1.34061	0.56195	0.964648	up	20850	AA959963|STAT5	MGI:MGI:103036|Ensembl:ENSMUSG00000004043|Vega:OTTMUSG00000002125	11	11 D|11 63.77 cM	signal transducer and activator of transcription 5A	mmu04012(ErbB signaling pathway)//mmu04630(Jak-STAT signaling pathway)//mmu04917(Prolactin signaling pathway)//mmu04933(AGE-RAGE signaling pathway in diabetic complications)//mmu05161(Hepatitis B)//mmu05162(Measles)//mmu05166(HTLV-I infection)//mmu05200(Pathways in cancer)//mmu05203(Viral carcinogenesis)//mmu05220(Chronic myeloid leukemia)//mmu05221(Acute myeloid leukemia)	GO:0005654(nucleoplasm)//GO:0005634(nucleus)//GO:0005737(cytoplasm)	GO:0019903(protein phosphatase binding)//GO:0003700(transcription factor activity, sequence-specific DNA binding)//GO:0004871(signal transducer activity)//GO:0000979(RNA polymerase II core promoter sequence-specific DNA binding)//GO:0043565(sequence-specific DNA binding)//GO:0005515(protein binding)//GO:0003677(DNA binding)//GO:0003690(double-stranded DNA binding)	GO:0043536(positive regulation of blood vessel endothelial cell migration)//GO:0006107(oxaloacetate metabolic process)//GO:0070668(positive regulation of mast cell proliferation)//GO:0042104(positive regulation of activated T cell proliferation)//GO:0046449(creatinine metabolic process)//GO:0019915(lipid storage)//GO:0045621(positive regulation of lymphocyte differentiation)//GO:0045579(positive …
St5	ENSMUSG00000031024	protein_coding	-	chr7:109523910-109617147	69.6373	30.5161	2.28199	1.19029	0.3389	0.974578	up	St5	ENSMUSG00000031024	protein_coding	-	chr7:109523910-109617147	70.7969	29.6969	2.38399	1.25338	0.25245	0.97371	up	St5	ENSMUSG00000031024	protein_coding	-	chr7:109523910-109617147	69.5439	31.6828	2.19501	1.13423	0.3428	0.964648	up	76954	2010004M01Rik|2610305K15Rik	MGI:MGI:108517|Ensembl:ENSMUSG00000031024|Vega:OTTMUSG00000060125	7	7 E3|7 57.27 cM	suppression of tumorigenicity 5		GO:0005575(cellular_component)	GO:0017112(Rab guanyl-nucleotide exchange factor activity)//GO:0005085(guanyl-nucleotide exchange factor activity)	GO:0070374(positive regulation of ERK1 and ERK2 cascade)
St3gal4	ENSMUSG00000032038	protein_coding	-	chr9:35046578-35176061	144.906	53.029	2.73259	1.45027	0.21875	0.973707	up	St3gal4	ENSMUSG00000032038	protein_coding	-	chr9:35046578-35176061	145.381	51.5275	2.82142	1.49642	0.20415	0.97371	up	St3gal4	ENSMUSG00000032038	protein_coding	-	chr9:35046578-35176061	148.371	55.9086	2.65382	1.40807	0.2108	0.964648	up	20443	Siat4c	MGI:MGI:1316743|Ensembl:ENSMUSG00000032038	9	9|9 A5.3	ST3 beta-galactoside alpha-2,3-sialyltransferase 4	mmu00601(Glycosphingolipid biosynthesis - lacto and neolacto series)//mmu01100(Metabolic pathways)	GO:0016020(membrane)//GO:0016021(integral component of membrane)//GO:0070062(extracellular exosome)//GO:0005794(Golgi apparatus)//GO:0030173(integral component of Golgi membrane)	GO:0003836(beta-galactoside (CMP) alpha-2,3-sialyltransferase activity)//GO:0016757(transferase activity, transferring glycosyl groups)//GO:0008932(lytic endotransglycosylase activity)//GO:0047288(monosialoganglioside sialyltransferase activity)//GO:0016740(transferase activity)//GO:0008373(sialyltransferase activity)	GO:0001574(ganglioside biosynthetic process)//GO:0018279(protein N-linked glycosylation via asparagine)//GO:0050890(cognition)//GO:0009311(oligosaccharide metabolic process)//GO:0006486(protein glycosylation)
St13	ENSMUSG00000022403	protein_coding	-	chr15:81363668-81400077	480.834	109.976	4.37217	2.12835	0.09585	0.973707	up	St13	ENSMUSG00000022403	protein_coding	-	chr15:81363668-81400077	411.946	108.729	3.78874	1.92172	0.0456	0.97371	up	St13	ENSMUSG00000022403	protein_coding	-	chr15:81363668-81400077	475.051	107.897	4.40283	2.13843	0.07835	0.964648	up	70356	1110007I03Rik|3110002K08Rik|AW555194|HIP|HOP|HSPABP|HSPABP1|PRO0786|SNC6|p48	MGI:MGI:1917606|Ensembl:ENSMUSG00000022403|Vega:OTTMUSG00000035635	15	15|15 E2	suppression of tumorigenicity 13		GO:0070062(extracellular exosome)//GO:0043234(protein complex)//GO:0005737(cytoplasm)//GO:0005829(cytosol)	GO:0019904(protein domain specific binding)//GO:0051082(unfolded protein binding)//GO:0042802(identical protein binding)//GO:0030544(Hsp70 protein binding)//GO:0051087(chaperone binding)//GO:0032564(dATP binding)//GO:0032403(protein complex binding)	GO:0070389(chaperone cofactor-dependent protein refolding)//GO:0051260(protein homooligomerization)//GO:0006457(protein folding)//GO:0061084(negative regulation of protein refolding)
Ssbp3	ENSMUSG00000061887	protein_coding	+	chr4:106910700-107049694	161.898	52.2861	3.09637	1.63058	0.10485	0.973707	up	Ssbp3	ENSMUSG00000061887	protein_coding	+	chr4:106910700-107049694	170.851	50.0485	3.41371	1.77134	0.0832	0.97371	up	Ssbp3	ENSMUSG00000061887	protein_coding	+	chr4:106910700-107049694	147.884	53.763	2.75066	1.45978	0.1091	0.964648	up	72475	2610021L12Rik|2610200M23Rik|5730488C10Rik|AI854733|AW551939|LAST|SSDP1	MGI:MGI:1919725|Ensembl:ENSMUSG00000061887|Vega:OTTMUSG00000008276	4	4|4 C7	single-stranded DNA binding protein 3		GO:0043234(protein complex)//GO:0005634(nucleus)	GO:0003697(single-stranded DNA binding)//GO:0005515(protein binding)//GO:0003677(DNA binding)	GO:0008284(positive regulation of cell proliferation)//GO:0021501(prechordal plate formation)//GO:2000744(positive regulation of anterior head development)//GO:0006351(transcription, DNA-templated)//GO:0002244(hematopoietic progenitor cell differentiation)//GO:0021547(midbrain-hindbrain boundary initiation)//GO:0045944(positive regulation of transcription from RNA polymerase II promoter)//GO:0060…
Srsf9	ENSMUSG00000029538	protein_coding	+	chr5:115327176-115333080	878.114	120.933	7.26116	2.8602	0.03095	0.973707	up	Srsf9	ENSMUSG00000029538	protein_coding	+	chr5:115327176-115333080	895.872	121.375	7.38107	2.88383	0.0199	0.910377	up	Srsf9	ENSMUSG00000029538	protein_coding	+	chr5:115327176-115333080	852.738	107.856	7.90629	2.983	0.03285	0.964648	up	108014	25kDa|2610029M16Rik|SRp30c|Sfrs9	MGI:MGI:104896|Ensembl:ENSMUSG00000029538|Vega:OTTMUSG00000014654	5	5|5 F	serine/arginine-rich splicing factor 9	mmu03040(Spliceosome)//mmu05168(Herpes simplex infection)	GO:0005654(nucleoplasm)//GO:0005634(nucleus)//GO:0005730(nucleolus)	GO:0044822(poly(A) RNA binding)//GO:0000166(nucleotide binding)//GO:0003676(nucleic acid binding)//GO:0003723(RNA binding)	GO:0006397(mRNA processing)//GO:0008380(RNA splicing)//GO:0048025(negative regulation of mRNA splicing, via spliceosome)
Srsf5	ENSMUSG00000021134	protein_coding	+	chr12:80945503-80950507	332.168	125.675	2.64306	1.40221	0.1857	0.973707	up	Srsf5	ENSMUSG00000021134	protein_coding	+	chr12:80945503-80950507	319.183	120.604	2.64654	1.40411	0.184	0.97371	up	Srsf5	ENSMUSG00000021134	protein_coding	+	chr12:80945503-80950507	272.618	94.3081	2.89072	1.53143	0.19305	0.964648	up	20384	Sfrs5	MGI:MGI:98287|Ensembl:ENSMUSG00000021134|Vega:OTTMUSG00000021161	12	12|12 D2	serine/arginine-rich splicing factor 5	mmu03040(Spliceosome)//mmu05168(Herpes simplex infection)	GO:0005634(nucleus)//GO:0016607(nuclear speck)	GO:0003676(nucleic acid binding)//GO:0050733(RS domain binding)//GO:0003723(RNA binding)//GO:0000166(nucleotide binding)//GO:0043422(protein kinase B binding)//GO:0005515(protein binding)	GO:0008380(RNA splicing)//GO:0006351(transcription, DNA-templated)//GO:0033120(positive regulation of RNA splicing)//GO:0009611(response to wounding)//GO:0006397(mRNA processing)//GO:0032868(response to insulin)//GO:0006355(regulation of transcription, DNA-templated)
Srsf2	ENSMUSG00000034120	protein_coding	-	chr11:116837431-116875635	441.592	187.745	2.35208	1.23394	0.40075	0.974578	up	Srsf2	ENSMUSG00000034120	protein_coding	-	chr11:116837431-116875635	459.203	183.677	2.50006	1.32196	0.34805	0.97371	up	Srsf2	ENSMUSG00000034120	protein_coding	-	chr11:116837431-116875635	435.56	173.927	2.50427	1.32439	0.3676	0.964648	up	20382	D11Wsu175e|MRF-1|Pr264|SC35|Sfrs10|Sfrs2	MGI:MGI:98284|Ensembl:ENSMUSG00000034120|Vega:OTTMUSG00000003783	11	11 E2|11 81.49 cM	serine/arginine-rich splicing factor 2	mmu03040(Spliceosome)//mmu05168(Herpes simplex infection)	GO:0035061(interchromatin granule)//GO:0005634(nucleus)//GO:0016607(nuclear speck)//GO:0005681(spliceosomal complex)//GO:0070062(extracellular exosome)	GO:0003676(nucleic acid binding)//GO:0005080(protein kinase C binding)//GO:0036002(pre-mRNA binding)//GO:0000166(nucleotide binding)//GO:0003723(RNA binding)//GO:0044822(poly(A) RNA binding)//GO:0005515(protein binding)	GO:0006397(mRNA processing)//GO:0008380(RNA splicing)//GO:0000381(regulation of alternative mRNA splicing, via spliceosome)
Srsf10	ENSMUSG00000028676	protein_coding	+	chr4:135855746-135869908	546.087	160.48	3.40284	1.76674	0.2004	0.973707	up	Srsf10	ENSMUSG00000028676	protein_coding	+	chr4:135855746-135869908	522.059	177.739	2.93722	1.55445	0.2498	0.97371	up	Srsf10	ENSMUSG00000028676	protein_coding	+	chr4:135855746-135869908	536.486	138.741	3.8668	1.95114	0.1013	0.964648	up	14105	FUSIP2|Fusip1|NSSR1|NSSR2|Nssr|SRrp40|Sfrs13a|Srsf13a|TASR|TASR1|TASR2	MGI:MGI:1333805|Ensembl:ENSMUSG00000028676|Vega:OTTMUSG00000009794	4	4|4 D3	serine/arginine-rich splicing factor 10	mmu03040(Spliceosome)	GO:0005654(nucleoplasm)//GO:0005634(nucleus)//GO:0016607(nuclear speck)	GO:0044822(poly(A) RNA binding)//GO:0000166(nucleotide binding)//GO:0003676(nucleic acid binding)//GO:0051082(unfolded protein binding)//GO:0003723(RNA binding)	GO:0006406(mRNA export from nucleus)//GO:0008380(RNA splicing)//GO:0000398(mRNA splicing, via spliceosome)//GO:0000375(RNA splicing, via transesterification reactions)//GO:0048024(regulation of mRNA splicing, via spliceosome)//GO:0048025(negative regulation of mRNA splicing, via spliceosome)//GO:0006397(mRNA processing)//GO:0016482(cytosolic transport)//GO:0006376(mRNA splice site selection)//GO:…
Srsf1	ENSMUSG00000018379	protein_coding	+	chr11:88011990-88053755	678.813	235.515	2.88224	1.52719	0.41695	0.974578	up	Srsf1	ENSMUSG00000018379	protein_coding	+	chr11:88011990-88053755	625.634	259.694	2.40911	1.2685	0.46825	0.97371	up	Srsf1	ENSMUSG00000018379	protein_coding	+	chr11:88011990-88053755	677.654	249.729	2.71357	1.44019	0.4396	0.964648	up	110809	1110054N12Rik|5730507C05Rik|6330415C05Rik|AI482334|AW491331|Asf|Sf2|Sfrs1	MGI:MGI:98283|Ensembl:ENSMUSG00000018379|Vega:OTTMUSG00000001473	11	11 C|11 52.4 cM	serine/arginine-rich splicing factor 1	mmu03040(Spliceosome)//mmu05168(Herpes simplex infection)	GO:0070062(extracellular exosome)//GO:0035145(exon-exon junction complex)//GO:0071013(catalytic step 2 spliceosome)//GO:0016607(nuclear speck)//GO:0005681(spliceosomal complex)//GO:0005654(nucleoplasm)//GO:0005634(nucleus)//GO:0005737(cytoplasm)	GO:0003676(nucleic acid binding)//GO:0050733(RS domain binding)//GO:0003723(RNA binding)//GO:0003729(mRNA binding)//GO:0000166(nucleotide binding)//GO:0043422(protein kinase B binding)//GO:0044822(poly(A) RNA binding)//GO:0005515(protein binding)	GO:0008380(RNA splicing)//GO:0000395(mRNA 5'-splice site recognition)//GO:0051028(mRNA transport)//GO:0033120(positive regulation of RNA splicing)//GO:0001701(in utero embryonic development)//GO:0060048(cardiac muscle contraction)//GO:0000380(alternative mRNA splicing, via spliceosome)//GO:0006397(mRNA processing)//GO:0006810(transport)
Srrm4	ENSMUSG00000063919	protein_coding	-	chr5:116438719-116591817	1.79288	0.822899	2.17873	1.12349	0.3207	0.974578	up	Srrm4	ENSMUSG00000063919	protein_coding	-	chr5:116438719-116591817	2.39286	0.580095	4.12493	2.04437	0.13805	0.97371	up	Srrm4	ENSMUSG00000063919	protein_coding	-	chr5:116438719-116591817	2.73774	0.715738	3.82505	1.93548	0.2445	0.964648	up	68955	1500001A10Rik|B230202K19Rik|bv|mKIAA1853|nSR100	MGI:MGI:1916205|Ensembl:ENSMUSG00000063919|Vega:OTTMUSG00000014692	5	5|5 F	serine/arginine repetitive matrix 4		GO:0005634(nucleus)	GO:0003723(RNA binding)//GO:0003729(mRNA binding)	GO:0008380(RNA splicing)//GO:0030154(cell differentiation)//GO:0006397(mRNA processing)//GO:0007399(nervous system development)//GO:0007605(sensory perception of sound)//GO:0043484(regulation of RNA splicing)//GO:0000381(regulation of alternative mRNA splicing, via spliceosome)
Srek1	ENSMUSG00000032621	protein_coding	-	chr13:103741614-103764504	35.6937	14.7953	2.4125	1.27053	0.2401	0.973707	up	Srek1	ENSMUSG00000032621	protein_coding	-	chr13:103741614-103764504	34.1173	14.1318	2.41424	1.27157	0.1865	0.97371	up	Srek1	ENSMUSG00000032621	protein_coding	-	chr13:103741614-103764504	32.8155	13.0911	2.5067	1.32579	0.2586	0.964648	up	218543	8430401B01|AI450757|AI462342|SRrp508|SRrp86|Sfrs12|Srsf12	MGI:MGI:2145245|Ensembl:ENSMUSG00000032621	13	13|13 D1	splicing regulatory glutamine/lysine-rich protein 1		GO:0005654(nucleoplasm)//GO:0005634(nucleus)//GO:0005681(spliceosomal complex)	GO:0044822(poly(A) RNA binding)//GO:0000166(nucleotide binding)//GO:0003676(nucleic acid binding)	GO:0006397(mRNA processing)//GO:0008380(RNA splicing)//GO:0008150(biological_process)
Srcap	ENSMUSG00000053877	protein_coding	+	chr7:127510437-127536376	96.4671	38.779	2.48761	1.31476	0.2386	0.973707	up	Srcap	ENSMUSG00000053877	protein_coding	+	chr7:127510437-127536376	98.0589	37.8548	2.59039	1.37317	0.24175	0.97371	up	Srcap	ENSMUSG00000053877	protein_coding	+	chr7:127510437-127536376	94.6239	37.8849	2.49767	1.32058	0.2375	0.964648	up	100043597	B930091H02Rik|D030022P06Rik|F630004O05Rik	MGI:MGI:2444036|Ensembl:ENSMUSG00000053877|Ensembl:ENSMUSG00000107023|Vega:OTTMUSG00000048247|Vega:OTTMUSG00000055775	7	7|7 F3	Snf2-related CREBBP activator protein		GO:0043234(protein complex)//GO:0005634(nucleus)//GO:0005794(Golgi apparatus)//GO:0048471(perinuclear region of cytoplasm)	GO:0003674(molecular_function)	GO:0008150(biological_process)
Srcap	ENSMUSG00000090663	protein_coding	+	chr7:127559385-127565266	102.926	23.4903	4.38161	2.13146	0.0526	0.973707	up	Srcap	ENSMUSG00000090663	protein_coding	+	chr7:127559385-127565266	120.195	22.1398	5.4289	2.44066	0.03065	0.97371	up	Srcap	ENSMUSG00000090663	protein_coding	+	chr7:127559385-127565266	99.1998	23.651	4.1943	2.06843	0.08855	0.964648	up	100043597	B930091H02Rik|D030022P06Rik|F630004O05Rik	MGI:MGI:2444036|Ensembl:ENSMUSG00000053877|Ensembl:ENSMUSG00000107023|Vega:OTTMUSG00000048247|Vega:OTTMUSG00000055775	7	7|7 F3	Snf2-related CREBBP activator protein		GO:0043234(protein complex)//GO:0005634(nucleus)//GO:0005794(Golgi apparatus)//GO:0048471(perinuclear region of cytoplasm)	GO:0003674(molecular_function)	GO:0008150(biological_process)
Spry4	ENSMUSG00000024427	protein_coding	-	chr18:38586267-38601268	5.72274	2.15838	2.65141	1.40676	0.238	0.973707	up	Spry4	ENSMUSG00000024427	protein_coding	-	chr18:38586267-38601268	5.87608	1.75078	3.35627	1.74686	0.11325	0.97371	up	Spry4	ENSMUSG00000024427	protein_coding	-	chr18:38586267-38601268	5.8525	1.80193	3.24791	1.69951	0.2139	0.964648	up	24066	A030006O18Rik|sprouty4	MGI:MGI:1345144|Ensembl:ENSMUSG00000024427	18	18 B3|18 20.5 cM	sprouty homolog 4 (Drosophila)		GO:0016020(membrane)//GO:0005794(Golgi apparatus)//GO:0005925(focal adhesion)//GO:0005737(cytoplasm)	GO:0005515(protein binding)	GO:0009966(regulation of signal transduction)//GO:0007275(multicellular organism development)//GO:0070373(negative regulation of ERK1 and ERK2 cascade)//GO:0043407(negative regulation of MAP kinase activity)
Spry2	ENSMUSG00000022114	protein_coding	-	chr14:105891948-105896819	20.4543	4.36273	4.68841	2.2291	0.07015	0.973707	up	Spry2	ENSMUSG00000022114	protein_coding	-	chr14:105891948-105896819	21.3894	4.36791	4.89694	2.29188	0.03755	0.97371	up	Spry2	ENSMUSG00000022114	protein_coding	-	chr14:105891948-105896819	24.5061	5.06044	4.84269	2.27581	0.10715	0.964648	up	24064	sprouty2	MGI:MGI:1345138|Ensembl:ENSMUSG00000022114	14	14 E2.3|14 56.16 cM	sprouty homolog 2 (Drosophila)	mmu05206(MicroRNAs in cancer)	GO:0005886(plasma membrane)//GO:0005874(microtubule)//GO:0016020(membrane)//GO:0042995(cell projection)//GO:0005829(cytosol)//GO:0005634(nucleus)//GO:0005856(cytoskeleton)//GO:0005737(cytoplasm)	GO:0019901(protein kinase binding)//GO:0043539(protein serine/threonine kinase activator activity)//GO:0005515(protein binding)	GO:0010628(positive regulation of gene expression)//GO:0046580(negative regulation of Ras protein signal transduction)//GO:0043407(negative regulation of MAP kinase activity)//GO:0048754(branching morphogenesis of an epithelial tube)//GO:0009966(regulation of signal transduction)//GO:0008285(negative regulation of cell proliferation)//GO:0043066(negative regulation of apoptotic process)//GO:00605…
Spred2	ENSMUSG00000045671	protein_coding	+	chr11:19854326-20407362	23.3375	11.5368	2.02286	1.0164	0.6406	0.977347	up	Spred2	ENSMUSG00000045671	protein_coding	+	chr11:19854326-20407362	26.2467	12.2184	2.14813	1.10308	0.6013	0.97371	up	Spred2	ENSMUSG00000045671	protein_coding	+	chr11:19854326-20407362	25.4052	11.9505	2.12588	1.08806	0.61945	0.964648	up	114716	C79158	MGI:MGI:2150019|Ensembl:ENSMUSG00000045671|Vega:OTTMUSG00000005219	11	11|11 A3.2	sprouty-related, EVH1 domain containing 2		GO:0016020(membrane)//GO:0005886(plasma membrane)//GO:0031410(cytoplasmic vesicle)//GO:0005737(cytoplasm)	GO:0019901(protein kinase binding)//GO:0030291(protein serine/threonine kinase inhibitor activity)//GO:0005173(stem cell factor receptor binding)//GO:0005515(protein binding)	GO:0000188(inactivation of MAPK activity)//GO:0043517(positive regulation of DNA damage response, signal transduction by p53 class mediator)//GO:0090311(regulation of protein deacetylation)//GO:0009966(regulation of signal transduction)//GO:0007275(multicellular organism development)//GO:0010801(negative regulation of peptidyl-threonine phosphorylation)
Spin4	ENSMUSG00000071722	protein_coding	-	chrX:95022506-95026682	3.4538	1.13776	3.03562	1.60199	0.17195	0.973707	up	Spin4	ENSMUSG00000071722	protein_coding	-	chrX:95022506-95026682	3.31444	1.45326	2.28071	1.18948	0.3097	0.97371	up	Spin4	ENSMUSG00000071722	protein_coding	-	chrX:95022506-95026682	3.75044	1.10345	3.39886	1.76505	0.18325	0.964648	up	270624	9630042H07Rik	MGI:MGI:2444925|Ensembl:ENSMUSG00000071722|Vega:OTTMUSG00000018028	X	X|X C3	spindlin family, member 4		GO:0005575(cellular_component)	GO:0003674(molecular_function)	GO:0007276(gamete generation)//GO:0008150(biological_process)
Spin1	ENSMUSG00000021395	protein_coding	+	chr13:51100879-51152546	244.842	62.7166	3.90394	1.96493	0.15045	0.973707	up	Spin1	ENSMUSG00000021395	protein_coding	+	chr13:51100879-51152546	242.552	66.9607	3.62231	1.85691	0.16845	0.97371	up	Spin1	ENSMUSG00000021395	protein_coding	+	chr13:51100879-51152546	256.053	65.6606	3.89964	1.96334	0.14905	0.964648	up	20729	Spin	MGI:MGI:109242|Ensembl:ENSMUSG00000021395	13	13 A5|13 26.04 cM	spindlin 1		GO:0005730(nucleolus)//GO:0005819(spindle)//GO:0005634(nucleus)//GO:0005856(cytoskeleton)//GO:0005737(cytoplasm)	GO:0003677(DNA binding)//GO:0035064(methylated histone binding)	GO:0030177(positive regulation of Wnt signaling pathway)//GO:0016568(chromatin modification)//GO:0009303(rRNA transcription)//GO:0016055(Wnt signaling pathway)//GO:0007276(gamete generation)//GO:0007143(female meiotic division)//GO:0007049(cell cycle)//GO:0007275(multicellular organism development)//GO:0051321(meiotic cell cycle)
Speer4a	ENSMUSG00000073119	protein_coding	-	chr5:25582629-26169461	0.354951	0.149968	2.36684	1.24296	1	1	up	Speer4a	ENSMUSG00000073119	protein_coding	-	chr5:25582629-26169461	0.558026	0.276368	2.01914	1.01374	1	1	up	Speer4a	ENSMUSG00000073119	protein_coding	-	chr5:25582629-26169461	0.695447	0.160042	4.3454	2.11949	1	1	up	75657	1700027N01Rik|SPEER-4A	MGI:MGI:1922907|Ensembl:ENSMUSG00000073119|Vega:OTTMUSG00000036610	5	5|5 B1	spermatogenesis associated glutamate (E)-rich protein 4A		GO:0005575(cellular_component)	GO:0003674(molecular_function)	GO:0008150(biological_process)
Spdyb	ENSMUSG00000039296	protein_coding	-	chr5:143216315-143226890	2.19162	0.765425	2.86326	1.51766	0.3421	0.974578	up	Spdyb	ENSMUSG00000039296	protein_coding	-	chr5:143216315-143226890	2.40992	1.07131	2.24951	1.16961	0.3217	0.97371	up	Spdyb	ENSMUSG00000039296	protein_coding	-	chr5:143216315-143226890	2.73627	0.408227	6.70278	2.74476	0.1126	0.964648	up
Spcs3	ENSMUSG00000054408	protein_coding	-	chr8:54520432-54529998	83.4028	34.2592	2.43447	1.28361	0.22105	0.973707	up	Spcs3	ENSMUSG00000054408	protein_coding	-	chr8:54520432-54529998	78.2642	32.0863	2.43919	1.2864	0.23605	0.97371	up	Spcs3	ENSMUSG00000054408	protein_coding	-	chr8:54520432-54529998	79.129	33.3712	2.37117	1.2456	0.29255	0.964648	up	76687	1810011E08Rik	MGI:MGI:1923937|Ensembl:ENSMUSG00000054408|Vega:OTTMUSG00000034015	8	8|8 B1.3	signal peptidase complex subunit 3 homolog (S. cerevisiae)	mmu03060(Protein export)	GO:0005783(endoplasmic reticulum)	GO:0003674(molecular_function)	GO:0008150(biological_process)
Spats2	ENSMUSG00000051934	protein_coding	+	chr15:99126577-99213206	95.9564	32.6192	2.94172	1.55666	0.1501	0.973707	up	Spats2	ENSMUSG00000051934	protein_coding	+	chr15:99126577-99213206	98.113	35.0922	2.79586	1.48329	0.1812	0.97371	up	Spats2	ENSMUSG00000051934	protein_coding	+	chr15:99126577-99213206	97.6269	32.7117	2.98446	1.57747	0.194	0.964648	up	72572	2700012F11Rik|59kDa|Scr59|p59	MGI:MGI:1919822|Ensembl:ENSMUSG00000051934	15	15|15 F1	spermatogenesis associated, serine-rich 2		GO:0005737(cytoplasm)	GO:0044822(poly(A) RNA binding)	GO:0008150(biological_process)
Spata22	ENSMUSG00000069825	protein_coding	+	chr11:73329740-73355913	48.5168	19.6337	2.47109	1.30515	0.25375	0.973707	up	Spata22	ENSMUSG00000069825	protein_coding	+	chr11:73329740-73355913	50.3947	21.5562	2.33783	1.22517	0.29865	0.97371	up	Spata22	ENSMUSG00000069825	protein_coding	+	chr11:73329740-73355913	50.6784	20.8575	2.42975	1.28081	0.24865	0.964648	up	380709	Gm882	MGI:MGI:2685728|Ensembl:ENSMUSG00000069825|Vega:OTTMUSG00000006129	11	11|11 B4	spermatogenesis associated 22		GO:0005575(cellular_component)//GO:0005694(chromosome)	GO:0005515(protein binding)	GO:0009566(fertilization)//GO:0061458(reproductive system development)//GO:0051445(regulation of meiotic cell cycle)//GO:0007276(gamete generation)//GO:0000711(meiotic DNA repair synthesis)//GO:0051321(meiotic cell cycle)//GO:0007129(synapsis)
Sp3	ENSMUSG00000027109	protein_coding	-	chr2:72601380-73337818	131.3	39.7685	3.30161	1.72317	0.19175	0.973707	up	Sp3	ENSMUSG00000027109	protein_coding	-	chr2:72601380-73337818	130.16	39.5618	3.29005	1.71811	0.1865	0.97371	up	Sp3	ENSMUSG00000027109	protein_coding	-	chr2:72601380-73337818	131.725	36.8241	3.57715	1.83881	0.2891	0.964648	up	20687	D130027J01Rik	MGI:MGI:1277166|Ensembl:ENSMUSG00000027109|Vega:OTTMUSG00000013207	2	2|2 C3	trans-acting transcription factor 3		GO:0005886(plasma membrane)//GO:0017053(transcriptional repressor complex)//GO:0005794(Golgi apparatus)//GO:0005654(nucleoplasm)//GO:0005634(nucleus)//GO:0005737(cytoplasm)	GO:0003676(nucleic acid binding)//GO:0000987(core promoter proximal region sequence-specific DNA binding)//GO:0003700(transcription factor activity, sequence-specific DNA binding)//GO:0000979(RNA polymerase II core promoter sequence-specific DNA binding)//GO:0003682(chromatin binding)//GO:0000977(RNA polymerase II regulatory region sequence-specific DNA binding)//GO:0001078(transcriptional repres…	GO:0030218(erythrocyte differentiation)//GO:0048596(embryonic camera-type eye morphogenesis)//GO:0030217(T cell differentiation)//GO:0001892(embryonic placenta development)//GO:0048706(embryonic skeletal system development)//GO:0030219(megakaryocyte differentiation)//GO:0045893(positive regulation of transcription, DNA-templated)//GO:0060216(definitive hemopoiesis)//GO:0030851(granulocyte differe…
Sp2	ENSMUSG00000018678	protein_coding	-	chr11:96907425-96982959	59.4346	13.2624	4.48143	2.16396	0.1478	0.973707	up	Sp2	ENSMUSG00000018678	protein_coding	-	chr11:96907425-96982959	64.2339	10.826	5.93332	2.56884	0.05335	0.97371	up	Sp2	ENSMUSG00000018678	protein_coding	-	chr11:96907425-96982959	58.2944	12.1754	4.78786	2.25938	0.1862	0.964648	up	78912	4930480I16Rik|mKIAA0048	MGI:MGI:1926162|Ensembl:ENSMUSG00000018678|Vega:OTTMUSG00000001858	11	11|11 D	Sp2 transcription factor		GO:0005634(nucleus)	GO:0000981(RNA polymerase II transcription factor activity, sequence-specific DNA binding)//GO:0003676(nucleic acid binding)//GO:0042826(histone deacetylase binding)//GO:0003677(DNA binding)//GO:0046872(metal ion binding)	GO:0072358(cardiovascular system development)//GO:0035264(multicellular organism growth)//GO:0006351(transcription, DNA-templated)//GO:0001701(in utero embryonic development)//GO:0048568(embryonic organ development)//GO:0006357(regulation of transcription from RNA polymerase II promoter)//GO:0048144(fibroblast proliferation)//GO:0006355(regulation of transcription, DNA-templated)
Sp1	ENSMUSG00000001280	protein_coding	+	chr15:102406142-102436404	113.36	43.7188	2.59294	1.37459	0.19615	0.973707	up	Sp1	ENSMUSG00000001280	protein_coding	+	chr15:102406142-102436404	99.8023	47.0422	2.12155	1.08512	0.2666	0.97371	up	Sp1	ENSMUSG00000001280	protein_coding	+	chr15:102406142-102436404	111.24	45.5596	2.44164	1.28785	0.2018	0.964648	up	20683	1110003E12Rik|AA450830|AI845540|Sp1-1	MGI:MGI:98372|Ensembl:ENSMUSG00000001280|Vega:OTTMUSG00000035159	15	15|15 F3	trans-acting transcription factor 1	mmu04350(TGF-beta signaling pathway)//mmu04915(Estrogen signaling pathway)//mmu05016(Huntington's disease)//mmu05202(Transcriptional misregulation in cancer)//mmu05231(Choline metabolism in cancer)	GO:0032993(protein-DNA complex)//GO:0005654(nucleoplasm)//GO:0005634(nucleus)//GO:0005737(cytoplasm)//GO:0000790(nuclear chromatin)	GO:0042826(histone deacetylase binding)//GO:0003700(transcription factor activity, sequence-specific DNA binding)//GO:0000978(RNA polymerase II core promoter proximal region sequence-specific DNA binding)//GO:0008134(transcription factor binding)//GO:0001046(core promoter sequence-specific DNA binding)//GO:0003676(nucleic acid binding)//GO:0035035(histone acetyltransferase binding)//GO:0000987(co…	GO:0048596(embryonic camera-type eye morphogenesis)//GO:0048511(rhythmic process)//GO:0001892(embryonic placenta development)//GO:0048706(embryonic skeletal system development)//GO:0030219(megakaryocyte differentiation)//GO:0045893(positive regulation of transcription, DNA-templated)//GO:0042789(mRNA transcription from RNA polymerase II promoter)//GO:0060216(definitive hemopoiesis)//GO:0043923(po…
Sox9	ENSMUSG00000000567	protein_coding	+	chr11:112782223-112787760	107.113	23.303	4.59655	2.20055	0.04515	0.973707	up	Sox9	ENSMUSG00000000567	protein_coding	+	chr11:112782223-112787760	99.0566	22.1678	4.4685	2.15979	0.0573	0.97371	up	Sox9	ENSMUSG00000000567	protein_coding	+	chr11:112782223-112787760	117.625	26.0185	4.52084	2.17659	0.0728	0.964648	up	20682	2010306G03Rik|AV220920|mKIAA4243	MGI:MGI:98371|Ensembl:ENSMUSG00000000567|Vega:OTTMUSG00000003313	11	11 E2|11 77.27 cM	SRY (sex determining region Y)-box 9	mmu04024(cAMP signaling pathway)	GO:0043234(protein complex)//GO:0005654(nucleoplasm)//GO:0005667(transcription factor complex)//GO:0005634(nucleus)//GO:0044798(nuclear transcription factor complex)	GO:0008013(beta-catenin binding)//GO:0034236(protein kinase A catalytic subunit binding)//GO:0097157(pre-mRNA intronic binding)//GO:0043565(sequence-specific DNA binding)//GO:0003700(transcription factor activity, sequence-specific DNA binding)//GO:0004672(protein kinase activity)//GO:0000981(RNA polymerase II transcription factor activity, sequence-specific DNA binding)//GO:0003682(chromatin bin…	GO:0002683(negative regulation of immune system process)//GO:0048709(oligodendrocyte differentiation)//GO:0001894(tissue homeostasis)//GO:0090103(cochlea morphogenesis)//GO:0010629(negative regulation of gene expression)//GO:0030155(regulation of cell adhesion)//GO:2000138(positive regulation of cell proliferation involved in heart morphogenesis)//GO:0008584(male gonad development)//GO:0030857(ne…
Sox8	ENSMUSG00000024176	protein_coding	-	chr17:25565891-25570686	93.8959	23.0116	4.08037	2.0287	0.05205	0.973707	up	Sox8	ENSMUSG00000024176	protein_coding	-	chr17:25565891-25570686	91.3682	19.0241	4.80275	2.26386	0.01475	0.9036	up	Sox8	ENSMUSG00000024176	protein_coding	-	chr17:25565891-25570686	98.5316	24.1928	4.07277	2.02601	0.07635	0.964648	up	20681	-	MGI:MGI:98370|Ensembl:ENSMUSG00000024176|Vega:OTTMUSG00000038220	17	17 A3.3|17 12.69 cM	SRY (sex determining region Y)-box 8		GO:0044798(nuclear transcription factor complex)//GO:0005634(nucleus)//GO:0005737(cytoplasm)	GO:0003700(transcription factor activity, sequence-specific DNA binding)//GO:0000981(RNA polymerase II transcription factor activity, sequence-specific DNA binding)//GO:0000979(RNA polymerase II core promoter sequence-specific DNA binding)//GO:0046982(protein heterodimerization activity)//GO:0008134(transcription factor binding)//GO:0043565(sequence-specific DNA binding)//GO:0005515(protein bindi…	GO:0008584(male gonad development)//GO:0046533(negative regulation of photoreceptor cell differentiation)//GO:0010628(positive regulation of gene expression)//GO:0048709(oligodendrocyte differentiation)//GO:0007283(spermatogenesis)//GO:0072034(renal vesicle induction)//GO:0072197(ureter morphogenesis)//GO:0043066(negative regulation of apoptotic process)//GO:0033690(positive regulation of osteobl…
Sox5	ENSMUSG00000041540	protein_coding	-	chr6:143828424-144781977	6.33	1.34006	4.72368	2.23991	0.02735	0.973707	up	Sox5	ENSMUSG00000041540	protein_coding	-	chr6:143828424-144781977	9.44251	1.70639	5.53364	2.46823	0.0137	0.900314	up	Sox5	ENSMUSG00000041540	protein_coding	-	chr6:143828424-144781977	6.97502	2.04099	3.41747	1.77293	0.0639	0.964648	up	20678	A730017D01Rik|AI528773	MGI:MGI:98367|Ensembl:ENSMUSG00000041540|Vega:OTTMUSG00000025246	6	6 G3|6 76.14 cM	SRY (sex determining region Y)-box 5		GO:0044798(nuclear transcription factor complex)//GO:0005634(nucleus)	GO:0003700(transcription factor activity, sequence-specific DNA binding)//GO:0000981(RNA polymerase II transcription factor activity, sequence-specific DNA binding)//GO:0046982(protein heterodimerization activity)//GO:0044212(transcription regulatory region DNA binding)//GO:0005515(protein binding)//GO:0003677(DNA binding)	GO:0051216(cartilage development)//GO:0061036(positive regulation of cartilage development)//GO:0048709(oligodendrocyte differentiation)//GO:0055059(asymmetric neuroblast division)//GO:0006351(transcription, DNA-templated)//GO:0001701(in utero embryonic development)//GO:2000741(positive regulation of mesenchymal stem cell differentiation)//GO:0032332(positive regulation of chondrocyte differentia…
Sox4	ENSMUSG00000076431	protein_coding	-	chr13:28943047-28953713	110.361	18.9581	5.82129	2.54134	0.02035	0.973707	up	Sox4	ENSMUSG00000076431	protein_coding	-	chr13:28943047-28953713	111.867	19.6753	5.68567	2.50733	0.02365	0.951579	up	Sox4	ENSMUSG00000076431	protein_coding	-	chr13:28943047-28953713	113.799	22.5419	5.04834	2.33581	0.05425	0.964648	up	20677	AA682046|Sox-4	MGI:MGI:98366|Ensembl:ENSMUSG00000076431|Vega:OTTMUSG00000000729	13	13 12.87 cM|13 A3-A5	SRY (sex determining region Y)-box 4		GO:0044798(nuclear transcription factor complex)//GO:0005654(nucleoplasm)//GO:0005634(nucleus)//GO:0005739(mitochondrion)//GO:0005737(cytoplasm)	GO:0001105(RNA polymerase II transcription coactivator activity)//GO:0003700(transcription factor activity, sequence-specific DNA binding)//GO:0000981(RNA polymerase II transcription factor activity, sequence-specific DNA binding)//GO:0046982(protein heterodimerization activity)//GO:0001077(transcriptional activator activity, RNA polymerase II core promoter proximal region sequence-specific bindi…	GO:0031018(endocrine pancreas development)//GO:0032024(positive regulation of insulin secretion)//GO:0042593(glucose homeostasis)//GO:0060548(negative regulation of cell death)//GO:0035910(ascending aorta morphogenesis)//GO:0003215(cardiac right ventricle morphogenesis)//GO:0060412(ventricular septum morphogenesis)//GO:0060993(kidney morphogenesis)//GO:0045727(positive regulation of translation)/…
Sox11	ENSMUSG00000063632	protein_coding	-	chr12:27340696-27342709	12.1588	2.46167	4.93924	2.30429	0.0569	0.973707	up	Sox11	ENSMUSG00000063632	protein_coding	-	chr12:27340696-27342709	13.9589	3.19665	4.36675	2.12656	0.08705	0.97371	up	Sox11	ENSMUSG00000063632	protein_coding	-	chr12:27340696-27342709	12.0344	2.21023	5.44484	2.44489	0.08595	0.964648	up	20666	1110038H03Rik|6230403H02Rik|AI836553|end1	MGI:MGI:98359|Ensembl:ENSMUSG00000063632|Vega:OTTMUSG00000021163	12	12|12 A3	SRY (sex determining region Y)-box 11		GO:0005634(nucleus)//GO:0005737(cytoplasm)	GO:0001105(RNA polymerase II transcription coactivator activity)//GO:0003700(transcription factor activity, sequence-specific DNA binding)//GO:0000979(RNA polymerase II core promoter sequence-specific DNA binding)//GO:0008135(translation factor activity, RNA binding)//GO:0001077(transcriptional activator activity, RNA polymerase II core promoter proximal region sequence-specific binding)//GO:0003…	GO:0050769(positive regulation of neurogenesis)//GO:0010628(positive regulation of gene expression)//GO:0060548(negative regulation of cell death)//GO:0030154(cell differentiation)//GO:0060412(ventricular septum morphogenesis)//GO:2001111(positive regulation of lens epithelial cell proliferation)//GO:0014032(neural crest cell development)//GO:0000122(negative regulation of transcription from RNA …
Sos1	ENSMUSG00000024241	protein_coding	-	chr17:80390843-80480453	31.3642	13.3722	2.34547	1.22988	0.2568	0.973707	up	Sos1	ENSMUSG00000024241	protein_coding	-	chr17:80390843-80480453	30.0902	13.5539	2.22003	1.15058	0.29735	0.97371	up	Sos1	ENSMUSG00000024241	protein_coding	-	chr17:80390843-80480453	33.8184	14.6778	2.30405	1.20417	0.3185	0.964648	up	20662	4430401P03Rik|9630010N06|AI449023	MGI:MGI:98354|Ensembl:ENSMUSG00000024241	17	17 E3|17 50.67 cM	son of sevenless homolog 1 (Drosophila)	mmu04010(MAPK signaling pathway)//mmu04012(ErbB signaling pathway)//mmu04014(Ras signaling pathway)//mmu04062(Chemokine signaling pathway)//mmu04068(FoxO signaling pathway)//mmu04072(Phospholipase D signaling pathway)//mmu04151(PI3K-Akt signaling pathway)//mmu04320(Dorso-ventral axis formation)//mmu04510(Focal adhesion)//mmu04540(Gap junction)//mmu04630(Jak-STAT signaling pathway)//mmu04650(Natur…	GO:0014069(postsynaptic density)//GO:0005886(plasma membrane)//GO:0043025(neuronal cell body)	GO:0005088(Ras guanyl-nucleotide exchange factor activity)//GO:0046982(protein heterodimerization activity)//GO:0017124(SH3 domain binding)//GO:0005085(guanyl-nucleotide exchange factor activity)//GO:0005089(Rho guanyl-nucleotide exchange factor activity)//GO:0005515(protein binding)//GO:0003677(DNA binding)	GO:0033081(regulation of T cell differentiation in thymus)//GO:0051057(positive regulation of small GTPase mediated signal transduction)//GO:0060021(palate development)//GO:0001782(B cell homeostasis)//GO:0042129(regulation of T cell proliferation)//GO:0003209(cardiac atrium morphogenesis)//GO:0007296(vitellogenesis)//GO:0048011(neurotrophin TRK receptor signaling pathway)//GO:2000973(regulation …
Socs4	ENSMUSG00000048379	protein_coding	+	chr14:47276930-47296098	22.7531	8.83821	2.57441	1.36424	0.1596	0.973707	up	Socs4	ENSMUSG00000048379	protein_coding	+	chr14:47276930-47296098	22.5901	9.52537	2.37157	1.24584	0.20725	0.97371	up	Socs4	ENSMUSG00000048379	protein_coding	+	chr14:47276930-47296098	23.5025	9.7893	2.40082	1.26353	0.29965	0.964648	up	67296	3110032M18Rik|A730004F22Rik|AI427843|AU015727|AU015859|Socs7	MGI:MGI:1914546|Ensembl:ENSMUSG00000048379|Vega:OTTMUSG00000027545	14	14|14 C1	suppressor of cytokine signaling 4	mmu04630(Jak-STAT signaling pathway)//mmu04910(Insulin signaling pathway)//mmu04917(Prolactin signaling pathway)//mmu04930(Type II diabetes mellitus)	GO:0005737(cytoplasm)	GO:0004860(protein kinase inhibitor activity)	GO:0009968(negative regulation of signal transduction)//GO:0032436(positive regulation of proteasomal ubiquitin-dependent protein catabolic process)//GO:0042059(negative regulation of epidermal growth factor receptor signaling pathway)//GO:0019221(cytokine-mediated signaling pathway)//GO:0040008(regulation of growth)//GO:0007175(negative regulation of epidermal growth factor-activated receptor ac…
Soat1	ENSMUSG00000026600	protein_coding	-	chr1:156428107-156474328	77.6107	33.4393	2.32094	1.21471	0.253	0.973707	up	Soat1	ENSMUSG00000026600	protein_coding	-	chr1:156428107-156474328	72.0824	31.0353	2.3226	1.21574	0.26355	0.97371	up	Soat1	ENSMUSG00000026600	protein_coding	-	chr1:156428107-156474328	87.1424	37.3715	2.33179	1.22144	0.30385	0.964648	up	20652	8430426K15Rik|ACAT-1|AW550831|Acact|ald|hid	MGI:MGI:104665|Ensembl:ENSMUSG00000026600|Vega:OTTMUSG00000049652	1	1 G3|1 67.71 cM	sterol O-acyltransferase 1	mmu00100(Steroid biosynthesis)	GO:0005783(endoplasmic reticulum)//GO:0016020(membrane)//GO:0016021(integral component of membrane)//GO:0005789(endoplasmic reticulum membrane)	GO:0015485(cholesterol binding)//GO:0034736(cholesterol O-acyltransferase activity)//GO:0000062(fatty-acyl-CoA binding)//GO:0004772(sterol O-acyltransferase activity)//GO:0016746(transferase activity, transferring acyl groups)//GO:0016740(transferase activity)//GO:0008374(O-acyltransferase activity)	GO:0010878(cholesterol storage)//GO:0034379(very-low-density lipoprotein particle assembly)//GO:0042986(positive regulation of amyloid precursor protein biosynthetic process)//GO:0034435(cholesterol esterification)//GO:0008203(cholesterol metabolic process)//GO:0010742(macrophage derived foam cell differentiation)//GO:0006629(lipid metabolic process)//GO:0042632(cholesterol homeostasis)//GO:00333…
Snx33	ENSMUSG00000032733	protein_coding	-	chr9:56917199-56928371	41.8531	18.1118	2.31083	1.20841	0.2603	0.973707	up	Snx33	ENSMUSG00000032733	protein_coding	-	chr9:56917199-56928371	44.1826	16.0348	2.75543	1.46228	0.1301	0.97371	up	Snx33	ENSMUSG00000032733	protein_coding	-	chr9:56917199-56928371	44.5394	18.4404	2.41531	1.27221	0.2857	0.964648	up	235406	E130307J07Rik|Sh3px3	MGI:MGI:2443239|Ensembl:ENSMUSG00000032733	9	9|9 B	sorting nexin 33		GO:0005768(endosome)//GO:0016020(membrane)//GO:0005829(cytosol)//GO:0019898(extrinsic component of membrane)//GO:0005737(cytoplasm)//GO:0031410(cytoplasmic vesicle)//GO:0016023(cytoplasmic, membrane-bounded vesicle)	GO:0035091(phosphatidylinositol binding)//GO:0042802(identical protein binding)	GO:0006897(endocytosis)//GO:2000010(positive regulation of protein localization to cell surface)//GO:0007067(mitotic nuclear division)//GO:2000009(negative regulation of protein localization to cell surface)//GO:0044351(macropinocytosis)//GO:0051301(cell division)//GO:0016050(vesicle organization)//GO:0000281(mitotic cytokinesis)//GO:0007032(endosome organization)//GO:0007049(cell cycle)//GO:0017…
Snx18	ENSMUSG00000042364	protein_coding	-	chr13:113592179-113618564	68.25	20.9844	3.25241	1.70151	0.11965	0.973707	up	Snx18	ENSMUSG00000042364	protein_coding	-	chr13:113592179-113618564	67.2359	19.9137	3.37636	1.75547	0.1196	0.97371	up	Snx18	ENSMUSG00000042364	protein_coding	-	chr13:113592179-113618564	74.4175	21.9204	3.3949	1.76337	0.15425	0.964648	up	170625	Snag1	MGI:MGI:2137642|Ensembl:ENSMUSG00000042364	13	13|13 D2.2	sorting nexin 18		GO:0030136(clathrin-coated vesicle)//GO:0005768(endosome)//GO:0005886(plasma membrane)//GO:0070062(extracellular exosome)//GO:0016020(membrane)//GO:0019898(extrinsic component of membrane)//GO:0043231(intracellular membrane-bounded organelle)//GO:0030426(growth cone)//GO:0031410(cytoplasmic vesicle)//GO:0005654(nucleoplasm)//GO:0031234(extrinsic component of cytoplasmic side of plasma membrane)//…	GO:0005546(phosphatidylinositol-4,5-bisphosphate binding)//GO:0008289(lipid binding)//GO:0035091(phosphatidylinositol binding)//GO:0005515(protein binding)	GO:0006897(endocytosis)//GO:0007067(mitotic nuclear division)//GO:0051301(cell division)//GO:0016050(vesicle organization)//GO:0000281(mitotic cytokinesis)//GO:0043547(positive regulation of GTPase activity)//GO:0007049(cell cycle)//GO:0036089(cleavage furrow formation)//GO:0006886(intracellular protein transport)//GO:0006810(transport)//GO:0016197(endosomal transport)//GO:0015031(protein transpo…
Sms	ENSMUSG00000071708	protein_coding	-	chrX:157443854-157492287	35.4775	11.8291	2.99918	1.58457	0.24545	0.973707	up	Sms	ENSMUSG00000071708	protein_coding	-	chrX:157443854-157492287	31.0933	14.3025	2.17397	1.12033	0.37035	0.97371	up	Sms	ENSMUSG00000071708	protein_coding	-	chrX:157443854-157492287	32.7335	13.058	2.50679	1.32584	0.23595	0.964648	up	20603	AI427066|Gy|SPMSY|SpmST|gyro	MGI:MGI:109490|Ensembl:ENSMUSG00000071708|Vega:OTTMUSG00000019398	X	X F4|X 72.48 cM	spermine synthase	mmu00270(Cysteine and methionine metabolism)//mmu00330(Arginine and proline metabolism)//mmu00410(beta-Alanine metabolism)//mmu00480(Glutathione metabolism)//mmu01100(Metabolic pathways)	GO:0070062(extracellular exosome)	GO:0016768(spermine synthase activity)	GO:0006597(spermine biosynthetic process)//GO:0008215(spermine metabolic process)
Smim17	ENSMUSG00000093536	protein_coding	+	chr7:6398714-6441691	1.41729	0.442127	3.20561	1.6806	0.36285	0.974578	up	Smim17	ENSMUSG00000093536	protein_coding	+	chr7:6398714-6441691	0.843373	0.384461	2.19366	1.13334	1	1	up	Smim17	ENSMUSG00000093536	protein_coding	+	chr7:6398714-6441691	0.56935	0.218687	2.6035	1.38045	1	1	up	100042450	Gm16532	MGI:MGI:4365374|Ensembl:ENSMUSG00000093536|Vega:OTTMUSG00000033414	7	7|7 A1	small integral membrane protein 17		GO:0005575(cellular_component)	GO:0003674(molecular_function)	GO:0008150(biological_process)
Smg7	ENSMUSG00000042772	protein_coding	-	chr1:152836995-152902646	150.131	31.1999	4.81191	2.26661	0.0692	0.973707	up	Smg7	ENSMUSG00000042772	protein_coding	-	chr1:152836995-152902646	152.044	31.1742	4.87722	2.28606	0.18915	0.97371	up	Smg7	ENSMUSG00000042772	protein_coding	-	chr1:152836995-152902646	149.099	32.354	4.60838	2.20426	0.07625	0.964648	up	226517	9430023P16Rik|mKIAA0250	MGI:MGI:2682334|Ensembl:ENSMUSG00000042772|Vega:OTTMUSG00000049697	1	1|1 G3	Smg-7 homolog, nonsense mediated mRNA decay factor (C. elegans)	mmu03015(mRNA surveillance pathway)	GO:0005634(nucleus)//GO:0045111(intermediate filament cytoskeleton)//GO:0005737(cytoplasm)	GO:0042162(telomeric DNA binding)//GO:0051721(protein phosphatase 2A binding)	GO:0000184(nuclear-transcribed mRNA catabolic process, nonsense-mediated decay)//GO:0008150(biological_process)
Smek1	ENSMUSG00000041846	protein_coding	-	chr12:101039408-101088927	95.8012	33.6721	2.84512	1.50849	0.1531	0.973707	up	Smek1	ENSMUSG00000041846	protein_coding	-	chr12:101039408-101088927	91.702	33.2992	2.75387	1.46146	0.16755	0.97371	up	Smek1	ENSMUSG00000041846	protein_coding	-	chr12:101039408-101088927	93.3275	34.8226	2.68009	1.42228	0.1752	0.964648	up	68734	1110034C04Rik|BC064465|Ppp4r3a|mKIAA2010	MGI:MGI:1915984|Ensembl:ENSMUSG00000041846	12	12|12 E	SMEK homolog 1, suppressor of mek1 (Dictyostelium)	mmu04922(Glucagon signaling pathway)	GO:0030289(protein phosphatase 4 complex)//GO:0005634(nucleus)//GO:0005856(cytoskeleton)//GO:0005737(cytoplasm)	GO:0005515(protein binding)	GO:0006470(protein dephosphorylation)//GO:0045722(positive regulation of gluconeogenesis)
Smarcd1	ENSMUSG00000023018	protein_coding	+	chr15:99702175-99713995	79.238	37.8002	2.09623	1.0678	0.3334	0.974578	up	Smarcd1	ENSMUSG00000023018	protein_coding	+	chr15:99702175-99713995	87.6385	41.9227	2.09047	1.06383	0.33015	0.97371	up	Smarcd1	ENSMUSG00000023018	protein_coding	+	chr15:99702175-99713995	83.3435	36.6726	2.27264	1.18437	0.32645	0.964648	up	83797	AA407987|Baf60a|D15Kz1	MGI:MGI:1933623|Ensembl:ENSMUSG00000023018	15	15 F1|15 56.13 cM	SWI/SNF related, matrix associated, actin dependent regulator of chromatin, subfamily d, member 1		GO:0071565(nBAF complex)//GO:0005634(nucleus)//GO:0071564(npBAF complex)//GO:0016514(SWI/SNF complex)//GO:0090544(BAF-type complex)	GO:0005102(receptor binding)//GO:0032947(protein complex scaffold)//GO:0003682(chromatin binding)//GO:0005515(protein binding)	GO:0016568(chromatin modification)//GO:0007399(nervous system development)//GO:0006337(nucleosome disassembly)//GO:0006338(chromatin remodeling)//GO:0048096(chromatin-mediated maintenance of transcription)
Smarcc2	ENSMUSG00000025369	protein_coding	+	chr10:128459235-128490173	103.827	31.1039	3.33808	1.73902	0.08755	0.973707	up	Smarcc2	ENSMUSG00000025369	protein_coding	+	chr10:128459235-128490173	101.883	30.1673	3.37728	1.75586	0.091	0.97371	up	Smarcc2	ENSMUSG00000025369	protein_coding	+	chr10:128459235-128490173	99.8021	30.7955	3.2408	1.69635	0.13865	0.964648	up	68094	5930405J04Rik	MGI:MGI:1915344|Ensembl:ENSMUSG00000025369	10	10|10 D3	SWI/SNF related, matrix associated, actin dependent regulator of chromatin, subfamily c, member 2		GO:0071565(nBAF complex)//GO:0071564(npBAF complex)//GO:0000790(nuclear chromatin)//GO:0043234(protein complex)//GO:0017053(transcriptional repressor complex)//GO:0016514(SWI/SNF complex)//GO:0005654(nucleoplasm)//GO:0005634(nucleus)//GO:0090544(BAF-type complex)	GO:0000978(RNA polymerase II core promoter proximal region sequence-specific DNA binding)//GO:0031492(nucleosomal DNA binding)//GO:0000980(RNA polymerase II distal enhancer sequence-specific DNA binding)//GO:0003682(chromatin binding)//GO:0005515(protein binding)//GO:0003677(DNA binding)	GO:0006337(nucleosome disassembly)//GO:0006338(chromatin remodeling)//GO:0016568(chromatin modification)//GO:0006351(transcription, DNA-templated)//GO:0021882(regulation of transcription from RNA polymerase II promoter involved in forebrain neuron fate commitment)//GO:0043044(ATP-dependent chromatin remodeling)//GO:0045892(negative regulation of transcription, DNA-templated)//GO:0000122(negative …
Smarcc1	ENSMUSG00000032481	protein_coding	+	chr9:110132036-110240178	141.157	44.6134	3.164	1.66175	0.1317	0.973707	up	Smarcc1	ENSMUSG00000032481	protein_coding	+	chr9:110132036-110240178	138.726	43.9735	3.15478	1.65754	0.13485	0.97371	up	Smarcc1	ENSMUSG00000032481	protein_coding	+	chr9:110132036-110240178	133.121	40.8453	3.25916	1.7045	0.13095	0.964648	up	20588	AI115498|BAF155|Rsc8|SRG3|msp3	MGI:MGI:1203524|Ensembl:ENSMUSG00000032481|Vega:OTTMUSG00000021083	9	9|9 F2	SWI/SNF related, matrix associated, actin dependent regulator of chromatin, subfamily c, member 1		GO:0071565(nBAF complex)//GO:0071564(npBAF complex)//GO:0000790(nuclear chromatin)//GO:0001741(XY body)//GO:0043234(protein complex)//GO:0016514(SWI/SNF complex)//GO:0005654(nucleoplasm)//GO:0005622(intracellular)//GO:0005634(nucleus)//GO:0090544(BAF-type complex)	GO:0000978(RNA polymerase II core promoter proximal region sequence-specific DNA binding)//GO:0031492(nucleosomal DNA binding)//GO:0000980(RNA polymerase II distal enhancer sequence-specific DNA binding)//GO:0003682(chromatin binding)//GO:0047485(protein N-terminus binding)//GO:0005515(protein binding)//GO:0003677(DNA binding)	GO:0006337(nucleosome disassembly)//GO:0006338(chromatin remodeling)//GO:0008286(insulin receptor signaling pathway)//GO:0009887(organ morphogenesis)//GO:0006323(DNA packaging)//GO:0006351(transcription, DNA-templated)//GO:0032435(negative regulation of proteasomal ubiquitin-dependent protein catabolic process)//GO:0016568(chromatin modification)//GO:0045944(positive regulation of transcription f…
Smarca2	ENSMUSG00000024921	protein_coding	+	chr19:26605114-26823907	104.537	38.5116	2.71441	1.44064	0.14275	0.973707	up	Smarca2	ENSMUSG00000024921	protein_coding	+	chr19:26605114-26823907	88.8325	41.8898	2.12063	1.08449	0.22485	0.97371	up	Smarca2	ENSMUSG00000024921	protein_coding	+	chr19:26605114-26823907	99.2262	48.1704	2.05989	1.04257	0.25155	0.964648	up	67155	2610209L14Rik|SNF2alpha|Snf2l2|brahma|brm	MGI:MGI:99603|Ensembl:ENSMUSG00000024921|Vega:OTTMUSG00000040069	19	19 C1|19 21.17 cM	SWI/SNF related, matrix associated, actin dependent regulator of chromatin, subfamily a, member 2		GO:0071565(nBAF complex)//GO:0071564(npBAF complex)//GO:0000790(nuclear chromatin)//GO:0045111(intermediate filament cytoskeleton)//GO:0043231(intracellular membrane-bounded organelle)//GO:0016514(SWI/SNF complex)//GO:0005654(nucleoplasm)//GO:0005634(nucleus)//GO:0090544(BAF-type complex)	GO:0001105(RNA polymerase II transcription coactivator activity)//GO:0005524(ATP binding)//GO:0003682(chromatin binding)//GO:0042393(histone binding)//GO:0044212(transcription regulatory region DNA binding)//GO:0004386(helicase activity)//GO:0000166(nucleotide binding)//GO:0016887(ATPase activity)//GO:0016817(hydrolase activity, acting on acid anhydrides)//GO:0005515(protein binding)//GO:0003677(…	GO:0006325(chromatin organization)//GO:0006338(chromatin remodeling)//GO:0045944(positive regulation of transcription from RNA polymerase II promoter)//GO:0045892(negative regulation of transcription, DNA-templated)//GO:0006351(transcription, DNA-templated)//GO:0006334(nucleosome assembly)//GO:0008285(negative regulation of cell proliferation)//GO:0007399(nervous system development)//GO:0045893(p…
Smad6	ENSMUSG00000036867	protein_coding	-	chr9:63953075-64022059	2.3388	0.886077	2.63951	1.40027	0.26545	0.974467	up	Smad6	ENSMUSG00000036867	protein_coding	-	chr9:63953075-64022059	5.15217	1.33973	3.84568	1.94324	0.22075	0.97371	up	Smad6	ENSMUSG00000036867	protein_coding	-	chr9:63953075-64022059	3.08614	1.52874	2.01875	1.01346	0.4871	0.964648	up	17130	Madh6|b2b390Clo	MGI:MGI:1336883|Ensembl:ENSMUSG00000036867|Vega:OTTMUSG00000021505	9	9|9 D	SMAD family member 6	mmu04350(TGF-beta signaling pathway)	GO:0043234(protein complex)//GO:0005622(intracellular)//GO:0005667(transcription factor complex)//GO:0005634(nucleus)	GO:0044212(transcription regulatory region DNA binding)//GO:0000978(RNA polymerase II core promoter proximal region sequence-specific DNA binding)//GO:0031625(ubiquitin protein ligase binding)//GO:0003700(transcription factor activity, sequence-specific DNA binding)//GO:0070411(I-SMAD binding)//GO:0070698(type I activin receptor binding)//GO:0003682(chromatin binding)//GO:0030617(transforming gro…	GO:0003170(heart valve development)//GO:0030514(negative regulation of BMP signaling pathway)//GO:0045907(positive regulation of vasoconstriction)//GO:0035904(aorta development)//GO:1902895(positive regulation of pri-miRNA transcription from RNA polymerase II promoter)//GO:0008285(negative regulation of cell proliferation)//GO:0043066(negative regulation of apoptotic process)//GO:0006955(immune r…
Smad5	ENSMUSG00000021540	protein_coding	+	chr13:56703009-56742377	92.2766	27.5956	3.3439	1.74153	0.1692	0.973707	up	Smad5	ENSMUSG00000021540	protein_coding	+	chr13:56703009-56742377	93.5761	30.548	3.06324	1.61506	0.1901	0.97371	up	Smad5	ENSMUSG00000021540	protein_coding	+	chr13:56703009-56742377	96.675	27.1287	3.56356	1.83332	0.11955	0.964648	up	17129	1110051M15Rik|AI451355|Dwf-C|Madh5|MusMLP	MGI:MGI:1328787|Ensembl:ENSMUSG00000021540|Vega:OTTMUSG00000020956	13	13 B1|13 30.12 cM	SMAD family member 5	mmu04350(TGF-beta signaling pathway)//mmu04550(Signaling pathways regulating pluripotency of stem cells)	GO:0043234(protein complex)//GO:0005667(transcription factor complex)//GO:0005654(nucleoplasm)//GO:0005622(intracellular)//GO:0005634(nucleus)//GO:0005737(cytoplasm)	GO:0031625(ubiquitin protein ligase binding)//GO:0003700(transcription factor activity, sequence-specific DNA binding)//GO:0000979(RNA polymerase II core promoter sequence-specific DNA binding)//GO:0046872(metal ion binding)//GO:0005515(protein binding)//GO:0003677(DNA binding)	GO:0030509(BMP signaling pathway)//GO:0051216(cartilage development)//GO:0071773(cellular response to BMP stimulus)//GO:0060395(SMAD protein signal transduction)//GO:0060348(bone development)//GO:0007281(germ cell development)//GO:0045669(positive regulation of osteoblast differentiation)//GO:0006468(protein phosphorylation)//GO:0030218(erythrocyte differentiation)//GO:0006351(transcription, DNA-…
Smad1	ENSMUSG00000031681	protein_coding	-	chr8:79338394-79399518	36.9279	9.76081	3.78329	1.91964	0.05715	0.973707	up	Smad1	ENSMUSG00000031681	protein_coding	-	chr8:79338394-79399518	36.5663	10.6176	3.44394	1.78406	0.0833	0.97371	up	Smad1	ENSMUSG00000031681	protein_coding	-	chr8:79338394-79399518	36.2283	11.0436	3.28046	1.7139	0.12585	0.964648	up	17125	AI528653|Madh1|Madr1|Mlp1|MusMLP	MGI:MGI:109452|Ensembl:ENSMUSG00000031681|Vega:OTTMUSG00000021109	8	8|8 C2	SMAD family member 1	mmu04350(TGF-beta signaling pathway)//mmu04390(Hippo signaling pathway)//mmu04550(Signaling pathways regulating pluripotency of stem cells)//mmu05202(Transcriptional misregulation in cancer)	GO:0005634(nucleus)//GO:0043234(protein complex)//GO:0005667(transcription factor complex)//GO:0005622(intracellular)//GO:0005637(nuclear inner membrane)//GO:0005737(cytoplasm)	GO:0046982(protein heterodimerization activity)//GO:0003700(transcription factor activity, sequence-specific DNA binding)//GO:0019901(protein kinase binding)//GO:0000979(RNA polymerase II core promoter sequence-specific DNA binding)//GO:0000978(RNA polymerase II core promoter proximal region sequence-specific DNA binding)//GO:0042802(identical protein binding)//GO:0070410(co-SMAD binding)//GO:007…	GO:0007183(SMAD protein complex assembly)//GO:0010628(positive regulation of gene expression)//GO:1902895(positive regulation of pri-miRNA transcription from RNA polymerase II promoter)//GO:0008285(negative regulation of cell proliferation)//GO:0007179(transforming growth factor beta receptor signaling pathway)//GO:0030509(BMP signaling pathway)//GO:0030902(hindbrain development)//GO:0006351(tran…
Sltm	ENSMUSG00000032212	protein_coding	+	chr9:70541280-70592237	23.8041	11.6317	2.04647	1.03314	0.3877	0.974578	up	Sltm	ENSMUSG00000032212	protein_coding	+	chr9:70541280-70592237	21.0099	9.57186	2.19497	1.1342	0.33325	0.97371	up	Sltm	ENSMUSG00000032212	protein_coding	+	chr9:70541280-70592237	21.5741	9.44993	2.28298	1.19092	0.3387	0.964648	up	66660	5730455C01Rik|5730555F13Rik|9130215G10Rik|Met	MGI:MGI:1913910|Ensembl:ENSMUSG00000032212	9	9|9 D	SAFB-like, transcription modulator		GO:0005654(nucleoplasm)//GO:0005634(nucleus)	GO:0044822(poly(A) RNA binding)//GO:0000166(nucleotide binding)//GO:0003676(nucleic acid binding)//GO:0003723(RNA binding)	GO:0006915(apoptotic process)//GO:0006351(transcription, DNA-templated)//GO:0006355(regulation of transcription, DNA-templated)//GO:0008150(biological_process)
Slc7a8	ENSMUSG00000022180	protein_coding	-	chr14:54722215-54781886	23.4482	8.90139	2.63423	1.39738	0.19665	0.973707	up	Slc7a8	ENSMUSG00000022180	protein_coding	-	chr14:54722215-54781886	21.7895	7.85535	2.77385	1.47189	0.12795	0.97371	up	Slc7a8	ENSMUSG00000022180	protein_coding	-	chr14:54722215-54781886	24.3494	8.95303	2.71969	1.44344	0.21835	0.964648	up	50934	AA408822|LAT2	MGI:MGI:1355323|Ensembl:ENSMUSG00000022180	14	14|14 C3	solute carrier family 7 (cationic amino acid transporter, y+ system), member 8	mmu04974(Protein digestion and absorption)	GO:0005886(plasma membrane)//GO:0005887(integral component of plasma membrane)//GO:0016020(membrane)//GO:0016021(integral component of membrane)//GO:0070062(extracellular exosome)//GO:0005737(cytoplasm)	GO:0015101(organic cation transmembrane transporter activity)//GO:0019534(toxin transporter activity)//GO:0015175(neutral amino acid transmembrane transporter activity)//GO:0015171(amino acid transmembrane transporter activity)//GO:0015297(antiporter activity)//GO:0015179(L-amino acid transmembrane transporter activity)//GO:0005275(amine transmembrane transporter activity)	GO:0006865(amino acid transport)//GO:0015804(neutral amino acid transport)//GO:0003333(amino acid transmembrane transport)//GO:0006810(transport)//GO:0015807(L-amino acid transport)
Slc7a2	ENSMUSG00000031596	protein_coding	+	chr8:40862394-40922308	27.707	9.81858	2.82189	1.49666	0.1571	0.973707	up	Slc7a2	ENSMUSG00000031596	protein_coding	+	chr8:40862394-40922308	28.6495	9.78842	2.92687	1.54936	0.11035	0.97371	up	Slc7a2	ENSMUSG00000031596	protein_coding	+	chr8:40862394-40922308	28.3868	9.72537	2.91883	1.54539	0.1456	0.964648	up	11988	20.5|AI158848|Atrc2|CAT-2|Cat2|Tea	MGI:MGI:99828|Ensembl:ENSMUSG00000031596|Vega:OTTMUSG00000031635	8	8 A4|8 23.89 cM	solute carrier family 7 (cationic amino acid transporter, y+ system), member 2		GO:0016020(membrane)//GO:0005886(plasma membrane)//GO:0005887(integral component of plasma membrane)//GO:0016021(integral component of membrane)	GO:0061459(L-arginine transmembrane transporter activity)//GO:0015181(arginine transmembrane transporter activity)//GO:0015189(L-lysine transmembrane transporter activity)//GO:0015171(amino acid transmembrane transporter activity)//GO:0097627(high-affinity L-ornithine transmembrane transporter activity)//GO:0097626(low-affinity L-arginine transmembrane transporter activity)//GO:0015297(antiporter…	GO:0097639(L-lysine import across plasma membrane)//GO:0006809(nitric oxide biosynthetic process)//GO:0097640(L-ornithine import across plasma membrane)//GO:0015809(arginine transport)//GO:0097638(L-arginine import across plasma membrane)//GO:0050727(regulation of inflammatory response)//GO:1902023(L-arginine transport)//GO:0006865(amino acid transport)//GO:0042116(macrophage activation)//GO:1903…
Slc7a11	ENSMUSG00000027737	protein_coding	-	chr3:50364935-50443613	0.692476	0.0917001	7.55154	2.91677	1	1	up	Slc7a11	ENSMUSG00000027737	protein_coding	-	chr3:50364935-50443613	0.467768	0.126714	3.69153	1.88422	1	1	up	Slc7a11	ENSMUSG00000027737	protein_coding	-	chr3:50364935-50443613	0.802072	0.391156	2.05052	1.03599	1	1	up	26570	9930009M05Rik|AI451155|sut|xCT	MGI:MGI:1347355|Ensembl:ENSMUSG00000027737|Vega:OTTMUSG00000021262	3	3 21.72 cM|3 D	solute carrier family 7 (cationic amino acid transporter, y+ system), member 11		GO:0005886(plasma membrane)//GO:0005887(integral component of plasma membrane)//GO:0009986(cell surface)//GO:0005791(rough endoplasmic reticulum)//GO:0016020(membrane)//GO:0016021(integral component of membrane)//GO:0043231(intracellular membrane-bounded organelle)//GO:0005856(cytoskeleton)	GO:0015327(cystine:glutamate antiporter activity)//GO:0015171(amino acid transmembrane transporter activity)	GO:0009636(response to toxic substance)//GO:0089711(L-glutamate transmembrane transport)//GO:0006865(amino acid transport)//GO:0070527(platelet aggregation)//GO:0003333(amino acid transmembrane transport)//GO:0006810(transport)
Slc5a3	ENSMUSG00000089774	protein_coding	+	chr16:92058269-92112227	45.6036	14.9684	3.04666	1.60723	0.11305	0.973707	up	Slc5a3	ENSMUSG00000089774	protein_coding	+	chr16:92058269-92112227	40.206	12.584	3.19501	1.67582	0.13915	0.97371	up	Slc5a3	ENSMUSG00000089774	protein_coding	+	chr16:92058269-92112227	48.0139	12.967	3.70278	1.88861	0.14545	0.964648	up	53881	AA623876|BF642829|Smit1	MGI:MGI:1858226|Ensembl:ENSMUSG00000089774|Vega:OTTMUSG00000025870	16	16|16 C4	solute carrier family 5 (inositol transporters), member 3		GO:0016020(membrane)//GO:0016021(integral component of membrane)//GO:0005887(integral component of plasma membrane)	GO:0005367(myo-inositol:sodium symporter activity)//GO:0005215(transporter activity)//GO:0015293(symporter activity)	GO:0007422(peripheral nervous system development)//GO:0006020(inositol metabolic process)//GO:0015798(myo-inositol transport)//GO:0043576(regulation of respiratory gaseous exchange)//GO:0006814(sodium ion transport)//GO:0055085(transmembrane transport)//GO:0006810(transport)//GO:0006811(ion transport)
Slc44a5	ENSMUSG00000028360	protein_coding	+	chr3:153973435-154271722	0.159287	0.0413113	3.85577	1.94702	1	1	up	Slc44a5	ENSMUSG00000028360	protein_coding	+	chr3:153973435-154271722	0.168409	0	inf	inf	1	1	up	Slc44a5	ENSMUSG00000028360	protein_coding	+	chr3:153973435-154271722	0.128153	0	inf	inf	1	1	up	242259	AA117069|Gm422	MGI:MGI:3035141|Ensembl:ENSMUSG00000028360|Vega:OTTMUSG00000030388	3	3|3 H3-H4	solute carrier family 44, member 5	mmu05231(Choline metabolism in cancer)	GO:0016020(membrane)//GO:0016021(integral component of membrane)//GO:0005575(cellular_component)	GO:0003674(molecular_function)	GO:0008150(biological_process)
Slc41a2	ENSMUSG00000034591	protein_coding	-	chr10:83230847-83337882	58.8465	24.2818	2.42348	1.27708	0.3153	0.974578	up	Slc41a2	ENSMUSG00000034591	protein_coding	-	chr10:83230847-83337882	55.8314	24.0136	2.325	1.21723	0.25845	0.97371	up	Slc41a2	ENSMUSG00000034591	protein_coding	-	chr10:83230847-83337882	66.9936	25.105	2.66854	1.41605	0.2256	0.964648	up	338365	A230035L05Rik|SLC41A1-L1	MGI:MGI:2442940|Ensembl:ENSMUSG00000034591|Vega:OTTMUSG00000024500	10	10|10 C1	solute carrier family 41, member 2		GO:0016020(membrane)//GO:0005886(plasma membrane)//GO:0016021(integral component of membrane)	GO:0072509(divalent inorganic cation transmembrane transporter activity)//GO:0008324(cation transmembrane transporter activity)	GO:0070838(divalent metal ion transport)//GO:0006812(cation transport)//GO:0006810(transport)//GO:0006811(ion transport)
Slc35e2	ENSMUSG00000042202	protein_coding	+	chr4:155599332-155649938	54.5922	14.4128	3.78777	1.92135	0.1312	0.973707	up	Slc35e2	ENSMUSG00000042202	protein_coding	+	chr4:155599332-155649938	51.6998	11.9454	4.328	2.1137	0.15935	0.97371	up	Slc35e2	ENSMUSG00000042202	protein_coding	+	chr4:155599332-155649938	52.8453	13.9824	3.77941	1.91816	0.1466	0.964648	up	320541	A530082C11Rik|AI957035	MGI:MGI:2444240|Ensembl:ENSMUSG00000042202|Vega:OTTMUSG00000010725	4	4|4 E2	solute carrier family 35, member E2		GO:0016020(membrane)//GO:0016021(integral component of membrane)//GO:0005575(cellular_component)
Slc35a5	ENSMUSG00000022664	protein_coding	-	chr16:45139572-45158706	50.8873	17.3366	2.93526	1.55349	0.17885	0.973707	up	Slc35a5	ENSMUSG00000022664	protein_coding	-	chr16:45139572-45158706	46.5279	15.475	3.00664	1.58815	0.1225	0.97371	up	Slc35a5	ENSMUSG00000022664	protein_coding	-	chr16:45139572-45158706	44.918	17.1751	2.61529	1.38697	0.14735	0.964648	up	74102	1010001J06Rik|AU021179|BB097433|D16Ertd450e|D730043G07Rik	MGI:MGI:1921352|Ensembl:ENSMUSG00000022664|Vega:OTTMUSG00000024963	16	16 B5|16 29.44 cM	solute carrier family 35, member A5		GO:0016020(membrane)//GO:0016021(integral component of membrane)//GO:0000139(Golgi membrane)	GO:0005351(sugar:proton symporter activity)//GO:0003674(molecular_function)	GO:0006810(transport)//GO:0008643(carbohydrate transport)//GO:0008150(biological_process)
Slc31a1	ENSMUSG00000066150	protein_coding	+	chr4:62360726-62408642	131.53	53.4111	2.4626	1.30018	0.24095	0.973707	up	Slc31a1	ENSMUSG00000066150	protein_coding	+	chr4:62360726-62408642	132.069	53.0545	2.4893	1.31574	0.246	0.97371	up	Slc31a1	ENSMUSG00000066150	protein_coding	+	chr4:62360726-62408642	139.475	56.4488	2.47082	1.30499	0.2306	0.964648	up	20529	4930445G01Rik|AI787263|AU016967|Ctr1	MGI:MGI:1333843|Ensembl:ENSMUSG00000066150|Vega:OTTMUSG00000001231	4	4|4 C1-C2	solute carrier family 31, member 1	mmu04978(Mineral absorption)	GO:0005886(plasma membrane)//GO:0055037(recycling endosome)//GO:0016020(membrane)//GO:0005770(late endosome)//GO:0016021(integral component of membrane)//GO:0005737(cytoplasm)//GO:0043025(neuronal cell body)	GO:0015088(copper uptake transmembrane transporter activity)//GO:0005515(protein binding)//GO:0005375(copper ion transmembrane transporter activity)	GO:0006855(drug transmembrane transport)//GO:0006878(cellular copper ion homeostasis)//GO:1902861(copper ion import into cell)//GO:0072719(cellular response to cisplatin)//GO:0006810(transport)//GO:0035434(copper ion transmembrane transport)//GO:0006825(copper ion transport)//GO:0015677(copper ion import)//GO:0006811(ion transport)
Slc30a4	ENSMUSG00000005802	protein_coding	-	chr2:122681232-122721456	70.0379	32.5307	2.15299	1.10634	0.3121	0.974578	up	Slc30a4	ENSMUSG00000005802	protein_coding	-	chr2:122681232-122721456	72.679	34.3899	2.11338	1.07955	0.3202	0.97371	up	Slc30a4	ENSMUSG00000005802	protein_coding	-	chr2:122681232-122721456	73.9265	33.1626	2.22922	1.15654	0.29625	0.964648	up	22785	Znt4|lm|znT-4	MGI:MGI:1345282|Ensembl:ENSMUSG00000005802|Vega:OTTMUSG00000015670	2	2 E5|2 60.65 cM	solute carrier family 30 (zinc transporter), member 4		GO:0005768(endosome)//GO:0005764(lysosome)//GO:0016020(membrane)//GO:0016021(integral component of membrane)//GO:0005770(late endosome)//GO:0016023(cytoplasmic, membrane-bounded vesicle)//GO:0005737(cytoplasm)	GO:0005385(zinc ion transmembrane transporter activity)//GO:0008324(cation transmembrane transporter activity)	GO:0006829(zinc II ion transport)//GO:0009636(response to toxic substance)//GO:0006812(cation transport)//GO:0010043(response to zinc ion)//GO:0055085(transmembrane transport)//GO:0006810(transport)//GO:0055069(zinc ion homeostasis)//GO:0061088(regulation of sequestering of zinc ion)//GO:0006811(ion transport)
Slc27a6	ENSMUSG00000024600	protein_coding	+	chr18:58556256-58612773	46.9294	16.7317	2.80482	1.48791	0.1687	0.973707	up	Slc27a6	ENSMUSG00000024600	protein_coding	+	chr18:58556256-58612773	43.881	15.4178	2.84613	1.509	0.12275	0.97371	up	Slc27a6	ENSMUSG00000024600	protein_coding	+	chr18:58556256-58612773	48.911	18.1925	2.68853	1.42682	0.2362	0.964648	up	225579	4732438L20Rik|FACVL2|FATP6|VLCS-H1	MGI:MGI:3036230|Ensembl:ENSMUSG00000024600|Vega:OTTMUSG00000029853	18	18|18 D3	solute carrier family 27 (fatty acid transporter), member 6	mmu03320(PPAR signaling pathway)//mmu04931(Insulin resistance)	GO:0005783(endoplasmic reticulum)	GO:0004467(long-chain fatty acid-CoA ligase activity)//GO:0031957(very long-chain fatty acid-CoA ligase activity)	GO:0001676(long-chain fatty acid metabolic process)
Slc26a8	ENSMUSG00000036196	protein_coding	-	chr17:28637782-28689987	14.0016	5.5544	2.52081	1.33389	0.2564	0.973707	up	Slc26a8	ENSMUSG00000036196	protein_coding	-	chr17:28637782-28689987	16.4438	5.89236	2.79071	1.48063	0.15375	0.97371	up	Slc26a8	ENSMUSG00000036196	protein_coding	-	chr17:28637782-28689987	15.1656	5.01798	3.02226	1.59563	0.152	0.964648	up	224661	-	MGI:MGI:2385046|Ensembl:ENSMUSG00000036196|Vega:OTTMUSG00000024246	17	17 A3.3|17 14.82 cM	solute carrier family 26, member 8		GO:0016020(membrane)//GO:0005886(plasma membrane)//GO:0005887(integral component of plasma membrane)//GO:0016021(integral component of membrane)	GO:0019531(oxalate transmembrane transporter activity)//GO:0008509(anion transmembrane transporter activity)//GO:0015106(bicarbonate transmembrane transporter activity)//GO:0005254(chloride channel activity)//GO:0008271(secondary active sulfate transmembrane transporter activity)//GO:0015116(sulfate transmembrane transporter activity)//GO:0015301(anion:anion antiporter activity)	GO:0015701(bicarbonate transport)//GO:0006821(chloride transport)//GO:0030317(sperm motility)//GO:0051453(regulation of intracellular pH)//GO:0006820(anion transport)//GO:0007283(spermatogenesis)//GO:0042391(regulation of membrane potential)//GO:0030154(cell differentiation)//GO:0008272(sulfate transport)//GO:1902476(chloride transmembrane transport)//GO:0019532(oxalate transport)//GO:0007275(mul…
Slc25a36	ENSMUSG00000032449	protein_coding	-	chr9:97074609-97111157	168.384	81.635	2.06265	1.0445	0.2302	0.973707	up	Slc25a36	ENSMUSG00000032449	protein_coding	-	chr9:97074609-97111157	169.702	80.7542	2.10147	1.0714	0.21575	0.97371	up	Slc25a36	ENSMUSG00000032449	protein_coding	-	chr9:97074609-97111157	179.324	82.1878	2.18188	1.12557	0.19905	0.964648	up	192287	C330005L02Rik	MGI:MGI:1924909|Ensembl:ENSMUSG00000032449|Vega:OTTMUSG00000031601	9	9|9 E3.3	solute carrier family 25, member 36		GO:0016020(membrane)//GO:0005743(mitochondrial inner membrane)//GO:0005739(mitochondrion)//GO:0016021(integral component of membrane)	GO:0003735(structural constituent of ribosome)//GO:0015218(pyrimidine nucleotide transmembrane transporter activity)	GO:0006864(pyrimidine nucleotide transport)//GO:0006412(translation)//GO:0007005(mitochondrion organization)//GO:0000002(mitochondrial genome maintenance)//GO:0055085(transmembrane transport)//GO:0006810(transport)//GO:0051881(regulation of mitochondrial membrane potential)
Slc25a30	ENSMUSG00000022003	protein_coding	-	chr14:75761998-75787037	107.581	30.7599	3.49744	1.8063	0.1389	0.973707	up	Slc25a30	ENSMUSG00000022003	protein_coding	-	chr14:75761998-75787037	105.691	31.3763	3.36849	1.7521	0.0768	0.97371	up	Slc25a30	ENSMUSG00000022003	protein_coding	-	chr14:75761998-75787037	116.012	35.8592	3.23521	1.69386	0.1561	0.964648	up	67554	4933433D23Rik|AV025504|AV221431|AW319655|KMCP1	MGI:MGI:1914804|Ensembl:ENSMUSG00000022003	14	14|14 D2	solute carrier family 25, member 30		GO:0016020(membrane)//GO:0005743(mitochondrial inner membrane)//GO:0005739(mitochondrion)//GO:0016021(integral component of membrane)	GO:0003735(structural constituent of ribosome)	GO:0006412(translation)//GO:0055085(transmembrane transport)//GO:0006810(transport)
Slc1a7	ENSMUSG00000008932	protein_coding	+	chr4:107968331-108013532	0.125517	0.0364539	3.44318	1.78374	1	1	up	Slc1a7	ENSMUSG00000008932	protein_coding	+	chr4:107968331-108013532	0.119353	0.0553089	2.15793	1.10965	1	1	up	Slc1a7	ENSMUSG00000008932	protein_coding	+	chr4:107968331-108013532	0.158653	0.0640857	2.47564	1.3078	1	1	up	242607	A930031E15Rik|Eaat5	MGI:MGI:2444087|Ensembl:ENSMUSG00000008932|Vega:OTTMUSG00000009321	4	4|4 C7	solute carrier family 1 (glutamate transporter), member 7	mmu04724(Glutamatergic synapse)	GO:0016020(membrane)//GO:0005886(plasma membrane)//GO:0016021(integral component of membrane)	GO:0008509(anion transmembrane transporter activity)//GO:0005313(L-glutamate transmembrane transporter activity)//GO:0015293(symporter activity)	GO:0006810(transport)//GO:0098656(anion transmembrane transport)//GO:0089711(L-glutamate transmembrane transport)
Slc1a3	ENSMUSG00000005360	protein_coding	-	chr15:8634123-8710764	4.20818	1.31717	3.19485	1.67575	0.0843	0.973707	up	Slc1a3	ENSMUSG00000005360	protein_coding	-	chr15:8634123-8710764	4.20155	1.77572	2.36611	1.24252	0.2272	0.97371	up	Slc1a3	ENSMUSG00000005360	protein_coding	-	chr15:8634123-8710764	4.31319	1.61099	2.67736	1.42081	0.2144	0.964648	up	20512	AI504299|B430115D02Rik|Eaat1|GLAST|GLAST-1|GLU-T|GluT-1|Gmt1|MGluT1	MGI:MGI:99917|Ensembl:ENSMUSG00000005360|Vega:OTTMUSG00000032639	15	15 3.82 cM|15 A2	solute carrier family 1 (glial high affinity glutamate transporter), member 3	mmu04724(Glutamatergic synapse)	GO:0045202(synapse)//GO:0005743(mitochondrial inner membrane)//GO:0043205(fibril)//GO:0009986(cell surface)//GO:0043005(neuron projection)//GO:0016020(membrane)//GO:0071944(cell periphery)//GO:0042995(cell projection)//GO:0005886(plasma membrane)//GO:0016323(basolateral plasma membrane)//GO:0016021(integral component of membrane)//GO:0043197(dendritic spine)//GO:0043025(neuronal cell body)	GO:0005313(L-glutamate transmembrane transporter activity)//GO:0005314(high-affinity glutamate transmembrane transporter activity)//GO:0015293(symporter activity)//GO:0005515(protein binding)//GO:0016595(glutamate binding)//GO:0016597(amino acid binding)	GO:0006537(glutamate biosynthetic process)//GO:0009611(response to wounding)//GO:0006536(glutamate metabolic process)//GO:0002230(positive regulation of defense response to virus by host)//GO:0031223(auditory behavior)//GO:0007605(sensory perception of sound)//GO:0050806(positive regulation of synaptic transmission)//GO:0006810(transport)//GO:0042493(response to drug)//GO:0098792(xenophagy)//GO:0…
Slc16a1	ENSMUSG00000032902	protein_coding	+	chr3:104638667-104658462	53.0631	25.0022	2.12235	1.08566	0.3064	0.974578	up	Slc16a1	ENSMUSG00000032902	protein_coding	+	chr3:104638667-104658462	48.1704	22.5191	2.13909	1.097	0.3114	0.97371	up	Slc16a1	ENSMUSG00000032902	protein_coding	+	chr3:104638667-104658462	52.09	25.7369	2.02394	1.01717	0.3889	0.964648	up	20501	AL022710|Mct1	MGI:MGI:106013|Ensembl:ENSMUSG00000032902|Vega:OTTMUSG00000022475	3	3|3 F2.2	solute carrier family 16 (monocarboxylic acid transporters), member 1		GO:0005886(plasma membrane)//GO:0005887(integral component of plasma membrane)//GO:0016020(membrane)//GO:0016021(integral component of membrane)//GO:0005813(centrosome)//GO:0005739(mitochondrion)//GO:0070062(extracellular exosome)	GO:0097159(organic cyclic compound binding)//GO:0008028(monocarboxylic acid transmembrane transporter activity)//GO:0042803(protein homodimerization activity)//GO:0015293(symporter activity)//GO:0015129(lactate transmembrane transporter activity)	GO:0050796(regulation of insulin secretion)//GO:0032094(response to food)//GO:0015718(monocarboxylic acid transport)//GO:0035879(plasma membrane lactate transport)//GO:0042593(glucose homeostasis)//GO:0051297(centrosome organization)//GO:0051780(behavioral response to nutrient)//GO:0071407(cellular response to organic cyclic compound)//GO:0006629(lipid metabolic process)//GO:0055085(transmembrane…
Slc15a1	ENSMUSG00000025557	protein_coding	-	chr14:121459620-121505254	1.26658	0.210177	6.02625	2.59126	0.0704	0.973707	up	Slc15a1	ENSMUSG00000025557	protein_coding	-	chr14:121459620-121505254	1.25166	0.355039	3.52543	1.8178	0.17105	0.97371	up	Slc15a1	ENSMUSG00000025557	protein_coding	-	chr14:121459620-121505254	1.33083	0.29904	4.45032	2.15391	0.22855	0.964648	up	56643	D630032F02|PECT1|PEPT1	MGI:MGI:1861376|Ensembl:ENSMUSG00000025557	14	14|14 E5	solute carrier family 15 (oligopeptide transporter), member 1	mmu04974(Protein digestion and absorption)	GO:0016020(membrane)//GO:0016021(integral component of membrane)//GO:0005903(brush border)	GO:0015198(oligopeptide transporter activity)//GO:0005427(proton-dependent oligopeptide secondary active transmembrane transporter activity)//GO:0016248(channel inhibitor activity)//GO:0005215(transporter activity)//GO:0015293(symporter activity)	GO:0051956(negative regulation of amino acid transport)//GO:0015833(peptide transport)//GO:0006810(transport)//GO:0015031(protein transport)//GO:0006857(oligopeptide transport)
Slc14a1	ENSMUSG00000059336	protein_coding	-	chr18:78100090-78142119	0.357252	0.0296217	12.0604	3.59221	1	1	up	Slc14a1	ENSMUSG00000059336	protein_coding	-	chr18:78100090-78142119	0.176564	0.0506263	3.48759	1.80223	1	1	up	Slc14a1	ENSMUSG00000059336	protein_coding	-	chr18:78100090-78142119	0.15712	0	inf	inf	1	1	up	108052	2610507K20Rik|3021401A05Rik|UT-B|Utb1	MGI:MGI:1351654|Ensembl:ENSMUSG00000059336|Vega:OTTMUSG00000034695	18	18|18 E3	solute carrier family 14 (urea transporter), member 1		GO:0005886(plasma membrane)//GO:0005887(integral component of plasma membrane)//GO:0016020(membrane)//GO:0016021(integral component of membrane)//GO:0043231(intracellular membrane-bounded organelle)//GO:0005730(nucleolus)	GO:0005372(water transmembrane transporter activity)//GO:0015265(urea channel activity)//GO:0015204(urea transmembrane transporter activity)	GO:0006833(water transport)//GO:0071918(urea transmembrane transport)//GO:0006810(transport)//GO:0015840(urea transport)
Slc12a2	ENSMUSG00000024597	protein_coding	+	chr18:57878677-57946821	35.5539	13.8046	2.57551	1.36486	0.2068	0.973707	up	Slc12a2	ENSMUSG00000024597	protein_coding	+	chr18:57878677-57946821	31.8521	13.4099	2.37527	1.24809	0.1939	0.97371	up	Slc12a2	ENSMUSG00000024597	protein_coding	+	chr18:57878677-57946821	31.6298	13.3642	2.36677	1.24292	0.29635	0.964648	up	20496	9330166H04Rik|Nkcc1|mBSC2|sy-ns	MGI:MGI:101924|Ensembl:ENSMUSG00000024597	18	18 D3|18 32.15 cM	solute carrier family 12, member 2	mmu04970(Salivary secretion)//mmu04972(Pancreatic secretion)	GO:0005886(plasma membrane)//GO:0070062(extracellular exosome)//GO:0016020(membrane)//GO:1903561(extracellular vesicle)//GO:0016021(integral component of membrane)//GO:0016323(basolateral plasma membrane)//GO:0016324(apical plasma membrane)	GO:0008511(sodium:potassium:chloride symporter activity)//GO:0005515(protein binding)//GO:0005215(transporter activity)//GO:0008519(ammonium transmembrane transporter activity)//GO:0015377(cation:chloride symporter activity)//GO:0015293(symporter activity)	GO:0006821(chloride transport)//GO:0060444(branching involved in mammary gland duct morphogenesis)//GO:0015696(ammonium transport)//GO:0030321(transepithelial chloride transport)//GO:0060763(mammary duct terminal end bud growth)//GO:0050910(detection of mechanical stimulus involved in sensory perception of sound)//GO:0035264(multicellular organism growth)//GO:0006813(potassium ion transport)//GO:…
Skp1a	ENSMUSG00000036309	protein_coding	+	chr11:51289919-52286179	934.73	228.479	4.0911	2.03249	0.40285	0.974578	up	Skp1a	ENSMUSG00000036309	protein_coding	+	chr11:51289919-52286179	885.113	228.856	3.86755	1.95142	0.43965	0.97371	up	Skp1a	ENSMUSG00000036309	protein_coding	+	chr11:51289919-52286179	961.723	251.536	3.82341	1.93486	0.48265	0.964648	up	21402	15kDa|2610043E24Rik|2610206H23Rik|EMC19|OCP-II|OCP2|SKP1|Tceb1l|p19A|p19Skp1	MGI:MGI:103575|Ensembl:ENSMUSG00000036309|Vega:OTTMUSG00000005625	11	11 B1.3|11 31.86 cM	S-phase kinase-associated protein 1A	mmu04110(Cell cycle)//mmu04114(Oocyte meiosis)//mmu04120(Ubiquitin mediated proteolysis)//mmu04141(Protein processing in endoplasmic reticulum)//mmu04310(Wnt signaling pathway)//mmu04350(TGF-beta signaling pathway)//mmu04710(Circadian rhythm)//mmu05168(Herpes simplex infection)	GO:0070062(extracellular exosome)//GO:0019005(SCF ubiquitin ligase complex)//GO:0005813(centrosome)//GO:0031467(Cul7-RING ubiquitin ligase complex)//GO:0031519(PcG protein complex)//GO:0005634(nucleus)//GO:0005737(cytoplasm)//GO:0005829(cytosol)	GO:0097602(cullin family protein binding)//GO:0004842(ubiquitin-protein transferase activity)//GO:0061630(ubiquitin protein ligase activity)//GO:0005515(protein binding)//GO:0008013(beta-catenin binding)	GO:0031146(SCF-dependent proteasomal ubiquitin-dependent protein catabolic process)//GO:0035518(histone H2A monoubiquitination)//GO:0006511(ubiquitin-dependent protein catabolic process)//GO:0016567(protein ubiquitination)
Skida1	ENSMUSG00000054074	protein_coding	-	chr2:18040675-18049051	2.02663	0.493096	4.11	2.03914	0.1169	0.973707	up	Skida1	ENSMUSG00000054074	protein_coding	-	chr2:18040675-18049051	1.94149	0.742108	2.61618	1.38746	0.2473	0.97371	up	Skida1	ENSMUSG00000054074	protein_coding	-	chr2:18040675-18049051	2.40854	0.638267	3.77357	1.91593	0.1488	0.964648	up	72668	2810030E01Rik|5730507N06Rik|BB088113	MGI:MGI:1919918|Ensembl:ENSMUSG00000054074|Vega:OTTMUSG00000011457	2	2|2 A2	SKI/DACH domain containing 1		GO:0005575(cellular_component)	GO:0003674(molecular_function)	GO:0008150(biological_process)
Ski	ENSMUSG00000029050	protein_coding	-	chr4:155154074-155222592	52.972	21.0637	2.51485	1.33047	0.2728	0.974578	up	Ski	ENSMUSG00000029050	protein_coding	-	chr4:155154074-155222592	55.9681	20.4086	2.74236	1.45542	0.24335	0.97371	up	Ski	ENSMUSG00000029050	protein_coding	-	chr4:155154074-155222592	55.5239	21.6121	2.56911	1.36127	0.2511	0.964648	up	20481	2310012I02Rik|2610001A11Rik|AA062172|AA589460|BC004088	MGI:MGI:98310|Ensembl:ENSMUSG00000029050|Vega:OTTMUSG00000010598	4	4 E2|4 86.17 cM	ski sarcoma viral oncogene homolog (avian)		GO:0043234(protein complex)//GO:0017053(transcriptional repressor complex)//GO:0005813(centrosome)//GO:0005667(transcription factor complex)//GO:0005737(cytoplasm)//GO:0016605(PML body)//GO:0005634(nucleus)//GO:0016604(nuclear body)	GO:0008270(zinc ion binding)//GO:0019904(protein domain specific binding)//GO:0019901(protein kinase binding)//GO:0003682(chromatin binding)//GO:0070491(repressing transcription factor binding)//GO:0046811(histone deacetylase inhibitor activity)//GO:0003714(transcription corepressor activity)//GO:0046332(SMAD binding)//GO:0005515(protein binding)//GO:0031625(ubiquitin protein ligase binding)	GO:0030514(negative regulation of BMP signaling pathway)//GO:0060021(palate development)//GO:0030326(embryonic limb morphogenesis)//GO:0010626(negative regulation of Schwann cell proliferation)//GO:0022011(myelination in peripheral nervous system)//GO:0009948(anterior/posterior axis specification)//GO:0008285(negative regulation of cell proliferation)//GO:0000122(negative regulation of transcript…
Ska2	ENSMUSG00000020492	protein_coding	+	chr11:87109233-87126958	90.7099	16.0527	5.65074	2.49844	0.05265	0.973707	up	Ska2	ENSMUSG00000020492	protein_coding	+	chr11:87109233-87126958	82.1242	12.9531	6.34012	2.66451	0.0377	0.97371	up	Ska2	ENSMUSG00000020492	protein_coding	+	chr11:87109233-87126958	87.82	11.754	7.47151	2.9014	0.0153	0.964648	up	66140	1110001A07Rik|C78640|Fam33a	MGI:MGI:1913390|Ensembl:ENSMUSG00000020492|Vega:OTTMUSG00000001218	11	11|11 C	spindle and kinetochore associated complex subunit 2		GO:0000940(condensed chromosome outer kinetochore)//GO:0005874(microtubule)//GO:0000776(kinetochore)//GO:0005694(chromosome)//GO:0000775(chromosome, centromeric region)//GO:0005876(spindle microtubule)//GO:0005856(cytoskeleton)//GO:0005737(cytoplasm)	GO:0008017(microtubule binding)	GO:0007049(cell cycle)//GO:0007067(mitotic nuclear division)//GO:0051301(cell division)//GO:0007059(chromosome segregation)//GO:0031110(regulation of microtubule polymerization or depolymerization)
Sirt6	ENSMUSG00000034748	protein_coding	-	chr10:81621784-81627797	25.9167	10.6401	2.43576	1.28437	0.2373	0.973707	up	Sirt6	ENSMUSG00000034748	protein_coding	-	chr10:81621784-81627797	29.9803	11.5456	2.59667	1.37666	0.2171	0.97371	up	Sirt6	ENSMUSG00000034748	protein_coding	-	chr10:81621784-81627797	29.3957	9.45083	3.11038	1.63709	0.1247	0.964648	up	50721	2810449N18Rik|AI043036|Sir2l6	MGI:MGI:1354161|Ensembl:ENSMUSG00000034748|Vega:OTTMUSG00000030471	10	10 C1|10 39.72 cM	sirtuin 6	mmu05230(Central carbon metabolism in cancer)	GO:0005654(nucleoplasm)//GO:0005724(nuclear telomeric heterochromatin)//GO:0005634(nucleus)//GO:0005737(cytoplasm)	GO:0070403(NAD+ binding)//GO:0034781(N-cyclohexylformamide amidohydrolase activity)//GO:0043747(N2-acetyl-L-lysine deacetylase activity)//GO:0003714(transcription corepressor activity)//GO:0016787(hydrolase activity)//GO:0043748(O-succinylbenzoate synthase activity)//GO:0008418(protein-N-terminal asparagine amidohydrolase activity)//GO:0034885(gamma-N-formylaminovinylacetate hydrolase activity)//…	GO:2000648(positive regulation of stem cell proliferation)//GO:0006471(protein ADP-ribosylation)//GO:0042593(glucose homeostasis)//GO:0048146(positive regulation of fibroblast proliferation)//GO:0006284(base-excision repair)//GO:0046325(negative regulation of glucose import)//GO:0003247(post-embryonic cardiac muscle cell growth involved in heart morphogenesis)//GO:0045892(negative regulation of t…
Sirpa	ENSMUSG00000037902	protein_coding	+	chr2:129592834-129632228	26.0865	9.8885	2.63806	1.39948	0.1823	0.973707	up	Sirpa	ENSMUSG00000037902	protein_coding	+	chr2:129592834-129632228	28.5706	7.64772	3.73583	1.90143	0.09455	0.97371	up	Sirpa	ENSMUSG00000037902	protein_coding	+	chr2:129592834-129632228	31.1836	8.21492	3.79597	1.92447	0.10425	0.964648	up	19261	AI835480|Bit|CD172a|P84|Ptpns1|SHP-1|SHPS-1|SIRP	MGI:MGI:108563|Ensembl:ENSMUSG00000037902|Vega:OTTMUSG00000015506	2	2 63.19 cM|2 F3	signal-regulatory protein alpha	mmu04380(Osteoclast differentiation)	GO:0016020(membrane)//GO:0016021(integral component of membrane)//GO:0005887(integral component of plasma membrane)//GO:0070062(extracellular exosome)	GO:0045309(protein phosphorylated amino acid binding)//GO:0017124(SH3 domain binding)//GO:0005515(protein binding)	GO:0007010(cytoskeleton organization)//GO:0050766(positive regulation of phagocytosis)//GO:0007015(actin filament organization)//GO:0002244(hematopoietic progenitor cell differentiation)//GO:0016477(cell migration)//GO:0006911(phagocytosis, engulfment)//GO:0006910(phagocytosis, recognition)//GO:0006928(movement of cell or subcellular component)//GO:0007160(cell-matrix adhesion)
Sipa1l3	ENSMUSG00000030583	protein_coding	-	chr7:29320371-29518641	116.929	37.0757	3.15378	1.65708	0.0494	0.973707	up	Sipa1l3	ENSMUSG00000030583	protein_coding	-	chr7:29320371-29518641	129.989	42.8488	3.03366	1.60106	0.0435	0.97371	up	Sipa1l3	ENSMUSG00000030583	protein_coding	-	chr7:29320371-29518641	122.305	44.7923	2.73049	1.44916	0.06205	0.964648	up	74206	2610511M17Rik	MGI:MGI:1921456|Ensembl:ENSMUSG00000030583|Vega:OTTMUSG00000044352	7	7|7 B1	signal-induced proliferation-associated 1 like 3	mmu04015(Rap1 signaling pathway)	GO:0061689(tricellular tight junction)//GO:0005886(plasma membrane)//GO:0045177(apical part of cell)//GO:0016020(membrane)//GO:0001725(stress fiber)//GO:0005615(extracellular space)	GO:0003674(molecular_function)//GO:0005096(GTPase activator activity)	GO:0003382(epithelial cell morphogenesis)//GO:0090162(establishment of epithelial cell polarity)//GO:0007010(cytoskeleton organization)//GO:0002244(hematopoietic progenitor cell differentiation)//GO:0001654(eye development)//GO:0051056(regulation of small GTPase mediated signal transduction)
Sin3a	ENSMUSG00000042557	protein_coding	+	chr9:57072039-57142722	126.549	53.2526	2.3764	1.24878	0.25115	0.973707	up	Sin3a	ENSMUSG00000042557	protein_coding	+	chr9:57072039-57142722	143.53	51.8111	2.77026	1.47002	0.2752	0.97371	up	Sin3a	ENSMUSG00000042557	protein_coding	+	chr9:57072039-57142722	129.579	55.1282	2.3505	1.23297	0.31675	0.964648	up	20466	AW553200|Sin3|mKIAA4126|mSin3A	MGI:MGI:107157|Ensembl:ENSMUSG00000042557|Vega:OTTMUSG00000036738	9	9 B|9 30.89 cM	transcriptional regulator, SIN3A (yeast)	mmu04919(Thyroid hormone signaling pathway)//mmu05016(Huntington's disease)//mmu05202(Transcriptional misregulation in cancer)	GO:0045171(intercellular bridge)//GO:0043234(protein complex)//GO:0016580(Sin3 complex)//GO:0000776(kinetochore)//GO:0017053(transcriptional repressor complex)//GO:0005667(transcription factor complex)//GO:0000785(chromatin)//GO:0005654(nucleoplasm)//GO:0005634(nucleus)//GO:0005737(cytoplasm)	GO:0001106(RNA polymerase II transcription corepressor activity)//GO:0032403(protein complex binding)//GO:0001102(RNA polymerase II activating transcription factor binding)//GO:0003700(transcription factor activity, sequence-specific DNA binding)//GO:0003723(RNA binding)//GO:0003682(chromatin binding)//GO:0004407(histone deacetylase activity)//GO:0008134(transcription factor binding)//GO:0001103(…	GO:0051595(response to methylglyoxal)//GO:0000122(negative regulation of transcription from RNA polymerase II promoter)//GO:0048511(rhythmic process)//GO:0016575(histone deacetylation)//GO:0006260(DNA replication)//GO:0002230(positive regulation of defense response to virus by host)//GO:1900181(negative regulation of protein localization to nucleus)//GO:0031937(positive regulation of chromatin si…
Sik1	ENSMUSG00000024042	protein_coding	-	chr17:31844247-31855792	36.374	9.78666	3.71669	1.89402	0.1282	0.973707	up	Sik1	ENSMUSG00000024042	protein_coding	-	chr17:31844247-31855792	35.846	9.98422	3.59026	1.84409	0.0592	0.97371	up	Sik1	ENSMUSG00000024042	protein_coding	-	chr17:31844247-31855792	39.8011	11.7642	3.38325	1.75841	0.14155	0.964648	up	17691	Msk|Sik|Snf1lk	MGI:MGI:104754|Ensembl:ENSMUSG00000024042	17	17 B1|17 17.25 cM	salt inducible kinase 1	mmu04922(Glucagon signaling pathway)	GO:0005634(nucleus)//GO:0005737(cytoplasm)//GO:0005829(cytosol)	GO:0042826(histone deacetylase binding)//GO:0004674(protein serine/threonine kinase activity)//GO:0019901(protein kinase binding)//GO:0004672(protein kinase activity)//GO:0000287(magnesium ion binding)//GO:0008140(cAMP response element binding protein binding)//GO:0000166(nucleotide binding)//GO:0016301(kinase activity)//GO:0046872(metal ion binding)//GO:0005515(protein binding)//GO:0005524(ATP b…	GO:0010830(regulation of myotube differentiation)//GO:0043153(entrainment of circadian clock by photoperiod)//GO:0043276(anoikis)//GO:0055007(cardiac muscle cell differentiation)//GO:0032792(negative regulation of CREB transcription factor activity)//GO:0016310(phosphorylation)//GO:0006468(protein phosphorylation)//GO:0007346(regulation of mitotic cell cycle)//GO:0030154(cell differentiation)//GO…
Siah1a	ENSMUSG00000036840	protein_coding	-	chr8:86723939-86747060	55.5048	19.3845	2.86336	1.51771	0.1555	0.973707	up	Siah1a	ENSMUSG00000036840	protein_coding	-	chr8:86723939-86747060	54.3253	20.023	2.71315	1.43997	0.1851	0.97371	up	Siah1a	ENSMUSG00000036840	protein_coding	-	chr8:86723939-86747060	56.6344	23.5385	2.40604	1.26666	0.29095	0.964648	up	20437	AA982064|AI853500|Sinh1a	MGI:MGI:108064|Ensembl:ENSMUSG00000036840	8	8 C3|8 42.1 cM	seven in absentia 1A	mmu04115(p53 signaling pathway)//mmu04120(Ubiquitin mediated proteolysis)//mmu04310(Wnt signaling pathway)	GO:0005886(plasma membrane)//GO:0005634(nucleus)//GO:0030877(beta-catenin destruction complex)//GO:0005829(cytosol)//GO:0005769(early endosome)//GO:0005737(cytoplasm)	GO:0070740(tubulin-glutamic acid ligase activity)//GO:0008270(zinc ion binding)//GO:0070739(protein-glutamic acid ligase activity)//GO:0070735(protein-glycine ligase activity)//GO:0008766(UDP-N-acetylmuramoylalanyl-D-glutamyl-2,6-diaminopimelate-D-alanyl-D-alanine ligase activity)//GO:0042803(protein homodimerization activity)//GO:0070737(protein-glycine ligase activity, elongating)//GO:0004842(u…	GO:0043161(proteasome-mediated ubiquitin-dependent protein catabolic process)//GO:0030163(protein catabolic process)//GO:0051402(neuron apoptotic process)//GO:0043065(positive regulation of apoptotic process)//GO:0009791(post-embryonic development)//GO:0007283(spermatogenesis)//GO:0016567(protein ubiquitination)//GO:0030154(cell differentiation)//GO:0007049(cell cycle)//GO:0007141(male meiosis I)…
Shoc2	ENSMUSG00000024976	protein_coding	+	chr19:53892230-54033268	113.005	29.2367	3.86519	1.95054	0.4311	0.974578	up	Shoc2	ENSMUSG00000024976	protein_coding	+	chr19:53892230-54033268	112.503	30.0726	3.74107	1.90345	0.42965	0.97371	up	Shoc2	ENSMUSG00000024976	protein_coding	+	chr19:53892230-54033268	113.067	30.0499	3.76263	1.91174	0.35145	0.964648	up	56392	AU017287|Sur8|mKIAA0862	MGI:MGI:1927197|Ensembl:ENSMUSG00000024976	19	19|19 D2	soc-2 (suppressor of clear) homolog (C. elegans)	mmu04014(Ras signaling pathway)	GO:0005654(nucleoplasm)//GO:0005634(nucleus)//GO:0000164(protein phosphatase type 1 complex)//GO:0005737(cytoplasm)	GO:0019903(protein phosphatase binding)//GO:0008157(protein phosphatase 1 binding)	GO:0046579(positive regulation of Ras protein signal transduction)
Shank1	ENSMUSG00000038738	protein_coding	+	chr7:44310252-44358351	15.8459	3.11847	5.08131	2.3452	0.04225	0.973707	up	Shank1	ENSMUSG00000038738	protein_coding	+	chr7:44310252-44358351	15.5606	3.53954	4.39621	2.13626	0.04885	0.97371	up	Shank1	ENSMUSG00000038738	protein_coding	+	chr7:44310252-44358351	14.0725	3.19521	4.40423	2.13889	0.09165	0.964648	up	243961	-	MGI:MGI:3613677|Ensembl:ENSMUSG00000038738|Vega:OTTMUSG00000016443	7	7|7 B4	SH3/ankyrin domain gene 1	mmu04724(Glutamatergic synapse)	GO:0045202(synapse)//GO:0005886(plasma membrane)//GO:0043005(neuron projection)//GO:0016020(membrane)//GO:0030425(dendrite)//GO:0060076(excitatory synapse)//GO:0017146(NMDA selective glutamate receptor complex)//GO:0043197(dendritic spine)//GO:0014069(postsynaptic density)//GO:0030054(cell junction)//GO:0045211(postsynaptic membrane)//GO:0008328(ionotropic glutamate receptor complex)//GO:0005737(…	GO:0032403(protein complex binding)//GO:0097110(scaffold protein binding)//GO:0030160(GKAP/Homer scaffold activity)//GO:0042802(identical protein binding)//GO:0017124(SH3 domain binding)//GO:0071532(ankyrin repeat binding)//GO:0030159(receptor signaling complex scaffold activity)//GO:0031877(somatostatin receptor binding)//GO:0035255(ionotropic glutamate receptor binding)//GO:0008022(protein C-te…	GO:0060013(righting reflex)//GO:0007616(long-term memory)//GO:0046959(habituation)//GO:0035418(protein localization to synapse)//GO:0035176(social behavior)//GO:0032232(negative regulation of actin filament bundle assembly)//GO:0071625(vocalization behavior)//GO:0030154(cell differentiation)//GO:0060997(dendritic spine morphogenesis)//GO:0060074(synapse maturation)//GO:0050894(determination of af…
Sh3rf1	ENSMUSG00000031642	protein_coding	+	chr8:61224170-61396072	14.8764	6.37203	2.33464	1.2232	0.2578	0.973707	up	Sh3rf1	ENSMUSG00000031642	protein_coding	+	chr8:61224170-61396072	15.8589	7.07127	2.24272	1.16525	0.2436	0.97371	up	Sh3rf1	ENSMUSG00000031642	protein_coding	+	chr8:61224170-61396072	15.4508	7.70166	2.00616	1.00444	0.40365	0.964648	up	59009	2200003J05Rik|Posh|R75531|Sh3md2	MGI:MGI:1913066|Ensembl:ENSMUSG00000031642	8	8|8 B3.1	SH3 domain containing ring finger 1		GO:0042995(cell projection)//GO:0005794(Golgi apparatus)//GO:0005737(cytoplasm)//GO:0005829(cytosol)	GO:0070740(tubulin-glutamic acid ligase activity)//GO:0008270(zinc ion binding)//GO:0070739(protein-glutamic acid ligase activity)//GO:0070735(protein-glycine ligase activity)//GO:0008766(UDP-N-acetylmuramoylalanyl-D-glutamyl-2,6-diaminopimelate-D-alanyl-D-alanine ligase activity)//GO:0070737(protein-glycine ligase activity, elongating)//GO:0018169(ribosomal S6-glutamic acid ligase activity)//GO:…	GO:0043154(negative regulation of cysteine-type endopeptidase activity involved in apoptotic process)//GO:0006915(apoptotic process)//GO:2001237(negative regulation of extrinsic apoptotic signaling pathway)//GO:0043066(negative regulation of apoptotic process)//GO:0046328(regulation of JNK cascade)
Sh3kbp1	ENSMUSG00000040990	protein_coding	+	chrX:159627271-159978069	21.6119	5.01777	4.30708	2.10671	0.06755	0.973707	up	Sh3kbp1	ENSMUSG00000040990	protein_coding	+	chrX:159627271-159978069	20.4058	3.32146	6.14362	2.61909	0.0101	0.851754	up	Sh3kbp1	ENSMUSG00000040990	protein_coding	+	chrX:159627271-159978069	19.3344	4.6292	4.17663	2.06234	0.0725	0.964648	up	58194	1200007H22Rik|1700125L08Rik|5830464D22Rik|AI447724|Cin85|IN85|Ruk|Seta	MGI:MGI:1889583|Ensembl:ENSMUSG00000040990|Vega:OTTMUSG00000019443	X	X|X F4	SH3-domain kinase binding protein 1	mmu04144(Endocytosis)	GO:0030139(endocytic vesicle)//GO:0043005(neuron projection)//GO:0016020(membrane)//GO:0045202(synapse)//GO:0030054(cell junction)//GO:0005737(cytoplasm)//GO:0031410(cytoplasmic vesicle)//GO:0005856(cytoskeleton)//GO:0005911(cell-cell junction)	GO:0017124(SH3 domain binding)//GO:0005515(protein binding)	GO:0006897(endocytosis)//GO:0008360(regulation of cell shape)//GO:0006915(apoptotic process)//GO:0016477(cell migration)//GO:0007010(cytoskeleton organization)
Sh3bgrl2	ENSMUSG00000032261	protein_coding	+	chr9:83548337-83600292	46.5924	20.1044	2.31752	1.21258	0.25605	0.973707	up	Sh3bgrl2	ENSMUSG00000032261	protein_coding	+	chr9:83548337-83600292	45.7904	20.1555	2.27185	1.18387	0.21755	0.97371	up	Sh3bgrl2	ENSMUSG00000032261	protein_coding	+	chr9:83548337-83600292	46.4717	20.7879	2.23552	1.16061	0.3265	0.964648	up	212531	A930014C21Rik|AA408038|B930089I21	MGI:MGI:1915350|Ensembl:ENSMUSG00000032261|Vega:OTTMUSG00000044944	9	9|9 E2	SH3 domain binding glutamic acid-rich protein like 2		GO:0005654(nucleoplasm)//GO:0005634(nucleus)//GO:0070062(extracellular exosome)	GO:0017124(SH3 domain binding)//GO:0003674(molecular_function)	GO:0008150(biological_process)
Sgcg	ENSMUSG00000035296	protein_coding	-	chr14:61138456-61258490	0.18881	0.0909183	2.0767	1.05429	1	1	up	Sgcg	ENSMUSG00000035296	protein_coding	-	chr14:61138456-61258490	0.457572	0.0838084	5.45973	2.44883	1	1	up	Sgcg	ENSMUSG00000035296	protein_coding	-	chr14:61138456-61258490	0.811679	0.313669	2.5877	1.37167	1	1	up	24053	35kDa|5430420E18Rik|AI642964|gamma-SG	MGI:MGI:1346524|Ensembl:ENSMUSG00000035296|Vega:OTTMUSG00000029985	14	14|14 D1	sarcoglycan, gamma (dystrophin-associated glycoprotein)	mmu05410(Hypertrophic cardiomyopathy (HCM))//mmu05412(Arrhythmogenic right ventricular cardiomyopathy (ARVC))//mmu05414(Dilated cardiomyopathy)//mmu05416(Viral myocarditis)	GO:0005886(plasma membrane)//GO:0005887(integral component of plasma membrane)//GO:0016020(membrane)//GO:0016011(dystroglycan complex)//GO:0016021(integral component of membrane)//GO:0016012(sarcoglycan complex)//GO:0042383(sarcolemma)//GO:0005856(cytoskeleton)//GO:0005737(cytoplasm)	GO:0005515(protein binding)	GO:0048738(cardiac muscle tissue development)//GO:0061024(membrane organization)//GO:0007517(muscle organ development)//GO:0060047(heart contraction)//GO:0055001(muscle cell development)
Sfxn5	ENSMUSG00000033720	protein_coding	-	chr6:85213050-85333422	7.14009	2.13979	3.33681	1.73847	0.0758	0.973707	up	Sfxn5	ENSMUSG00000033720	protein_coding	-	chr6:85213050-85333422	7.24447	1.86844	3.87727	1.95504	0.0482	0.97371	up	Sfxn5	ENSMUSG00000033720	protein_coding	-	chr6:85213050-85333422	7.07694	1.57204	4.50176	2.17049	0.04735	0.964648	up	94282	C230001H08Rik	MGI:MGI:2137681|Ensembl:ENSMUSG00000033720|Vega:OTTMUSG00000022777	6	6 D1|6 37.23 cM	sideroflexin 5		GO:0016020(membrane)//GO:0005743(mitochondrial inner membrane)//GO:0005739(mitochondrion)//GO:0016021(integral component of membrane)	GO:0015137(citrate transmembrane transporter activity)//GO:0015075(ion transmembrane transporter activity)	GO:0055085(transmembrane transport)//GO:0006810(transport)//GO:0055072(iron ion homeostasis)//GO:0015746(citrate transport)//GO:0006811(ion transport)
Sfpq	ENSMUSG00000028820	protein_coding	+	chr4:127021300-127061152	318.564	125.473	2.53891	1.34421	0.2629	0.974467	up	Sfpq	ENSMUSG00000028820	protein_coding	+	chr4:127021300-127061152	282.465	113.879	2.4804	1.31057	0.21375	0.97371	up	Sfpq	ENSMUSG00000028820	protein_coding	+	chr4:127021300-127061152	298.273	102.14	2.92025	1.54609	0.1524	0.964648	up	71514	1110004P21Rik|2810416M14Rik|5730453G22Rik|9030402K04Rik|AU021830|D4Ertd314e|Gm12940|OTTMUSG00000009329|PSF|REP1	MGI:MGI:1918764|Ensembl:ENSMUSG00000028820|Vega:OTTMUSG00000009316	4	4 D2.2|4 61.2 cM	splicing factor proline/glutamine rich (polypyrimidine tract binding protein associated)		GO:0042382(paraspeckles)//GO:0016363(nuclear matrix)//GO:0090575(RNA polymerase II transcription factor complex)//GO:0000785(chromatin)//GO:0005654(nucleoplasm)//GO:0005634(nucleus)//GO:0005737(cytoplasm)	GO:0003676(nucleic acid binding)//GO:0042826(histone deacetylase binding)//GO:0003723(RNA binding)//GO:0001047(core promoter binding)//GO:0003682(chromatin binding)//GO:0005515(protein binding)//GO:0044212(transcription regulatory region DNA binding)//GO:0000166(nucleotide binding)//GO:0000976(transcription regulatory region sequence-specific DNA binding)//GO:0000980(RNA polymerase II distal enha…	GO:0051726(regulation of cell cycle)//GO:0008380(RNA splicing)//GO:0042752(regulation of circadian rhythm)//GO:0006974(cellular response to DNA damage stimulus)//GO:0042754(negative regulation of circadian rhythm)//GO:0006351(transcription, DNA-templated)//GO:0000724(double-strand break repair via homologous recombination)//GO:0051276(chromosome organization)//GO:0000380(alternative mRNA splicing…
Sfmbt2	ENSMUSG00000061186	protein_coding	+	chr2:10339282-10595253	32.321	12.7454	2.5359	1.3425	0.19375	0.973707	up	Sfmbt2	ENSMUSG00000061186	protein_coding	+	chr2:10339282-10595253	29.5023	11.5514	2.554	1.35276	0.1754	0.97371	up	Sfmbt2	ENSMUSG00000061186	protein_coding	+	chr2:10339282-10595253	31.548	11.9055	2.64987	1.40592	0.14325	0.964648	up	353282	D2Wsu23e|D330030P06Rik	MGI:MGI:2447794|Ensembl:ENSMUSG00000061186|Vega:OTTMUSG00000011189	2	2 A1|2 7.81 cM	Scm-like with four mbt domains 2		GO:0005654(nucleoplasm)//GO:0043231(intracellular membrane-bounded organelle)//GO:0005634(nucleus)//GO:0016235(aggresome)	GO:0042393(histone binding)	GO:0010629(negative regulation of gene expression)//GO:0006355(regulation of transcription, DNA-templated)
Sf1	ENSMUSG00000024949	protein_coding	+	chr19:6341134-6378030	312.853	114.609	2.72975	1.44877	0.1144	0.973707	up	Sf1	ENSMUSG00000024949	protein_coding	+	chr19:6341134-6378030	324.033	112.697	2.87528	1.5237	0.0934	0.97371	up	Sf1	ENSMUSG00000024949	protein_coding	+	chr19:6341134-6378030	313.683	112.638	2.78487	1.47761	0.11775	0.964648	up	22668	BBP|MZFM|WBP4|Zfp162	MGI:MGI:1095403|Ensembl:ENSMUSG00000024949|Vega:OTTMUSG00000018615	19	19|19 B	splicing factor 1		GO:0005634(nucleus)//GO:0005737(cytoplasm)//GO:0005681(spliceosomal complex)	GO:0003723(RNA binding)//GO:0003676(nucleic acid binding)//GO:0008270(zinc ion binding)//GO:0046872(metal ion binding)//GO:0045131(pre-mRNA branch point binding)	GO:0008380(RNA splicing)//GO:0000398(mRNA splicing, via spliceosome)//GO:0006351(transcription, DNA-templated)//GO:0050810(regulation of steroid biosynthetic process)//GO:0033327(Leydig cell differentiation)//GO:0030238(male sex determination)//GO:0006397(mRNA processing)//GO:0006355(regulation of transcription, DNA-templated)//GO:0048662(negative regulation of smooth muscle cell proliferation)
Setd7	ENSMUSG00000037111	protein_coding	-	chr3:51515318-51567117	21.5021	7.03736	3.05542	1.61137	0.13045	0.973707	up	Setd7	ENSMUSG00000037111	protein_coding	-	chr3:51515318-51567117	22.2556	7.78724	2.85795	1.51498	0.11005	0.97371	up	Setd7	ENSMUSG00000037111	protein_coding	-	chr3:51515318-51567117	21.5119	7.07736	3.03953	1.60385	0.19115	0.964648	up	73251	1600028F23Rik|H3K4MT|KMT7|Set7|Set7/9|mKIAA1717	MGI:MGI:1920501|Ensembl:ENSMUSG00000037111|Vega:OTTMUSG00000017099	3	3|3 C	SET domain containing (lysine methyltransferase) 7	mmu00310(Lysine degradation)//mmu04068(FoxO signaling pathway)	GO:0005730(nucleolus)//GO:0005634(nucleus)//GO:0005694(chromosome)	GO:0018024(histone-lysine N-methyltransferase activity)//GO:0016279(protein-lysine N-methyltransferase activity)//GO:0003682(chromatin binding)//GO:0008168(methyltransferase activity)//GO:0005515(protein binding)//GO:0002039(p53 binding)//GO:0016740(transferase activity)	GO:0018026(peptidyl-lysine monomethylation)//GO:0018027(peptidyl-lysine dimethylation)//GO:0051348(negative regulation of transferase activity)//GO:0051570(regulation of histone H3-K9 methylation)//GO:0006974(cellular response to DNA damage stimulus)//GO:0016568(chromatin modification)//GO:0006351(transcription, DNA-templated)//GO:0032259(methylation)//GO:0034968(histone lysine methylation)//GO:0…
Setd5	ENSMUSG00000034269	protein_coding	+	chr6:113077364-113153435	177.254	72.2421	2.45362	1.29491	0.16965	0.973707	up	Setd5	ENSMUSG00000034269	protein_coding	+	chr6:113077364-113153435	193.805	69.475	2.78956	1.48004	0.09085	0.97371	up	Setd5	ENSMUSG00000034269	protein_coding	+	chr6:113077364-113153435	183.207	74.2467	2.46755	1.30308	0.1425	0.964648	up	72895	2900045N06Rik|C330007C20|C85544|mKIAA1757	MGI:MGI:1920145|Ensembl:ENSMUSG00000034269|Vega:OTTMUSG00000017316	6	6|6 E3	SET domain containing 5		GO:0005575(cellular_component)	GO:0003674(molecular_function)	GO:0008150(biological_process)
Setd1b	ENSMUSG00000038384	protein_coding	+	chr5:123047372-123250131	18.9262	8.45417	2.23868	1.16265	0.33235	0.974578	up	Setd1b	ENSMUSG00000038384	protein_coding	+	chr5:123047372-123250131	20.2195	7.83268	2.58143	1.36817	0.33655	0.97371	up	Setd1b	ENSMUSG00000038384	protein_coding	+	chr5:123047372-123250131	21.4183	8.48917	2.52302	1.33515	0.34355	0.964648	up	208043	AA516740|BC035291|KMT2G|mKIAA1076	MGI:MGI:2652820|Ensembl:ENSMUSG00000038384|Vega:OTTMUSG00000017166	5	5|5 F	SET domain containing 1B	mmu00310(Lysine degradation)	GO:0005634(nucleus)//GO:0005694(chromosome)	GO:0018024(histone-lysine N-methyltransferase activity)//GO:0003674(molecular_function)//GO:0003723(RNA binding)//GO:0003676(nucleic acid binding)//GO:0000166(nucleotide binding)//GO:0008168(methyltransferase activity)//GO:0016740(transferase activity)	GO:0016568(chromatin modification)//GO:0006351(transcription, DNA-templated)//GO:0006355(regulation of transcription, DNA-templated)//GO:0032259(methylation)
Set	ENSMUSG00000054766	protein_coding	+	chr2:30057377-30072577	797.15	112.8	7.06696	2.82109	0.05265	0.973707	up	Set	ENSMUSG00000054766	protein_coding	+	chr2:30057377-30072577	699.054	103.24	6.77115	2.7594	0.0537	0.97371	up	Set	ENSMUSG00000054766	protein_coding	+	chr2:30057377-30072577	731.406	113.369	6.45152	2.68964	0.0457	0.964648	up	56086	2610030F17Rik|5730420M11Rik|AA407739|I-2PP2A|StF-IT-1|TAF-I	MGI:MGI:1860267|Ensembl:ENSMUSG00000054766|Vega:OTTMUSG00000016726	2	2|2 B	SET nuclear oncogene		GO:0043234(protein complex)//GO:0048471(perinuclear region of cytoplasm)//GO:0005783(endoplasmic reticulum)//GO:0005654(nucleoplasm)//GO:0005634(nucleus)//GO:0005737(cytoplasm)	GO:0003677(DNA binding)	GO:0043524(negative regulation of neuron apoptotic process)//GO:0045892(negative regulation of transcription, DNA-templated)//GO:0006334(nucleosome assembly)
Sesn3	ENSMUSG00000032009	protein_coding	+	chr9:14276300-14326138	96.7238	35.9978	2.68693	1.42596	0.1913	0.973707	up	Sesn3	ENSMUSG00000032009	protein_coding	+	chr9:14276300-14326138	100.921	33.6504	2.9991	1.58453	0.10305	0.97371	up	Sesn3	ENSMUSG00000032009	protein_coding	+	chr9:14276300-14326138	105.432	40.5324	2.60119	1.37917	0.24735	0.964648	up	75747	5630400E15Rik|BC003348|SEST3	MGI:MGI:1922997|Ensembl:ENSMUSG00000032009|Vega:OTTMUSG00000021054	9	9|9 A3	sestrin 3	mmu04115(p53 signaling pathway)//mmu04211(Longevity regulating pathway - mammal)	GO:0005634(nucleus)//GO:0061700(GATOR2 complex)	GO:0005515(protein binding)	GO:1901031(regulation of response to reactive oxygen species)//GO:0042593(glucose homeostasis)//GO:1904262(negative regulation of TORC1 signaling)//GO:0032868(response to insulin)//GO:0051896(regulation of protein kinase B signaling)//GO:0071230(cellular response to amino acid stimulus)
Sertad4	ENSMUSG00000016262	protein_coding	-	chr1:192844430-192856466	36.3052	12.1209	2.99526	1.58268	0.1127	0.973707	up	Sertad4	ENSMUSG00000016262	protein_coding	-	chr1:192844430-192856466	39.2731	12.3731	3.17408	1.66634	0.10685	0.97371	up	Sertad4	ENSMUSG00000016262	protein_coding	-	chr1:192844430-192856466	37.3864	13.035	2.86817	1.52013	0.16135	0.964648	up	214791	4833404A09|C130018M11Rik	MGI:MGI:2443496|Ensembl:ENSMUSG00000016262|Vega:OTTMUSG00000027020	1	1|1 H6	SERTA domain containing 4		GO:0005634(nucleus)//GO:0005575(cellular_component)	GO:0003674(molecular_function)	GO:0008150(biological_process)
Serpina3k	ENSMUSG00000058207	protein_coding	+	chr12:104338485-104394257	0.594781	0	inf	inf	1	1	up	Serpina3k	ENSMUSG00000058207	protein_coding	+	chr12:104338485-104394257	0.548339	0.0639069	8.58025	3.10102	1	1	up	Serpina3k	ENSMUSG00000058207	protein_coding	+	chr12:104338485-104394257	0.915599	0	inf	inf	1	1	up	20714	1300001I07Rik|D12Rp54|MMCM2|MMSpi2|RP54|Spi-2|Spi2|contrapsin	MGI:MGI:98377|Ensembl:ENSMUSG00000058207|Vega:OTTMUSG00000035427	12	12 E|12 53.99 cM	serine (or cysteine) peptidase inhibitor, clade A, member 3K		GO:0072562(blood microparticle)//GO:0070062(extracellular exosome)//GO:0005576(extracellular region)//GO:0005615(extracellular space)	GO:0030414(peptidase inhibitor activity)//GO:0004867(serine-type endopeptidase inhibitor activity)//GO:0005515(protein binding)	GO:0043434(response to peptide hormone)//GO:0034097(response to cytokine)//GO:0010466(negative regulation of peptidase activity)
Senp5	ENSMUSG00000022772	protein_coding	-	chr16:31962505-32003287	43.1387	18.9389	2.27777	1.18762	0.25815	0.973707	up	Senp5	ENSMUSG00000022772	protein_coding	-	chr16:31962505-32003287	41.3164	18.5064	2.23255	1.15869	0.29875	0.97371	up	Senp5	ENSMUSG00000022772	protein_coding	-	chr16:31962505-32003287	45.1686	21.3723	2.11342	1.07958	0.31085	0.964648	up	320213	6230429P13Rik|A730063F07Rik|AI851888|BB189556|SMT3IP3	MGI:MGI:2443596|Ensembl:ENSMUSG00000022772|Vega:OTTMUSG00000025339	16	16|16 B2	SUMO/sentrin specific peptidase 5		GO:0005730(nucleolus)//GO:0043231(intracellular membrane-bounded organelle)//GO:0005634(nucleus)	GO:0008233(peptidase activity)//GO:0070139(SUMO-specific endopeptidase activity)//GO:0008234(cysteine-type peptidase activity)//GO:0004175(endopeptidase activity)//GO:0016929(SUMO-specific protease activity)//GO:0016787(hydrolase activity)	GO:0006508(proteolysis)//GO:0007049(cell cycle)//GO:0016926(protein desumoylation)//GO:0051301(cell division)
Sema6d	ENSMUSG00000027200	protein_coding	+	chr2:124089968-124667770	23.4177	7.35718	3.18298	1.67038	0.164	0.973707	up	Sema6d	ENSMUSG00000027200	protein_coding	+	chr2:124089968-124667770	23.4455	7.04951	3.32584	1.73372	0.117	0.97371	up	Sema6d	ENSMUSG00000027200	protein_coding	+	chr2:124089968-124667770	24.5428	7.78449	3.15277	1.65662	0.12945	0.964648	up	214968	1110067B02Rik|AA409156|D330011G23|mKIAA1479	MGI:MGI:2387661|Ensembl:ENSMUSG00000027200|Vega:OTTMUSG00000015256	2	2|2 F1	sema domain, transmembrane domain (TM), and cytoplasmic domain, (semaphorin) 6D	mmu04360(Axon guidance)	GO:0016020(membrane)//GO:0005886(plasma membrane)//GO:0005887(integral component of plasma membrane)//GO:0016021(integral component of membrane)	GO:0045499(chemorepellent activity)//GO:0005515(protein binding)//GO:0030215(semaphorin receptor binding)	GO:0014911(positive regulation of smooth muscle cell migration)//GO:0071526(semaphorin-plexin signaling pathway)//GO:0048843(negative regulation of axon extension involved in axon guidance)//GO:0014912(negative regulation of smooth muscle cell migration)//GO:0030154(cell differentiation)//GO:0021591(ventricular system development)//GO:0007275(multicellular organism development)//GO:0007399(nervou…
Sema6b	ENSMUSG00000001227	protein_coding	-	chr17:56123084-56140343	4.77717	2.07074	2.30699	1.20601	0.2804	0.974578	up	Sema6b	ENSMUSG00000001227	protein_coding	-	chr17:56123084-56140343	5.71005	1.98892	2.87091	1.52151	0.1996	0.97371	up	Sema6b	ENSMUSG00000001227	protein_coding	-	chr17:56123084-56140343	4.15839	2.01679	2.06188	1.04396	0.41195	0.964648	up	20359	Sema|Seman|VIb|semaZ	MGI:MGI:1202889|Ensembl:ENSMUSG00000001227	17	17|17 D	sema domain, transmembrane domain (TM), and cytoplasmic domain, (semaphorin) 6B	mmu04360(Axon guidance)	GO:0016020(membrane)//GO:0005886(plasma membrane)//GO:0005887(integral component of plasma membrane)//GO:0016021(integral component of membrane)	GO:0045499(chemorepellent activity)//GO:0030215(semaphorin receptor binding)	GO:0071526(semaphorin-plexin signaling pathway)//GO:0048843(negative regulation of axon extension involved in axon guidance)//GO:0030154(cell differentiation)//GO:0007275(multicellular organism development)//GO:0007399(nervous system development)//GO:0001755(neural crest cell migration)//GO:0030335(positive regulation of cell migration)
Sema6a	ENSMUSG00000019647	protein_coding	-	chr18:47235597-47368870	5.51363	1.18889	4.63764	2.21339	0.05825	0.973707	up	Sema6a	ENSMUSG00000019647	protein_coding	-	chr18:47235597-47368870	6.34507	1.05329	6.02403	2.59073	0.0082	0.824163	up	Sema6a	ENSMUSG00000019647	protein_coding	-	chr18:47235597-47368870	5.401	1.28571	4.20079	2.07066	0.0591	0.964648	up	20358	A730020P05Rik|AI851735|Sema6A-1|Semaq|VIa	MGI:MGI:1203727|Ensembl:ENSMUSG00000019647|Vega:OTTMUSG00000033972	18	18|18 C	sema domain, transmembrane domain (TM), and cytoplasmic domain, (semaphorin) 6A	mmu04360(Axon guidance)	GO:0016020(membrane)//GO:0005886(plasma membrane)//GO:0005887(integral component of plasma membrane)//GO:0030424(axon)//GO:0016021(integral component of membrane)	GO:0045499(chemorepellent activity)//GO:0005515(protein binding)//GO:0030215(semaphorin receptor binding)//GO:0004888(transmembrane signaling receptor activity)	GO:0007411(axon guidance)//GO:0071526(semaphorin-plexin signaling pathway)//GO:0051642(centrosome localization)//GO:0048843(negative regulation of axon extension involved in axon guidance)//GO:0030154(cell differentiation)//GO:0001764(neuron migration)//GO:0007166(cell surface receptor signaling pathway)//GO:0007399(nervous system development)//GO:0007275(multicellular organism development)//GO:0…
Sema5a	ENSMUSG00000022231	protein_coding	+	chr15:32244812-32696341	20.5911	9.02848	2.28069	1.18947	0.27595	0.974578	up	Sema5a	ENSMUSG00000022231	protein_coding	+	chr15:32244812-32696341	18.6768	8.75194	2.13401	1.09357	0.2613	0.97371	up	Sema5a	ENSMUSG00000022231	protein_coding	+	chr15:32244812-32696341	19.5622	8.61247	2.27138	1.18357	0.32195	0.964648	up	20356	5930434A13|9130201M22Rik|AI464145|Semaf|semF	MGI:MGI:107556|Ensembl:ENSMUSG00000022231	15	15 B3.1|15 13.02 cM	sema domain, seven thrombospondin repeats (type 1 and type 1-like), transmembrane domain (TM) and short cytoplasmic domain, (semaphorin) 5A	mmu04360(Axon guidance)	GO:0016020(membrane)//GO:0016021(integral component of membrane)//GO:0070062(extracellular exosome)	GO:0035373(chondroitin sulfate proteoglycan binding)//GO:0008046(axon guidance receptor activity)//GO:0043395(heparan sulfate proteoglycan binding)//GO:0030215(semaphorin receptor binding)//GO:0045545(syndecan binding)//GO:0045499(chemorepellent activity)	GO:0048843(negative regulation of axon extension involved in axon guidance)//GO:0050918(positive chemotaxis)//GO:0048754(branching morphogenesis of an epithelial tube)//GO:0050908(detection of light stimulus involved in visual perception)//GO:0048842(positive regulation of axon extension involved in axon guidance)//GO:1990138(neuron projection extension)//GO:2000352(negative regulation of endothe…
Sema4d	ENSMUSG00000021451	protein_coding	-	chr13:51701245-51793747	25.3727	6.44412	3.93734	1.97722	0.0486	0.973707	up	Sema4d	ENSMUSG00000021451	protein_coding	-	chr13:51701245-51793747	24.5718	5.79184	4.24249	2.08491	0.02825	0.954269	up	Sema4d	ENSMUSG00000021451	protein_coding	-	chr13:51701245-51793747	22.9726	6.56398	3.49979	1.80727	0.0838	0.964648	up	20354	CD100|Semacl2|Semaj|Semcl2|coll-4	MGI:MGI:109244|Ensembl:ENSMUSG00000021451|Vega:OTTMUSG00000020953	13	13|13 B1	sema domain, immunoglobulin domain (Ig), transmembrane domain (TM) and short cytoplasmic domain, (semaphorin) 4D	mmu04360(Axon guidance)	GO:0016020(membrane)//GO:0005886(plasma membrane)//GO:0005887(integral component of plasma membrane)//GO:0005615(extracellular space)//GO:0016021(integral component of membrane)	GO:0004872(receptor activity)//GO:0005102(receptor binding)//GO:0045499(chemorepellent activity)//GO:0030215(semaphorin receptor binding)//GO:0004888(transmembrane signaling receptor activity)	GO:1900220(semaphorin-plexin signaling pathway involved in bone trabecula morphogenesis)//GO:0070486(leukocyte aggregation)//GO:0048843(negative regulation of axon extension involved in axon guidance)//GO:0000122(negative regulation of transcription from RNA polymerase II promoter)//GO:0043931(ossification involved in bone maturation)//GO:0031344(regulation of cell projection organization)//GO:00…
Seh1l	ENSMUSG00000079614	protein_coding	+	chr18:67774875-67799943	55.0174	17.6327	3.12018	1.64163	0.09145	0.973707	up	Seh1l	ENSMUSG00000079614	protein_coding	+	chr18:67774875-67799943	54.649	17.6999	3.08754	1.62646	0.10335	0.97371	up	Seh1l	ENSMUSG00000079614	protein_coding	+	chr18:67774875-67799943	57.2297	19.5069	2.93382	1.55278	0.2125	0.964648	up	72124	2610007A16Rik|AW540070|SEC13L|SEH1A|SEH1B|Seh1	MGI:MGI:1919374|Ensembl:ENSMUSG00000079614	18	18|18 E1	SEH1-like (S. cerevisiae	mmu03013(RNA transport)	GO:0031080(nuclear pore outer ring)//GO:0000776(kinetochore)//GO:0005694(chromosome)//GO:0005643(nuclear pore)//GO:0005634(nucleus)//GO:0061700(GATOR2 complex)//GO:0000775(chromosome, centromeric region)	GO:0003674(molecular_function)	GO:0007080(mitotic metaphase plate congression)//GO:0034629(cellular protein complex localization)//GO:0007067(mitotic nuclear division)//GO:0034198(cellular response to amino acid starvation)//GO:1904263(positive regulation of TORC1 signaling)//GO:0051301(cell division)//GO:0051028(mRNA transport)//GO:0050830(defense response to Gram-positive bacterium)//GO:0007049(cell cycle)//GO:0051315(attach…
Secisbp2l	ENSMUSG00000035093	protein_coding	-	chr2:125736985-125830180	61.5451	28.1745	2.18443	1.12726	0.2783	0.974578	up	Secisbp2l	ENSMUSG00000035093	protein_coding	-	chr2:125736985-125830180	59.1961	26.9686	2.195	1.13422	0.2339	0.97371	up	Secisbp2l	ENSMUSG00000035093	protein_coding	-	chr2:125736985-125830180	63.7702	29.0383	2.19608	1.13493	0.28215	0.964648	up	70354	3110001I20Rik|AI504340|C630011I23	MGI:MGI:1917604|Ensembl:ENSMUSG00000035093|Vega:OTTMUSG00000015342	2	2|2 F1	SECIS binding protein 2-like		GO:0005575(cellular_component)	GO:0044822(poly(A) RNA binding)	GO:0008150(biological_process)
Sec62	ENSMUSG00000027706	protein_coding	+	chr3:30792875-30821263	74.3514	28.7832	2.58315	1.36913	0.20445	0.973707	up	Sec62	ENSMUSG00000027706	protein_coding	+	chr3:30792875-30821263	71.1486	28.5552	2.49161	1.31708	0.2359	0.97371	up	Sec62	ENSMUSG00000027706	protein_coding	+	chr3:30792875-30821263	76.765	28.7287	2.67207	1.41796	0.24075	0.964648	up	69276	3100002M17Rik|AI844545|AW545092|Dtrp1|HTP1|Tloc1	MGI:MGI:1916526|Ensembl:ENSMUSG00000027706|Vega:OTTMUSG00000051809	3	3|3 A3	SEC62 homolog (S. cerevisiae)	mmu03060(Protein export)//mmu04141(Protein processing in endoplasmic reticulum)	GO:0005783(endoplasmic reticulum)//GO:0016020(membrane)//GO:0016021(integral component of membrane)//GO:0045111(intermediate filament cytoskeleton)//GO:0016235(aggresome)	GO:0003674(molecular_function)//GO:0008565(protein transporter activity)	GO:0006810(transport)//GO:0015031(protein transport)//GO:0006620(posttranslational protein targeting to membrane)
Sec23a	ENSMUSG00000020986	protein_coding	-	chr12:58953094-59012017	144.006	43.446	3.31459	1.72883	0.0954	0.973707	up	Sec23a	ENSMUSG00000020986	protein_coding	-	chr12:58953094-59012017	140.688	40.7853	3.44948	1.78638	0.0935	0.97371	up	Sec23a	ENSMUSG00000020986	protein_coding	-	chr12:58953094-59012017	151.671	41.4947	3.65517	1.86994	0.07545	0.964648	up	20334	Msec23|Sec23r	MGI:MGI:1349635|Ensembl:ENSMUSG00000020986|Vega:OTTMUSG00000026430	12	12|12 C1	SEC23 homolog A, COPII coat complex component	mmu04141(Protein processing in endoplasmic reticulum)	GO:0016020(membrane)//GO:0048471(perinuclear region of cytoplasm)//GO:0005794(Golgi apparatus)//GO:0000139(Golgi membrane)//GO:0030134(ER to Golgi transport vesicle)//GO:0005783(endoplasmic reticulum)//GO:0030127(COPII vesicle coat)	GO:0008270(zinc ion binding)//GO:0005515(protein binding)	GO:0016192(vesicle-mediated transport)//GO:0006810(transport)//GO:0015031(protein transport)//GO:0006886(intracellular protein transport)//GO:0006888(ER to Golgi vesicle-mediated transport)
Sec22b	ENSMUSG00000027879	protein_coding	+	chr3:97901189-97923709	147.877	55.9935	2.64097	1.40107	0.1412	0.973707	up	Sec22b	ENSMUSG00000027879	protein_coding	+	chr3:97901189-97923709	143.036	56.2035	2.54495	1.34764	0.2061	0.97371	up	Sec22b	ENSMUSG00000027879	protein_coding	+	chr3:97901189-97923709	151.316	63.5538	2.38092	1.25152	0.18005	0.964648	up	20333	4930564D15Rik|AA517334|AI480645|C81333|ERS-24|Sec22l1	MGI:MGI:1338759|Ensembl:ENSMUSG00000027879|Vega:OTTMUSG00000028867	3	3|3 F2.2	SEC22 homolog B, vesicle trafficking protein	mmu04130(SNARE interactions in vesicular transport)//mmu04145(Phagosome)//mmu05134(Legionellosis)	GO:0031201(SNARE complex)//GO:0016021(integral component of membrane)//GO:0005789(endoplasmic reticulum membrane)//GO:0005794(Golgi apparatus)//GO:0000139(Golgi membrane)//GO:0016020(membrane)//GO:0005783(endoplasmic reticulum)//GO:0005793(endoplasmic reticulum-Golgi intermediate compartment)	GO:0000149(SNARE binding)//GO:0005484(SNAP receptor activity)//GO:0019905(syntaxin binding)	GO:0045732(positive regulation of protein catabolic process)//GO:0016192(vesicle-mediated transport)//GO:0033043(regulation of organelle organization)//GO:0006810(transport)//GO:0015031(protein transport)//GO:0048280(vesicle fusion with Golgi apparatus)//GO:0006888(ER to Golgi vesicle-mediated transport)
Sde2	ENSMUSG00000038806	protein_coding	+	chr1:180851150-180868097	42.4123	17.3625	2.44276	1.28851	0.2379	0.973707	up	Sde2	ENSMUSG00000038806	protein_coding	+	chr1:180851150-180868097	40.0764	15.6168	2.56623	1.35965	0.165	0.97371	up	Sde2	ENSMUSG00000038806	protein_coding	+	chr1:180851150-180868097	43.3752	16.9097	2.56511	1.35902	0.25685	0.964648	up	208768	-	MGI:MGI:2384788|Ensembl:ENSMUSG00000038806|Vega:OTTMUSG00000050456	1	1|1 H4	SDE2 telomere maintenance homolog (S. pombe)		GO:0005634(nucleus)	GO:0003674(molecular_function)	GO:0008150(biological_process)
Sdc4	ENSMUSG00000017009	protein_coding	-	chr2:164424246-164443887	930.819	159.611	5.83179	2.54394	0.1242	0.973707	up	Sdc4	ENSMUSG00000017009	protein_coding	-	chr2:164424246-164443887	832.147	152.798	5.44609	2.44522	0.13255	0.97371	up	Sdc4	ENSMUSG00000017009	protein_coding	-	chr2:164424246-164443887	936.067	162.705	5.75314	2.52435	0.1348	0.964648	up	20971	AA959608|AW108331|S4|Synd4|ryudocan|syndecan-4	MGI:MGI:1349164|Ensembl:ENSMUSG00000017009|Vega:OTTMUSG00000001157	2	2 H3|2 85.16 cM	syndecan 4	mmu04512(ECM-receptor interaction)//mmu04514(Cell adhesion molecules (CAMs))//mmu05205(Proteoglycans in cancer)	GO:0016021(integral component of membrane)//GO:0070062(extracellular exosome)//GO:0005576(extracellular region)//GO:0009986(cell surface)//GO:0043034(costamere)//GO:0016020(membrane)//GO:0045121(membrane raft)//GO:0005925(focal adhesion)	GO:0070053(thrombospondin receptor activity)//GO:0001968(fibronectin binding)//GO:0005080(protein kinase C binding)	GO:0010762(regulation of fibroblast migration)//GO:0051496(positive regulation of stress fiber assembly)//GO:0042060(wound healing)//GO:0045860(positive regulation of protein kinase activity)//GO:1903553(positive regulation of extracellular exosome assembly)//GO:0001843(neural tube closure)//GO:0051894(positive regulation of focal adhesion assembly)//GO:0060122(inner ear receptor stereocilium org…
Sco1	ENSMUSG00000069844	protein_coding	+	chr11:67052669-67068155	19.729	8.35286	2.36195	1.23998	0.2394	0.973707	up	Sco1	ENSMUSG00000069844	protein_coding	+	chr11:67052669-67068155	21.0058	6.69811	3.13607	1.64896	0.1148	0.97371	up	Sco1	ENSMUSG00000069844	protein_coding	+	chr11:67052669-67068155	20.4406	8.91417	2.29304	1.19726	0.3769	0.964648	up	52892	2610001C07Rik|D11Bwg1310e	MGI:MGI:106362|Ensembl:ENSMUSG00000069844|Vega:OTTMUSG00000005911	11	11 B3|11 40.59 cM	SCO1 cytochrome c oxidase assembly protein		GO:0030016(myofibril)//GO:0072492(host cell mitochondrial intermembrane space)//GO:0005739(mitochondrion)	GO:0003674(molecular_function)//GO:0046872(metal ion binding)	GO:1901799(negative regulation of proteasomal protein catabolic process)//GO:0006878(cellular copper ion homeostasis)//GO:0033617(mitochondrial respiratory chain complex IV assembly)
Scn2b	ENSMUSG00000070304	protein_coding	+	chr9:45079182-45135606	1.43779	0.356746	4.03028	2.01088	0.13575	0.973707	up	Scn2b	ENSMUSG00000070304	protein_coding	+	chr9:45079182-45135606	1.73764	0.521694	3.33076	1.73585	0.19865	0.97371	up	Scn2b	ENSMUSG00000070304	protein_coding	+	chr9:45079182-45135606	1.69153	0.14584	11.5985	3.53587	0.0339	0.964648	up	72821	2810451E09Rik|AI840361|Gm183	MGI:MGI:106921|Ensembl:ENSMUSG00000070304	9	9 A5.2|9 24.84 cM	sodium channel, voltage-gated, type II, beta		GO:0016020(membrane)//GO:0016021(integral component of membrane)//GO:0001518(voltage-gated sodium channel complex)	GO:0086006(voltage-gated sodium channel activity involved in cardiac muscle cell action potential)//GO:0005272(sodium channel activity)//GO:0005244(voltage-gated ion channel activity)//GO:0005248(voltage-gated sodium channel activity)//GO:0017080(sodium channel regulator activity)	GO:0035725(sodium ion transmembrane transport)//GO:0086012(membrane depolarization during cardiac muscle cell action potential)//GO:2000649(regulation of sodium ion transmembrane transporter activity)//GO:0034765(regulation of ion transmembrane transport)//GO:0086091(regulation of heart rate by cardiac conduction)//GO:0086002(cardiac muscle cell action potential involved in contraction)//GO:00600…
Schip1	ENSMUSG00000027777	protein_coding	+	chr3:68064801-68626481	61.2714	19.1094	3.20635	1.68093	0.0916	0.973707	up	Schip1	ENSMUSG00000027777	protein_coding	+	chr3:68064801-68626481	59.4271	19.1908	3.09663	1.6307	0.1824	0.97371	up	Schip1	ENSMUSG00000027777	protein_coding	+	chr3:68064801-68626481	61.3251	20.5114	2.9898	1.58005	0.22985	0.964648	up	30953	Nf2ip|Schip-1	MGI:MGI:1353557|Ensembl:ENSMUSG00000027777|Vega:OTTMUSG00000043622	3	3|3 E2	schwannomin interacting protein 1		GO:0005737(cytoplasm)	GO:0005515(protein binding)//GO:0042802(identical protein binding)//GO:0042803(protein homodimerization activity)	GO:0006807(nitrogen compound metabolic process)//GO:0001553(luteinization)//GO:0060021(palate development)//GO:0048705(skeletal system morphogenesis)//GO:0009791(post-embryonic development)//GO:0048008(platelet-derived growth factor receptor signaling pathway)//GO:0008210(estrogen metabolic process)//GO:0001822(kidney development)//GO:0048745(smooth muscle tissue development)//GO:0010761(fibrobla…
Scamp1	ENSMUSG00000021687	protein_coding	-	chr13:94201309-94285857	82.7116	30.5949	2.70345	1.4348	0.1941	0.973707	up	Scamp1	ENSMUSG00000021687	protein_coding	-	chr13:94201309-94285857	79.7366	26.2442	3.03825	1.60324	0.10925	0.97371	up	Scamp1	ENSMUSG00000021687	protein_coding	-	chr13:94201309-94285857	86.5015	29.4225	2.93999	1.55581	0.1364	0.964648	up	107767	4930505M11Rik|AI415563|AW122395	MGI:MGI:1349480|Ensembl:ENSMUSG00000021687|Vega:OTTMUSG00000033839	13	13|13 D1	secretory carrier membrane protein 1		GO:0030136(clathrin-coated vesicle)//GO:0005768(endosome)//GO:0016021(integral component of membrane)//GO:0043195(terminal bouton)//GO:0055038(recycling endosome membrane)//GO:0005802(trans-Golgi network)//GO:0016020(membrane)//GO:0005794(Golgi apparatus)//GO:0043231(intracellular membrane-bounded organelle)//GO:0045202(synapse)//GO:0008021(synaptic vesicle)//GO:0030054(cell junction)//GO:0005654…	GO:0005515(protein binding)//GO:0019904(protein domain specific binding)	GO:0006897(endocytosis)//GO:0006810(transport)//GO:0015031(protein transport)//GO:0006887(exocytosis)
Sbno1	ENSMUSG00000038095	protein_coding	-	chr5:124368701-124425914	236.837	94.2074	2.51399	1.32998	0.4106	0.974578	up	Sbno1	ENSMUSG00000038095	protein_coding	-	chr5:124368701-124425914	219.883	88.6775	2.47957	1.31009	0.40235	0.97371	up	Sbno1	ENSMUSG00000038095	protein_coding	-	chr5:124368701-124425914	230.288	90.5483	2.54326	1.34668	0.4163	0.964648	up	243272	9330180L10Rik|AI849128|AW557836|BC021875|Sbno|mSno1|sno	MGI:MGI:2384298|Ensembl:ENSMUSG00000038095|Vega:OTTMUSG00000054850	5	5|5 F	strawberry notch homolog 1 (Drosophila)		GO:0005575(cellular_component)	GO:0003674(molecular_function)	GO:0006355(regulation of transcription, DNA-templated)//GO:0008150(biological_process)
Satb2	ENSMUSG00000038331	protein_coding	-	chr1:56793985-57042513	6.48333	1.39987	4.63137	2.21144	0.05095	0.973707	up	Satb2	ENSMUSG00000038331	protein_coding	-	chr1:56793985-57042513	7.50302	1.56453	4.79573	2.26175	0.0562	0.97371	up	Satb2	ENSMUSG00000038331	protein_coding	-	chr1:56793985-57042513	6.69936	1.6378	4.09048	2.03227	0.208	0.964648	up	212712	mKIAA1034	MGI:MGI:2679336|Ensembl:ENSMUSG00000038331|Vega:OTTMUSG00000023028	1	1|1 C1.3	special AT-rich sequence binding protein 2		GO:0000790(nuclear chromatin)//GO:0000118(histone deacetylase complex)//GO:0005667(transcription factor complex)//GO:0005654(nucleoplasm)//GO:0005634(nucleus)//GO:0005737(cytoplasm)	GO:0043565(sequence-specific DNA binding)//GO:0003682(chromatin binding)//GO:0005515(protein binding)//GO:0003677(DNA binding)	GO:0051216(cartilage development)//GO:0071310(cellular response to organic substance)//GO:0006338(chromatin remodeling)//GO:0009880(embryonic pattern specification)//GO:0016568(chromatin modification)//GO:0006351(transcription, DNA-templated)//GO:0002076(osteoblast development)//GO:0021902(commitment of neuronal cell to specific neuron type in forebrain)//GO:0001764(neuron migration)//GO:0010468(…
Satb1	ENSMUSG00000023927	protein_coding	-	chr17:51512646-51870905	17.6018	6.15235	2.86098	1.51651	0.179	0.973707	up	Satb1	ENSMUSG00000023927	protein_coding	-	chr17:51512646-51870905	14.4548	4.00851	3.60603	1.85041	0.0833	0.97371	up	Satb1	ENSMUSG00000023927	protein_coding	-	chr17:51512646-51870905	15.7253	5.72196	2.74822	1.4585	0.1915	0.964648	up	20230	2610306G12Rik|AW413156	MGI:MGI:105084|Ensembl:ENSMUSG00000023927|Vega:OTTMUSG00000033991	17	17|17 C	special AT-rich sequence binding protein 1		GO:0005720(nuclear heterochromatin)//GO:0016363(nuclear matrix)//GO:0016605(PML body)//GO:0000785(chromatin)//GO:0005654(nucleoplasm)//GO:0005634(nucleus)	GO:0001227(transcriptional repressor activity, RNA polymerase II transcription regulatory region sequence-specific binding)//GO:0003700(transcription factor activity, sequence-specific DNA binding)//GO:0043565(sequence-specific DNA binding)//GO:0003682(chromatin binding)//GO:0000977(RNA polymerase II regulatory region sequence-specific DNA binding)//GO:0003677(DNA binding)	GO:0043374(CD8-positive, alpha-beta T cell differentiation)//GO:0006325(chromatin organization)//GO:0006338(chromatin remodeling)//GO:0050798(activated T cell proliferation)//GO:0016568(chromatin modification)//GO:0016571(histone methylation)//GO:0060004(reflex)//GO:0006351(transcription, DNA-templated)//GO:0042110(T cell activation)//GO:0043367(CD4-positive, alpha-beta T cell differentiation)//G…
Sash1	ENSMUSG00000015305	protein_coding	-	chr10:8722218-8886880	28.4399	7.59025	3.74691	1.9057	0.0502	0.973707	up	Sash1	ENSMUSG00000015305	protein_coding	-	chr10:8722218-8886880	27.2631	7.19693	3.78814	1.92149	0.0557	0.97371	up	Sash1	ENSMUSG00000015305	protein_coding	-	chr10:8722218-8886880	28.5462	8.22124	3.47225	1.79587	0.14745	0.964648	up	70097	1100001C18Rik|2500002E12Rik|A330076K04Rik|mKIAA0790	MGI:MGI:1917347|Ensembl:ENSMUSG00000015305	10	10|10 A1	SAM and SH3 domain containing 1		GO:0016020(membrane)//GO:0043234(protein complex)	GO:0019901(protein kinase binding)//GO:0032947(protein complex scaffold)//GO:0008022(protein C-terminus binding)//GO:0031435(mitogen-activated protein kinase kinase kinase binding)	GO:0010595(positive regulation of endothelial cell migration)//GO:0045766(positive regulation of angiogenesis)//GO:1902498(regulation of protein autoubiquitination)//GO:0031666(positive regulation of lipopolysaccharide-mediated signaling pathway)//GO:1900745(positive regulation of p38MAPK cascade)//GO:1900044(regulation of protein K63-linked ubiquitination)//GO:0000209(protein polyubiquitination)…
Samd8	ENSMUSG00000021770	protein_coding	+	chr14:21733393-21798725	179.041	41.0238	4.36433	2.12576	0.05545	0.973707	up	Samd8	ENSMUSG00000021770	protein_coding	+	chr14:21733393-21798725	177.586	43.9488	4.04074	2.01462	0.062	0.97371	up	Samd8	ENSMUSG00000021770	protein_coding	+	chr14:21733393-21798725	188.849	50.635	3.72962	1.89903	0.08185	0.964648	up	67630	1110053F04Rik|1700010P07Rik|SMSr	MGI:MGI:1914880|Ensembl:ENSMUSG00000021770|Vega:OTTMUSG00000027978	14	14|14 B	sterile alpha motif domain containing 8		GO:0005783(endoplasmic reticulum)//GO:0016020(membrane)//GO:0016021(integral component of membrane)//GO:0030176(integral component of endoplasmic reticulum membrane)	GO:0003674(molecular_function)//GO:0043761(archaetidylserine synthase activity)//GO:0018421(UDP-N-acetylglucosamine:serine-protein N-acetylglucosamine-1-phosphotransferase activity)//GO:0008808(cardiolipin synthase activity)//GO:0018422(GDP-mannose:serine-protein mannose-1-phosphotransferase activity)//GO:0016740(transferase activity)	GO:0006629(lipid metabolic process)//GO:0006665(sphingolipid metabolic process)//GO:2000303(regulation of ceramide biosynthetic process)//GO:0006686(sphingomyelin biosynthetic process)//GO:0046513(ceramide biosynthetic process)
Samd5	ENSMUSG00000060487	protein_coding	-	chr10:9440758-9675208	3.68998	1.1995	3.07627	1.62118	0.2345	0.973707	up	Samd5	ENSMUSG00000060487	protein_coding	-	chr10:9440758-9675208	4.10101	1.02344	4.00708	2.00255	0.14495	0.97371	up	Samd5	ENSMUSG00000060487	protein_coding	-	chr10:9440758-9675208	3.37203	0.927689	3.63486	1.8619	0.4154	0.964648	up	320825	E130306M17Rik	MGI:MGI:2444815|Ensembl:ENSMUSG00000060487|Vega:OTTMUSG00000037128	10	10|10 A1	sterile alpha motif domain containing 5		GO:0005575(cellular_component)	GO:0003674(molecular_function)	GO:0008150(biological_process)
Samd15	ENSMUSG00000090812	protein_coding	+	chr12:87166241-87213541	11.3807	4.26956	2.66554	1.41443	0.4636	0.974578	up	Samd15	ENSMUSG00000090812	protein_coding	+	chr12:87166241-87213541	10.1368	4.3938	2.30707	1.20606	0.5801	0.97371	up	Samd15	ENSMUSG00000090812	protein_coding	+	chr12:87166241-87213541	11.4357	3.4178	3.34591	1.7424	0.37425	0.964648	up	238333	Gm263	MGI:MGI:2685109|Ensembl:ENSMUSG00000090812|Vega:OTTMUSG00000043613	12	12|12 D2	sterile alpha motif domain containing 15		GO:0005575(cellular_component)	GO:0003674(molecular_function)	GO:0008150(biological_process)
Sall4	ENSMUSG00000027547	protein_coding	-	chr2:168748331-168768108	95.3272	16.6498	5.72541	2.51738	0.0059	0.801162	up	Sall4	ENSMUSG00000027547	protein_coding	-	chr2:168748331-168768108	89.4298	15.7247	5.68721	2.50772	0.0074	0.796029	up	Sall4	ENSMUSG00000027547	protein_coding	-	chr2:168748331-168768108	91.8021	16.6875	5.50125	2.45976	0.0177	0.964648	up	99377	5730441M18Rik|AA407717|AL022809|AW536104|C330011P20Rik|C78083|C78563|Tex20	MGI:MGI:2139360|Ensembl:ENSMUSG00000027547|Vega:OTTMUSG00000016116	2	2 H3|2 88.99 cM	sal-like 4 (Drosophila)		GO:0000792(heterochromatin)//GO:0043234(protein complex)//GO:0043231(intracellular membrane-bounded organelle)//GO:0005667(transcription factor complex)//GO:0005654(nucleoplasm)//GO:0005634(nucleus)//GO:0005737(cytoplasm)	GO:0003676(nucleic acid binding)//GO:0003700(transcription factor activity, sequence-specific DNA binding)//GO:0043565(sequence-specific DNA binding)//GO:0044212(transcription regulatory region DNA binding)//GO:0046872(metal ion binding)//GO:0005515(protein binding)//GO:0003677(DNA binding)	GO:0007507(heart development)//GO:0030326(embryonic limb morphogenesis)//GO:0021915(neural tube development)//GO:0006351(transcription, DNA-templated)//GO:0001701(in utero embryonic development)//GO:0006355(regulation of transcription, DNA-templated)//GO:0045944(positive regulation of transcription from RNA polymerase II promoter)//GO:0000122(negative regulation of transcription from RNA polymera…
Safb	ENSMUSG00000071054	protein_coding	+	chr17:56584824-56606294	208.327	85.8945	2.42538	1.27821	0.23125	0.973707	up	Safb	ENSMUSG00000071054	protein_coding	+	chr17:56584824-56606294	218.571	97.9384	2.23173	1.15816	0.25505	0.97371	up	Safb	ENSMUSG00000071054	protein_coding	+	chr17:56584824-56606294	194.881	93.3887	2.08677	1.06127	0.34355	0.964648	up	224903	3110021E02Rik|5330423C17Rik|AU018122|D18386|E130307D12|HAP|HET|SAF-B1|SAFB1	MGI:MGI:2146974|Ensembl:ENSMUSG00000071054|Vega:OTTMUSG00000043612	17	17|17 D	scaffold attachment factor B		GO:0005654(nucleoplasm)//GO:0005634(nucleus)	GO:0003676(nucleic acid binding)//GO:0003723(RNA binding)//GO:0001047(core promoter binding)//GO:0003682(chromatin binding)//GO:0000166(nucleotide binding)//GO:0043565(sequence-specific DNA binding)//GO:0044822(poly(A) RNA binding)//GO:0005515(protein binding)//GO:0003677(DNA binding)	GO:0030520(intracellular estrogen receptor signaling pathway)//GO:0050684(regulation of mRNA processing)//GO:0006351(transcription, DNA-templated)//GO:0045944(positive regulation of transcription from RNA polymerase II promoter)//GO:0042445(hormone metabolic process)//GO:0006357(regulation of transcription from RNA polymerase II promoter)//GO:0040007(growth)//GO:0006355(regulation of transcriptio…
S100pbp	ENSMUSG00000040928	protein_coding	-	chr4:129148004-129189727	290.141	100.131	2.89762	1.53487	0.17065	0.973707	up	S100pbp	ENSMUSG00000040928	protein_coding	-	chr4:129148004-129189727	300.412	107.296	2.79983	1.48534	0.1312	0.97371	up	S100pbp	ENSMUSG00000040928	protein_coding	-	chr4:129148004-129189727	288.604	95.4842	3.02254	1.59576	0.13165	0.964648	up	74648	4930429A08Rik|AI851343|S100pbpr	MGI:MGI:1921898|Ensembl:ENSMUSG00000040928|Vega:OTTMUSG00000009625	4	4|4 D2.3	S100P binding protein		GO:0005634(nucleus)	GO:0048306(calcium-dependent protein binding)	GO:0008150(biological_process)
[truncated: 1,054 more rows]
