# Supplementary material for: RNA‐binding protein ELAVL2 plays post‐transcriptional roles in the regulation of spermatogonia proliferation and apoptosis
Source: Cell Prolif. 2021 Jul 23;54(9):e13098. doi: 10.1111/cpr.13098 (PMC8450129; doi:10.1111/cpr.13098)
Supplement: Supplementary file 5 — Table S5 [file CPR-54-e13098-s006.xlsx]

## Sheet: Bological Process
Category	Term	Count	%	PValue	Genes	List Total	Pop Hits	Pop Total	Fold Enrichment	Bonferroni	Benjamini	FDR
GOTERM_BP_DIRECT	GO:0006351~transcription, DNA-templated	287	0.137772	2.86e-44	EHF, CCNC, RBPJ, IKZF2, IKZF4, ELK4, CREB3L1, MYC, DPF1, MYB, BBX, SOX8, SOX9, SOX4, SOX5, SMARCC1, MEF2C, SMARCC2, CSNK2A1, EBF1, SOX11, EBF3, RUNX1, AR, ATF7, ZSCAN25, BCORL1, SF1, ZBTB8A, TSHZ3, MEAF6, EPAS1, TSHZ1, ZBTB1, GATA4, GATA3, NLK, HIF1A, MIER3, MIER1, HOXC4, ALX1, ZBTB7A, RREB1, STAT5A, CREBBP, EGR2, HACE1, BCL11B, BCL11A, ZFP516, FOXF1, SETD1B, NFATC2, IRF2BP2, NR2F2, TRERF1, SMARC…	1201	1885	18082	2.29231	1.22e-40	8.56e-41	8.4e-41
GOTERM_BP_DIRECT	GO:0006355~regulation of transcription, DNA-templated	324	0.155534	4e-44	EHF, ZFP169, CCNC, RBPJ, IKZF2, IKZF4, ELK4, CREB3L1, MYC, DPF1, MYB, BBX, SOX8, SOX9, SOX4, SOX5, SMARCC1, MEF2C, SMARCC2, CSNK2A1, SFMBT2, EBF1, SOX11, EBF3, RUNX1, AR, ATF7, BCORL1, SF1, ZBTB8A, TSHZ3, MEAF6, EPAS1, TSHZ1, ZBTB1, GATA4, GATA3, NLK, HIF1A, GMCL1, MIER3, MIER1, HOXC4, ALX1, ZBTB7A, RREB1, STAT5A, CREBBP, EGR2, HACE1, BCL11B, BCL11A, ZFP516, FOXF1, FZD7, SETD1B, INSR, NFATC2, IRF…	1201	2279	18082	2.14045	1.71e-40	8.56e-41	8.4e-41
GOTERM_BP_DIRECT	GO:0045944~positive regulation of transcription from RNA polymerase II promoter	180	0.0864076	1.88e-36	EHF, PRDM9, CD81, ARID4A, CCNC, NUCKS1, RORA, UBE3A, RBPJ, IKZF2, CARF, IKZF4, SALL4, CREB3L1, MYC, MYB, KPNA6, NFATC2IP, SOX8, SOX9, SOX4, SOX5, MEF2C, SMARCC1, ZBTB38, WNT5A, EBF1, EBF3, TBR1, SOX11, MITF, POU3F1, POU3F2, RUNX1, FOXP1, AR, MAF, TBL1XR1, PFN1, KMT2D, EPAS1, GATA4, PIK3R1, ADRB2, GATA3, HIF1A, FOXO1, BCL2L12, PPP3R1, ATXN1, MYO6, CAMTA1, ALX1, ZFP462, STAT5A, TFAP2A, AKIRIN2, WNT…	1201	995	18082	2.72366	8.04e-33	2.68e-33	2.63e-33
GOTERM_BP_DIRECT	GO:0045893~positive regulation of transcription, DNA-templated	113	0.0542448	9.49e-26	EHF, RORA, AHR, RBPJ, IGF1R, FGF9, MYC, MYB, PIM1, SOX8, SOX9, RNF111, SOX4, MEF2C, SMARCC1, SMARCC2, WNT5A, EBF1, EBF3, SOX11, MITF, POU3F1, RUNX1, FOXP1, AR, TBL1XR1, KAT6A, KMT2E, GATA4, GATA3, HIF1A, FOXO1, NPAS3, ALX1, TFAP2A, EGR2, CREBBP, ZFHX3, ZFP516, FOXF1, FZD7, ZBTB16, INSR, NFATC2, ESRRG, NR2F2, IGF1, INHBA, FOXN3, MAFA, FOXN2, TRERF1, SMARCA2, COL1A1, NR4A2, NFKBIA, NR4A3, FUBP3, SP…	1201	576	18082	2.95365	4.06e-22	1.02e-22	9.96e-23
GOTERM_BP_DIRECT	GO:0000122~negative regulation of transcription from RNA polymerase II promoter	120	0.0576051	1.26e-20	TRAF3IP1, WWC2, EHMT1, ZBTB20, AHR, RBPJ, ELK4, DACH1, FGF9, SALL4, MYC, MYB, SOX9, TLE4, MEF2C, SMARCC2, CTNNBIP1, ZFP217, ARID5B, SOX11, MITF, FOXP2, FOXP1, MAF, TBL1XR1, SIK1, EPAS1, ZBTB1, GATA3, HIF1A, PHF21A, ATXN1, ALX1, ZBTB7A, RREB1, TFAP2A, ZBTB18, AKIRIN2, WNT10B, CREBBP, ZFHX3, FOXF1, BCL11A, ZBTB16, ZBTB10, IRF2BP2, NFATC2, NR2F2, NR4A2, CDK6, NR4A3, CDK2, ID4, REL, MDM4, MKX, CALR, …	1201	729	18082	2.47832	5.41e-17	1.08e-17	1.06e-17
GOTERM_BP_DIRECT	GO:0006357~regulation of transcription from RNA polymerase II promoter	79	0.0379233	1.6e-18	BARHL2, EHF, CITED2, ONECUT3, ONECUT1, HMGB2, NUCKS1, LDB2, AHR, RBPJ, MED15, MED18, CDC73, ELK4, MED13, SOX9, MYBL1, GABPA, BRD2, ZHX2, MYOCD, KLF13, SMARCC2, ARID5B, ETV1, MITF, FOS, SAFB, POU3F1, POU3F2, RHOA, ETV5, AR, ELF2, TFDP1, SLTM, LCOR, 4933416C03RIK, PFN1, TSHZ3, TSHZ1, CEBPG, LEF1, FOXK1, GATA4, GATA3, FOXO1, NPAS3, HSF2, NRIP1, TCEB3, ZBED4, TFAP2A, STAT5A, WNT10B, TCF7L2, ZFP710, S…	1201	397	18082	2.99599	6.85e-15	1.14e-15	1.12e-15
GOTERM_BP_DIRECT	GO:0045892~negative regulation of transcription, DNA-templated	98	0.0470441	9.23e-18	NAB2, ZBTB21, EHMT1, ARID4A, ZBTB20, AHR, RBPJ, IKZF4, DACH1, MYB, SOX8, SOX9, WHSC1L1, SOX5, TLE4, RBFOX2, SMARCC2, ZBTB38, ZFP217, WNT5A, FOXP2, RUNX1, FOXP1, AR, PSPC1, TBL1XR1, KAT6A, KHDRBS1, SET, TSHZ3, GATA3, ATXN1, ZBTB7A, RREB1, TFAP2A, ZBTB18, AKIRIN2, POU2F1, CBX5, ZBTB14, CBX3, ZBTB16, CBX1, NR2F2, FOXN3, SMARCA2, SP3, ID4, CALR, LHX9, KDM5B, KDM5C, CDKN1B, ZFP488, CITED2, BHLHE41, HM…	1201	579	18082	2.5483	3.95e-14	5.64e-15	5.54e-15
GOTERM_BP_DIRECT	GO:0048511~rhythmic process	33	0.0158414	4.01e-11	KDM5B, GSK3B, HDAC2, KDM5C, PRKAA1, HLF, BHLHE41, HNRNPU, UBE3A, RORA, AHR, PPP1CB, MAPK8, SIN3A, NRIP1, PROK2, KLF10, CREBBP, CSNK2A1, NFYA, CBX3, GFPT1, CSNK1E, SFPQ, PER3, CREB1, SP1, PSPC1, THRAP3, HNRNPD, SIK1, TOP1, OGT	1201	128	18082	3.88157	1.71e-07	2.14e-08	2.1e-08
GOTERM_BP_DIRECT	GO:0007399~nervous system development	61	0.0292826	2.11e-10	SEMA5A, GSK3B, BARHL2, NRP2, FMR1, DOCK7, DPYSL2, DPF1, DPYSL3, ZIC1, PHACTR4, SEMA6B, MBNL1, SRRM4, MEF2C, SMARCC1, SEMA6A, SMARCC2, FNBP1, SEMA6D, LMTK2, SOX11, NRG1, FOS, PAX5, ARID1A, MTSS1, ENAH, KIF2A, MAP1B, RAPGEF2, ARF6, GAS7, SHANK1, BRSK1, SMARCD1, ZFP423, NRN1, ZC4H2, CXCR4, GATA3, KALRN, EFNB2, PURA, ERBB2, APOB, PRPS1L3, TFAP2A, NTNG2, FZD3, SEMA4D, FZD6, IGF1, POU4F1, SMARCA2, NR4A…	1201	377	18082	2.43608	9.01e-07	1e-07	9.83e-08
GOTERM_BP_DIRECT	GO:0016569~covalent chromatin modification	48	0.023042	6.01e-10	KMT2E, KDM5B, SMARCD1, KMT2D, PHF2, HDAC2, KDM5C, PRKAA1, KDM3B, PRDM9, KDM5D, MEAF6, SATB1, UHRF1, KMT2C, SATB2, SETD7, EHMT1, CHD4, CTCF, PHF21A, SPIN1, BRD8, JARID2, WHSC1L1, BRD4, KDM6B, BRD2, SMARCC1, SMARCC2, DTX3L, CBX3, SETD1B, ATRX, DEK, ARID1A, CTCFL, KANSL1, AEBP2, TBL1XR1, KAT6A, TET3, MTF2, ANP32E, WAC, BCORL1, L3MBTL4, OGT	1201	266	18082	2.71683	2.57e-06	2.57e-07	2.53e-07
GOTERM_BP_DIRECT	GO:0006468~protein phosphorylation	78	0.0374433	2.77e-09	GSK3B, BMPR2, DYRK2, TRIO, MAST4, ZAK, IGF1R, MYLK, STK11, GRM5, GM4922, PIM1, NEK1, PRKACA, PRKACB, PRKG1, CSNK1G3, PRKCI, CSNK2A1, PDPK1, WNT5A, DYRK1A, LMTK2, VRK1, CSNK1E, KSR2, LATS1, CREB1, RARA, SIK1, ALPK3, TSSK3, CSNK1G1, BRSK1, CAMK2D, PRKAA1, ROCK1, PIK3R1, NLK, ACVR1B, STK4, KALRN, MAPK8, NUAK2, STK35, ERBB2, STK38L, CSK, PAK3, MARK2, MAPK4, MAP2K6, BRD4, CDK17, HIPK4, SMAD1, MAP3K1, …	1201	576	18082	2.0388	1.18e-05	1.08e-06	1.06e-06
GOTERM_BP_DIRECT	GO:0010628~positive regulation of gene expression	60	0.0288025	5.25e-09	GSK3B, KDM5B, CALCOCO1, CITED2, HMGB2, HNRNPU, CTCF, RBPJ, CD3E, TRIM6, GJA1, CYP26B1, FGF9, SOX8, QK, SOX9, TRP53INP1, MEF2C, SOX11, MITF, NRG1, POU3F1, AR, MAF, KAT6A, RARA, NFAT5, PRKAA1, LEF1, GATA4, PIK3R1, GATA3, ACVR1B, HIF1A, MAPK8, CUX2, ERBB2, APOB, TFAP2A, SMAD1, CREBBP, BCL11A, PTGES3, RDX, LIF, NFATC2, BRAF, INHBA, POU4F1, CTCFL, CDK6, FUBP3, AGO2, ID4, HNRNPD, SPRY2, MKX, CALR, TCF3…	1201	399	18082	2.26403	2.25e-05	1.87e-06	1.84e-06
GOTERM_BP_DIRECT	GO:0007275~multicellular organism development	116	0.0556849	1.75e-08	SEMA5A, CTNND2, ZFY2, ZFY1, DACH1, FGF9, CREB3L1, DPYSL2, QK, FAM3C, RNF111, SEMA6B, TLE3, CCBE1, PRKCI, MEF2C, SEMA6A, SEMA6D, WNT5A, EBF1, SIAH1A, EBF3, SOX11, MITF, SIK1, ALPK3, TSSK3, DLX3, TSHZ3, EPAS1, ZC4H2, TSHZ1, PDGFA, TNFRSF11A, GMCL1, EFNB2, HOXC4, ALX1, ZBTB7A, RREB1, MARK2, ZBTB18, AKIRIN2, WNT10B, NTNG2, FZD3, JAG1, CADM1, FZD7, FZD6, TNFRSF10B, SUCO, ESRRG, TDRD5, SMAD5, PBX1, BMP…	1201	1029	18082	1.69725	7.49e-05	5.77e-06	5.66e-06
GOTERM_BP_DIRECT	GO:0006397~mRNA processing	50	0.0240021	4.19e-08	RBM27, RBM26, CELF1, CELF2, FMR1, HNRNPU, CASC3, SYNCRIP, ALKBH5, PAPOLG, KHSRP, QK, PRKACA, ALYREF2, MBNL1, SRRM4, CNOT6L, MBNL2, RBFOX2, PAPD4, PTBP2, PTBP3, SFPQ, HNRNPH1, THRAP3, SRSF2, LUC7L3, SRSF5, SREK1, SF1, SRSF9, TSEN34, KHDRBS1, SRSF1, CSTF2T, RBM15B, PABPN1, SRSF10, CPSF7, PRPF38B, WTAP, ALYREF, LSM2, HNRNPL, HNRNPM, PRPF39, PAN3, ACIN1, CDK12, CDK13	1201	322	18082	2.33786	0.000179	1.28e-05	1.26e-05
GOTERM_BP_DIRECT	GO:0016310~phosphorylation	77	0.0369633	8.44e-08	GSK3B, BMPR2, PANK3, DYRK2, TRIO, MAST4, ZAK, PANK1, HK2, IGF1R, MYLK, STK11, HYKK, GM4922, NEK1, PIP4K2B, PRKACA, PRKACB, PRKG1, CSNK1G3, PRKCI, PDPK1, IPMK, FN3KRP, DYRK1A, LMTK2, VRK1, CSNK1E, KSR2, DCK, LATS1, CMPK1, SIK1, ALPK3, TSSK3, CSNK1G1, BRSK1, CAMK2D, PRKAA1, ROCK1, AK1, NLK, ACVR1B, STK4, KALRN, MAPK8, NUAK2, STK35, ERBB2, STK38L, CSK, PAK3, MARK2, MAPK4, MAP2K6, CDK17, HIPK4, MAP3K…	1201	612	18082	1.89427	0.000361	2.41e-05	2.36e-05
GOTERM_BP_DIRECT	GO:0061158~3'-UTR-mediated mRNA destabilization	9	0.00432038	3.5e-07	TRIM71, UPF1, KHSRP, HNRNPD, RC3H1, QK, CPEB3, ZFP36L2, ZFP36L1	1201	13	18082	10.4232	0.00149868	9.37e-05	9.2e-05
GOTERM_BP_DIRECT	GO:0030324~lung development	26	0.0124811	4.95e-07	TSHZ3, EPAS1, PTN, HMGB1, AARD, GLI3, FGF9, CUX1, PDPN, EIF4E, CCBE1, FBXW7, FOXF1, HEG1, WNT5A, LIF, IGF1, FOXP2, FOXP1, SP1, NFIB, SP3, CYP1A2, SPRY2, DHCR7, BMPR1A	1201	124	18082	3.15686	0.00211567	0.000125	0.000122
GOTERM_BP_DIRECT	GO:0045727~positive regulation of translation	17	0.00816072	5.54e-07	BARHL2, POLDIP3, FMR1, CIRBP, UPF3B, THBS1, ELAVL1, RHOA, HNRNPL, LIN28A, RPS6KB1, ERBB2, HNRNPD, CPEB3, SOX4, EIF4G2, RBMS3	1201	57	18082	4.49032	0.00237042	0.000132	0.000129
GOTERM_BP_DIRECT	GO:0006417~regulation of translation	25	0.0120011	1.14e-06	DDX6, PPP1R15B, PIWIL4, POLDIP3, FMR1, CASC3, ELAVL1, ZFP36L1, IGF2BP1, NCK2, QK, EIF4E, PAIP1, CNOT6L, IGF1, TNRC6C, DAZL, CNOT7, RPS6KB1, AGO2, LSM14B, CPEB2, TNRC6A, EIF4G2, TNRC6B	1201	121	18082	3.1107	0.00484807	0.000256	0.000251
GOTERM_BP_DIRECT	GO:0045669~positive regulation of osteoblast differentiation	18	0.00864076	1.49e-06	FBN2, SMAD1, WNT10B, CEBPB, MEF2C, JAG1, BMPR2, ZHX3, CTNNBIP1, SUCO, SOX11, IGF1, SMAD5, GLI3, NPPC, GJA1, ID4, BMPR1A	1201	68	18082	3.98536	0.00633691	0.000318	0.000312
GOTERM_BP_DIRECT	GO:0000082~G1/S transition of mitotic cell cycle	17	0.00816072	1.91e-06	TRIM71, RANBP1, USP37, CAMK2D, CDKN1B, CDKN2C, INHBA, ACVR1B, PHF8, LATS1, CCND2, RPS6KB1, MYB, CDK2, ID4, CACUL1, EIF4E	1201	62	18082	4.1282	0.00814018	0.000389	0.000382
GOTERM_BP_DIRECT	GO:0030154~cell differentiation	86	0.0412836	3.85e-06	SEMA5A, GSK3B, NRP2, PIWIL4, EHF, DAZAP1, CITED2, ONECUT3, ONECUT1, DOCK7, ELK4, ALKBH5, STK11, FGF9, DPYSL2, PEG10, ZIC1, ITGAV, RNF151, QK, SOX9, JARID2, MYBL1, UTP14B, SEMA6B, TLE3, SRRM4, MEF2C, SEMA6A, ZHX3, UNC13A, USP42, SEMA6D, WNT5A, SIAH1A, SOX11, MITF, PAX5, RHOA, ETV5, PTBP3, ENAH, MARF1, ELF2, CREB1, KIF2A, RAPGEF2, SIK1, TSSK3, ARF6, GAS7, SHANK1, CEBPB, ZFP423, EPAS1, ZBTB1, FOXK1,…	1201	780	18082	1.66	0.0163286	0.000748	0.000735
GOTERM_BP_DIRECT	GO:0001843~neural tube closure	21	0.0100809	4.69e-06	TFAP2A, TRIM71, FZD3, SDC4, CITED2, FZD6, WNT5A, TULP3, ARID1A, SKI, ENAH, ZEB2, VANGL2, PTK7, SALL4, RARA, ALX1, PFN1, PRKACA, PRKACB, PHACTR4	1201	97	18082	3.2595	0.0198835	0.000873	0.000857
GOTERM_BP_DIRECT	GO:0060021~palate development	19	0.0091208	9.38e-06	TFAP2A, GDF11, MEF2C, PLEKHA1, PRRX1, SCHIP1, SATB2, LEF1, WNT5A, ARID5B, INHBA, GLI3, DHRS3, SKI, SUMO1, GAS1, ALX1, SOS1, BMPR1A	1201	85	18082	3.36541	0.0393675	0.00167347	0.00164258
GOTERM_BP_DIRECT	GO:0030326~embryonic limb morphogenesis	16	0.00768068	1.16e-05	FBN2, MBNL1, PRRX1, ZBTB16, LEF1, WNT5A, EN1, HOXD13, HOXD11, GLI3, PBX1, SKI, CYP26B1, FGF9, SALL4, ALX1	1201	63	18082	3.82369	0.0484795	0.00195296	0.00191691
GOTERM_BP_DIRECT	GO:0016055~Wnt signaling pathway	33	0.0158414	1.19e-05	GSK3B, CALCOCO1, PRKAA1, LEF1, CTNND1, XIAP, NLK, CXXC4, CDC73, ZNRF3, MYC, SPIN1, DACT3, MARK2, TLE4, WNT10B, CSNK1G3, TCF7L2, TLE3, FZD3, CSNK2A1, FZD7, CTNNBIP1, WNT5A, FZD6, MITF, CSNK1E, BCL9, PTK7, CCDC88C, STRN, CDK14, CSNK1G1	1201	213	18082	2.33259	0.0495097	0.00195296	0.00191691
GOTERM_BP_DIRECT	GO:0006338~chromatin remodeling	18	0.00864076	1.32e-05	RERE, SMARCD1, SMARCC1, SMARCC2, SATB1, SATB2, CEBPG, ATRX, ZBTB1, DEK, GATA3, ARID1A, SMARCA2, ARID1B, MYC, MYB, SOX9, TOP1	1201	79	18082	3.43043	0.0548815	0.00209054	0.00205195
GOTERM_BP_DIRECT	GO:0010468~regulation of gene expression	42	0.0201618	1.6e-05	KMT2D, EIF4A1, TSHZ3, KMT2C, TSHZ1, SATB2, GATA4, AHR, HOXD11, RBPJ, HIF1A, GLI3, ZFP36L1, MAPK8, LBH, MYC, MYB, DMD, VHL, ATP7A, KDM6B, BCL11B, EN1, RC3H1, MITF, TBR1, IGF1, ATP1B1, RC3H2, VAV2, NFKBIA, NR4A2, AR, MARF1, CDK6, TBL1XR1, CYP1A2, NF1, APBA1, MKX, APBA2, HOXD9	1201	308	18082	2.05306	0.066323	0.00245086	0.00240563
GOTERM_BP_DIRECT	GO:0002053~positive regulation of mesenchymal cell proliferation	12	0.00576051	1.8e-05	FGF9, PRRX1, FOXF1, MYC, WNT5A, GAS1, PDGFA, HMGB1, SOX9, FOXP2, BMPR1A, FOXP1	1201	37	18082	4.88296	0.0742784	0.00266141	0.00261229
GOTERM_BP_DIRECT	GO:0007050~cell cycle arrest	18	0.00864076	1.87e-05	KMT2E, TCF7L2, WNT10B, ZFHX3, CDKN1B, CDKN2C, ZAK, HEPACAM, AK1, INHBA, THBS1, STK11, MYC, JMY, PMP22, GAS1, CALR, TRP53INP1	1201	81	18082	3.34573	0.076859	0.00266575	0.00261655
GOTERM_BP_DIRECT	GO:1900153~positive regulation of nuclear-transcribed mRNA catabolic process, deadenylation-dependent decay	8	0.00384034	2.23e-05	TNRC6C, CNOT7, AGO2, CPEB3, ZFP36L2, TNRC6A, ZFP36L1, TNRC6B	1201	15	18082	8.02975	0.0911721	0.00308382	0.0030269
GOTERM_BP_DIRECT	GO:0008380~RNA splicing	35	0.0168015	2.49e-05	CELF1, FMR1, SRSF1, HNRNPU, CASC3, SYNCRIP, RBM15B, KHSRP, QK, ALYREF2, SRSF10, SRRM4, PRPF38B, MBNL1, MBNL2, RBFOX2, WTAP, ALYREF, PTBP2, LSM2, PTBP3, HNRNPM, SFPQ, PRPF39, HNRNPH1, THRAP3, SRSF2, ACIN1, LUC7L3, CDK12, SRSF5, SREK1, CDK13, SF1, SRSF9	1201	241	18082	2.18653	0.101243	0.00333567	0.0032741
GOTERM_BP_DIRECT	GO:0030182~neuron differentiation	23	0.011041	3e-05	WNT10B, BRSK1, BARHL2, CEBPB, MEF2C, HDAC2, EN2, ELAVL4, EN1, PAPD4, ACSL4, TBR1, GATA3, RBPJ, POU3F2, POU4F1, RUNX1, HIPK2, PTPRD, NR4A2, TUBB3, VHL, GAS7	1201	127	18082	2.72664	0.12033	0.00372906	0.00366023
GOTERM_BP_DIRECT	GO:0000381~regulation of alternative mRNA splicing, via spliceosome	12	0.00576051	3.13e-05	HNRNPL, MBNL1, RBM15B, SRRM4, MBNL2, RBFOX2, WTAP, THRAP3, FMR1, DYRK1A, SRSF2, SREK1	1201	39	18082	4.63255	0.125241	0.00372906	0.00366023
GOTERM_BP_DIRECT	GO:0033077~T cell differentiation in thymus	12	0.00576051	3.13e-05	STAT5A, MAFB, CDK6, BCL11B, FZD7, ZBTB1, GATA3, TCF3, CD3E, ZFP36L2, GLI3, ZFP36L1	1201	39	18082	4.63255	0.125241	0.00372906	0.00366023
GOTERM_BP_DIRECT	GO:0050679~positive regulation of epithelial cell proliferation	17	0.00816072	3.14e-05	TCF7L2, C5AR2, WNT5A, IGF1, FOXP2, BMP5, FOXP1, NR4A3, CCND2, FGF9, MYC, ERBB2, GAS1, SOX9, VHL, ATP7A, BMPR1A	1201	76	18082	3.36774	0.125627	0.00372906	0.00366023
GOTERM_BP_DIRECT	GO:0035019~somatic stem cell population maintenance	13	0.00624055	3.25e-05	KLF10, TCF7L2, ZHX2, BRAF, LDB2, RBPJ, ZFP36L2, SKI, BCL9, VANGL2, KAT6A, SOX9, SOX4	1201	46	18082	4.2549	0.12997	0.00376284	0.00369339
GOTERM_BP_DIRECT	GO:0008285~negative regulation of cell proliferation	48	0.023042	3.61e-05	BTG1, CDKN1B, GATA3, RBPJ, STK4, CDC73, GLI3, NPPC, IL1RL1, STK11, GJA1, MUC2, HMOX1, CSK, SOX9, JARID2, SOX4, DIS3L2, TRP53INP1, TFAP2A, GDF11, SMAD1, MYOCD, CDKN2C, KLF13, BCL11B, ZBTB16, LIF, SIRT6, IGF1, INHBA, SMAD6, SMARCA2, BMP5, RUNX1, SKI, AR, REST, CNOT7, TFAP4, NFIB, RARA, NF1, PMP22, SPRY2, CD9, RAPGEF2, STRN	1201	384	18082	1.88197	0.143012	0.00406128	0.00398632
GOTERM_BP_DIRECT	GO:0006366~transcription from RNA polymerase II promoter	24	0.011521	3.77e-05	STAT5A, NFAT5, GTF2A1, EGR2, EHF, BMPR2, KLF13, BCL11A, ZFP516, LEF1, ZFP217, ETV1, GATA4, AHR, FOS, HIF1A, MED13L, CREB1, THRAP3, MYC, LCOR, GM5435, TAF7, TAF4B	1201	138	18082	2.6184	0.148847	0.00413231	0.00405603
GOTERM_BP_DIRECT	GO:0048709~oligodendrocyte differentiation	11	0.00528046	4.81e-05	NLGN3, DUSP10, CDKN2C, SRSF1, ERBB2, NRG1, SOX8, CSK, SOX9, GLI3, SOX5	1201	34	18082	4.87099	0.186141	0.00504651	0.00495336
GOTERM_BP_DIRECT	GO:0007010~cytoskeleton organization	20	0.00960085	4.83e-05	CAP1, GSK3B, ROCK1, UGT8A, ZAK, SH3KBP1, MICAL3, FITM2, LARP4, SIPA1L3, RHOA, PCLO, GAN, DPYSL2, SIRPA, QRICH1, SOX9, BRWD1, PDZD8, BRWD3	1201	104	18082	2.89534	0.186909	0.00504651	0.00495336
GOTERM_BP_DIRECT	GO:0001841~neural tube formation	8	0.00384034	6e-05	CASP8, CITED2, IPMK, TULP3, SOX11, STK4, SOX4, MIB1	1201	17	18082	7.08508	0.22646	0.00611356	0.00600072
GOTERM_BP_DIRECT	GO:0016567~protein ubiquitination	45	0.0216019	7.44e-05	KLHL15, PELI2, UBE2D3, RNF38, TULP4, DCAF8, KLHL33, UBE3A, CBLB, CCNC, FBXO21, SH3RF1, MED18, PCNP, VCPIP1, NEURL1B, ZNRF2, ZNRF3, FEM1C, RNF151, VHL, SKP1A, RNF111, SOCS4, BARD1, RNF44, WSB1, HACE1, FBXW7, UBE2C, SIAH1A, UBE4A, FBXO11, RC3H2, MIB1, KLHL20, KLHL9, GAN, ASB8, UVSSA, RLIM, ASB7, FBXL7, RNF165, ASB1	1201	362	18082	1.87158	0.27271	0.00740506	0.00726838
GOTERM_BP_DIRECT	GO:0042733~embryonic digit morphogenesis	15	0.00720063	8.87e-05	HDAC2, TRAF3IP1, ZAK, ZBTB16, WNT5A, TULP3, HOXD13, HOXD11, GLI3, TTBK2, GJA1, IMPAD1, GNAQ, GAS1, BMPR1A	1201	66	18082	3.42177	0.315824	0.00862551	0.0084663
GOTERM_BP_DIRECT	GO:0035264~multicellular organism growth	21	0.0100809	0.000118	SLC12A2, TCF7L2, PLEKHA1, HEG1, KMT2C, ATRX, EN1, ARID5B, IGF1, GIGYF2, RC3H2, ZFP36L1, AR, SP2, TBL1XR1, RARA, NEK1, APBA1, DHCR7, SOS1, APBA2	1201	120	18082	2.63476	0.396912	0.011088	0.0108833
GOTERM_BP_DIRECT	GO:0042752~regulation of circadian rhythm	13	0.00624055	0.000119	KLF10, KDM5B, KDM5C, PRKAA1, UBE3A, RORA, CSNK1E, PPP1CB, MAPK8, SFPQ, CREB1, PSPC1, HNRNPD	1201	52	18082	3.76395	0.399551	0.011088	0.0108833
GOTERM_BP_DIRECT	GO:0007049~cell cycle	66	0.0316828	0.000123	USP37, ANKLE2, CDKN1B, ZAK, ZWILCH, WASL, AHR, CDC73, PPP1CB, PPP6C, STK11, CCND2, SENP5, RASSF2, PIM1, SPIN1, NEK1, CEP55, DIS3L2, DYNLT3, SIAH1A, VRK1, CDC25C, TERF1, RHOA, KLHL42, LATS1, PTP4A1, TFDP1, KIF2A, GAS1, SIK1, CACUL1, ARL8A, ARF6, KMT2E, BRSK1, KHDRBS1, RALB, SEH1L, UHRF1, HEPACAM, TXLNG, SNX33, SKA2, PCNP, MAPK4, MAP9, CLASP2, CASP8AP2, CDKN2C, HACE1, WTAP, UBE2C, FOXN3, KLHL9, SNX…	1201	614	18082	1.61837	0.408529	0.0111726	0.0109664
GOTERM_BP_DIRECT	GO:0008584~male gonad development	20	0.00960085	0.000136	NCOA1, TMF1, CITED2, INSR, WNT5A, RNF38, HMGB2, RHOBTB3, ARID5B, TNFRSF10B, GATA4, INHBA, GATA3, AR, FGF9, RARA, TNFSF10, SOX8, SOX9, LHX9	1201	112	18082	2.68853	0.441774	0.0121448	0.0119207
GOTERM_BP_DIRECT	GO:0001889~liver development	18	0.00864076	0.000155	UPF2, CADM1, ONECUT2, CITED2, CEBPG, ONECUT1, HP, AHR, PTN, RUNX1, ACAT1, SP1, SP3, RARA, HNRNPD, NF1, JARID2, ARF6	1201	95	18082	2.85268	0.484277	0.0135129	0.0132635
GOTERM_BP_DIRECT	GO:0045595~regulation of cell differentiation	11	0.00528046	0.000172	TFAP2A, STK24, HMGB2, LIF, SPRY2, NRG1, SIK1, SOX9, POU3F2, GLI3, PTBP3	1201	39	18082	4.2465	0.521345	0.0145353	0.014267
GOTERM_BP_DIRECT	GO:0009791~post-embryonic development	20	0.00960085	0.000173	TCF7L2, KDM5B, BCL11B, PLEKHA1, HEG1, SCHIP1, SIAH1A, ARID5B, GATA3, GIGYF2, RC3H2, FOXP2, NR4A2, NPPC, IMPAD1, GNAQ, AGO2, CYP1A2, DHCR7, APOB	1201	114	18082	2.64137	0.523537	0.0145353	0.014267
GOTERM_BP_DIRECT	GO:0018105~peptidyl-serine phosphorylation	22	0.0105609	0.000178	CSNK1G3, GSK3B, BRSK1, HIPK4, PRKCI, CAMK2D, MAST4, PDPK1, DYRK1A, LMTK2, VRK1, CSNK1E, STK4, HIPK3, TTBK2, HIPK2, LATS1, MAPK8, CDK2, STK38L, PRKACA, CSNK1G1	1201	133	18082	2.49043	0.532736	0.0146306	0.0143606
GOTERM_BP_DIRECT	GO:0046777~protein autophosphorylation	27	0.0129611	0.000192	GSK3B, CAMK2D, ACVR1B, NLK, STK4, IGF1R, STK11, ERBB2, PIM1, CSK, PRKACA, MARK2, BRD4, CSNK1G3, HIPK4, YES1, CSNK2A1, INSR, DYRK1A, LMTK2, VRK1, STK24, WNK1, SIK1, CDK12, MAP3K13, CSNK1G1	1201	183	18082	2.22135	0.560402	0.015506	0.0152198
GOTERM_BP_DIRECT	GO:0001568~blood vessel development	15	0.00720063	0.000202	TCF7L2, MEF2C, DLX3, CITED2, FOXF1, AHR, HIF1A, FOXO1, MIB1, GATAD2A, COL1A1, RAPGEF2, ITGAV, DHCR7, ATP7A	1201	71	18082	3.1808	0.578969	0.0160178	0.0157221
GOTERM_BP_DIRECT	GO:0035914~skeletal muscle cell differentiation	13	0.00624055	0.000211	MEF2C, EGR2, HLF, CITED2, SOX11, GATA4, FOS, PAX5, FOXN2, BCL9, KLF5, MYC, SOX8	1201	55	18082	3.55864	0.594081	0.016391	0.0160885
GOTERM_BP_DIRECT	GO:0045165~cell fate commitment	15	0.00720063	0.000236	KDM6B, WNT10B, BARHL2, MEF2C, ONECUT2, WNT5A, ONECUT1, MITF, RBPJ, TRPS1, SPRY2, GAS1, SOX8, SOX9, SOX5	1201	72	18082	3.13662	0.635508	0.0180202	0.0176876
GOTERM_BP_DIRECT	GO:2000727~positive regulation of cardiac muscle cell differentiation	6	0.00288025	0.000243	EFNB2, GSK3B, MYOCD, MEF2C, NRG1, FOXP1	1201	10	18082	9.03347	0.646143	0.0181918	0.017856
GOTERM_BP_DIRECT	GO:0061029~eyelid development in camera-type eye	7	0.0033603	0.000251	TFAP2A, HDAC2, MAP3K1, KMT2C, SOX11, INHBA, SOS1	1201	15	18082	7.02603	0.658173	0.0181918	0.017856
GOTERM_BP_DIRECT	GO:0006376~mRNA splice site selection	7	0.0033603	0.000251	MBNL1, CELF1, CELF2, LUC7L3, SRSF10, PTBP2, LUC7L2	1201	15	18082	7.02603	0.658173	0.0181918	0.017856
GOTERM_BP_DIRECT	GO:0021766~hippocampus development	15	0.00720063	0.000274	YWHAE, ZBTB18, KDM6B, NCOA1, GSK3B, HDAC2, PTPRS, LEF1, KIF14, PAPD4, GLI3, ZEB2, NR4A3, ID4, RARA	1201	73	18082	3.09365	0.690761	0.019558	0.019197
GOTERM_BP_DIRECT	GO:0001755~neural crest cell migration	12	0.00576051	0.000295	SEMA5A, SEMA6B, ZEB2, NRP2, SEMA6A, SEMA4D, SEMA6D, LEF1, SOX8, ALX1, HIF1A, PHACTR4	1201	49	18082	3.68713	0.716639	0.0206696	0.0202881
GOTERM_BP_DIRECT	GO:0071407~cellular response to organic cyclic compound	15	0.00720063	0.000367	STAT5A, SMAD1, WNT10B, CEBPB, MEF2C, CDKN1B, SLC16A1, TMF1, FOXF1, SMAD5, NFKBIA, KLF5, CASP8, RPS6KB1, PAK3	1201	75	18082	3.01116	0.792419	0.0251399	0.0246759
GOTERM_BP_DIRECT	GO:0043524~negative regulation of neuron apoptotic process	24	0.011521	0.00037	TFAP2A, CEBPB, PRKCI, MEF2C, SET, ROCK1, PDPK1, EN2, KIF14, EN1, XIAP, BRAF, HIF1A, POU4F1, RHOA, HIPK2, NR4A2, NR4A3, SYNGAP1, HMOX1, GCLM, ATP7A, LGMN, CPEB4	1201	160	18082	2.25837	0.794869	0.0251399	0.0246759
GOTERM_BP_DIRECT	GO:0001701~in utero embryonic development	37	0.0177616	0.000389	KMT2D, TSHZ3, CITED2, SRSF1, GATA4, GATA3, ACVR1B, GLI3, FLCN, GJA1, SIN3A, MYC, SALL4, MYB, SOX8, ATP7A, APOB, GABPA, SOX5, ZBTB18, MBNL1, FOXF1, HEG1, NR2F2, MTSS1, MIB1, RUNX1, FOXP1, GATAD2A, AR, SP2, SP1, SP3, APBA1, APBA2, DSC3, BMPR1A	1201	299	18082	1.86309	0.810492	0.0259844	0.0255048
GOTERM_BP_DIRECT	GO:0018107~peptidyl-threonine phosphorylation	11	0.00528046	0.000407	GSK3B, MAPK8, CAMK2D, PDPK1, DYRK1A, LMTK2, NLK, ACVR1B, PRKACA, HIPK3, HIPK2	1201	43	18082	3.85148	0.825114	0.0268195	0.0263244
GOTERM_BP_DIRECT	GO:0008344~adult locomotory behavior	14	0.00672059	0.000537	ADAM22, EN1, CLCN3, KALRN, GIGYF2, ARCN1, HIPK2, NR4A2, DMBX1, ATXN1, FGF14, CCND2, INPP5F, HOXD9	1201	69	18082	3.0548	0.899471	0.0347984	0.0341561
GOTERM_BP_DIRECT	GO:0055007~cardiac muscle cell differentiation	10	0.00480042	0.000554	KDM6B, AKAP13, MYOCD, MEF2C, NRG1, SIK1, GATA4, CALR, ARID1A, FOXP1	1201	37	18082	4.06913	0.906536	0.0348459	0.0342027
GOTERM_BP_DIRECT	GO:0060173~limb development	10	0.00480042	0.000554	BMPR2, ZAK, RARA, EN1, TULP3, NR2F2, PAM, GLI3, RC3H2, RNF165	1201	37	18082	4.06913	0.906536	0.0348459	0.0342027
GOTERM_BP_DIRECT	GO:0032922~circadian regulation of gene expression	13	0.00624055	0.000579	ZFHX3, HDAC2, GFPT1, BHLHE41, HNRNPU, RORA, AHR, CSNK1E, PPP1CB, PER3, NRIP1, TOP1, OGT	1201	61	18082	3.20861	0.916038	0.0358939	0.0352313
GOTERM_BP_DIRECT	GO:0031047~gene silencing by RNA	12	0.00576051	0.000604	TNRC6C, TRIM71, ZCCHC11, LIN28B, PIWIL4, LIN28A, CNOT7, CNOT6L, FMR1, AGO2, TNRC6A, TNRC6B	1201	53	18082	3.40886	0.924627	0.0369218	0.0362403
GOTERM_BP_DIRECT	GO:0008284~positive regulation of cell proliferation	57	0.0273624	0.000651	CDKN1B, CD81, RTKN2, KIF14, RBPJ, CCND2, FGF9, PLAU, MYC, PROK2, ITGAV, SOX9, PRKACA, SOX4, MYOCD, CNOT6L, CSNK2A1, WNT5A, SOX11, LIFR, NRG1, POU3F2, AR, RARA, GAS1, CD47, CACUL1, KMT2D, PRKAA1, HDAC2, ZFP703, CHRNA7, LEF1, PDGFA, ADRB2, PTN, HIF1A, THBS1, EFNB2, PURA, ERBB2, PRAMEF8, STAT5A, WNT10B, AKIRIN2, INSR, LIF, IGF1, PBX1, HIPK2, CNOT7, KLF5, CDK2, ID4, MDM4, CALR, SSBP3	1201	542	18082	1.58336	0.938468	0.0392576	0.038533
GOTERM_BP_DIRECT	GO:0060213~positive regulation of nuclear-transcribed mRNA poly(A) tail shortening	6	0.00288025	0.000682	TNRC6C, CNOT7, AGO2, CPEB3, TNRC6A, TNRC6B	1201	12	18082	7.52789	0.946009	0.0405269	0.0397788
GOTERM_BP_DIRECT	GO:0019827~stem cell population maintenance	14	0.00672059	0.000713	DDX6, ZCCHC11, FZD7, LIF, ARID1A, MED15, CDC73, TRIM8, LIN28A, SALL4, MTF2, EIF4E, BMPR1A, DIS3L2	1201	71	18082	2.96875	0.952812	0.0414414	0.0406765
GOTERM_BP_DIRECT	GO:0060070~canonical Wnt signaling pathway	16	0.00768068	0.000717	TCF7L2, WNT10B, GSK3B, FZD3, FZD7, FZD6, LEF1, WNT5A, GATA4, BCL9, STK11, ZNRF3, PTK7, TBL1XR1, MYC, SOX4	1201	89	18082	2.70666	0.953475	0.0414414	0.0406765
GOTERM_BP_DIRECT	GO:0010629~negative regulation of gene expression	33	0.0158414	0.000757	TMF1, CITED2, FMR1, HMGB2, ZBTB20, GATA4, CTCF, GATA3, CD3E, ACVR1B, FLCN, TRIM6, GJA1, MYC, SOX9, VHL, TRP53INP1, AKIRIN2, MEF2C, BCL11A, SFMBT2, INSR, SOX11, IGF1, POU3F2, REST, CNOT7, CREB1, TFAP4, RARA, HNRNPD, REL, PICALM	1201	265	18082	1.87487	0.960944	0.0432204	0.0424227
GOTERM_BP_DIRECT	GO:0050821~protein stabilization	20	0.00960085	0.000779	STX12, WNT10B, FBXW7, APOA1, IGF1, PIK3R1, NLK, STK4, ATP1B1, PER3, RASSF2, CREB1, SUMO1, GNAQ, PIM1, MDM4, TCF3, CALR, PFN1, SOX4	1201	128	18082	2.35247	0.964334	0.0438454	0.0430361
GOTERM_BP_DIRECT	GO:0034613~cellular protein localization	12	0.00576051	0.000839	LATS1, PRKCI, RAP2A, EXOC8, SIN3A, HEPACAM, SUMO2, WNT5A, ID4, DMD, CSNK1E, RSG1	1201	55	18082	3.2849	0.9725	0.0466501	0.045789
GOTERM_BP_DIRECT	GO:0043388~positive regulation of DNA binding	9	0.00432038	0.000921	SKI, MYOCD, MYC, HMGB2, CALM3, IGF1, HIPK3, HIPK2, BRD4	1201	32	18082	4.23444	0.980606	0.0502449	0.0493175
GOTERM_BP_DIRECT	GO:0097150~neuronal stem cell population maintenance	8	0.00384034	0.000927	MAPK8, PCM1, JAG1, PRRX1, CDH2, IGF2BP1, HOOK3, FOXO1	1201	25	18082	4.81785	0.981149	0.0502449	0.0493175
GOTERM_BP_DIRECT	GO:0030335~positive regulation of cell migration	27	0.0129611	0.000967	ONECUT2, TNFAIP6, ZFP703, LEF1, ONECUT1, PDGFA, CXCR4, PIK3R1, HMGB1, THBS1, IGF1R, MYLK, MAPK8, PLAU, PDPN, ITGAV, CPNE3, SEMA6B, TFAP2A, SEMA4D, FOXF1, INSR, RDX, IGF1, RHOA, COL1A1, PTP4A1	1201	203	18082	2.00249	0.984056	0.051708	0.0507536
GOTERM_BP_DIRECT	GO:0048286~lung alveolus development	11	0.00528046	0.00102701	MYOCD, BMPR2, ATXN1, FOXF1, PDPN, LIF, PDGFA, IGF1, ATP7A, RC3H2, FOXP2	1201	48	18082	3.45028	0.987696	0.0542665	0.0532648
GOTERM_BP_DIRECT	GO:0010587~miRNA catabolic process	4	0.00192017	0.00110849	ZCCHC11, LIN28B, LIN28A, DIS3L2	1201	4	18082	15.0558	0.991322	0.0577001	0.0566351
GOTERM_BP_DIRECT	GO:0009952~anterior/posterior pattern specification	18	0.00864076	0.00111895	GDF11, BMPR2, TSHZ1, ZBTB16, CTNNBIP1, WNT5A, TULP3, HOXD13, NR2F2, HOXD11, GLI3, PBX1, HIPK2, VANGL2, HOXC4, ALX1, HOXD9, BMPR1A	1201	112	18082	2.41968	0.991702	0.0577001	0.0566351
GOTERM_BP_DIRECT	GO:0043488~regulation of mRNA stability	8	0.00384034	0.00119715	YTHDF2, KHSRP, FMR1, ELAVL4, HNRNPD, RC3H1, ZFP36L2, ZFP36L1	1201	26	18082	4.63255	0.994065	0.0609975	0.0598716
GOTERM_BP_DIRECT	GO:0007519~skeletal muscle tissue development	12	0.00576051	0.00133088	ZBTB18, MBNL1, MEF2C, CFL2, NF1, DMD, CFLAR, NR2F2, HOXD9, RHOA, FOXP2, FOXP1	1201	58	18082	3.11499	0.996654	0.0670137	0.0657768
GOTERM_BP_DIRECT	GO:0019433~triglyceride catabolic process	7	0.0033603	0.00145723	CPS1, APOC3, APOA1, APOA4, APOB, PRKACA, PRKACB	1201	20	18082	5.26953	0.998053	0.0723739	0.0710381
GOTERM_BP_DIRECT	GO:0048167~regulation of synaptic plasticity	10	0.00480042	0.00147115	MEF2C, FGF14, SYNGAP1, CTNND2, MYO6, RARA, RAPGEF2, NCAM1, CPEB3, YWHAG	1201	42	18082	3.58471	0.998166	0.0723739	0.0710381
GOTERM_BP_DIRECT	GO:0048514~blood vessel morphogenesis	9	0.00432038	0.00172552	EFNB2, GJA1, MEIS1, CDH2, AHR, NR2F2, SOS1, THBS1, HIF1A	1201	35	18082	3.87149	0.999384	0.0839231	0.0823741
GOTERM_BP_DIRECT	GO:0007409~axonogenesis	17	0.00816072	0.00181251	NTNG2, GSK3B, BRSK1, NRN1, BCL11B, DOCK7, WNT5A, KALRN, ACTB, IGF1R, KLF7, STK11, CREB1, MAP1B, PAK3, RNF165, PICALM	1201	107	18082	2.39204	0.999575	0.0871631	0.0855543
GOTERM_BP_DIRECT	GO:0032869~cellular response to insulin stimulus	15	0.00720063	0.00188708	PRKCI, PDPK1, INSR, PIK3R1, FOXO1, ZFP36L1, IGF1R, RPS6KB1, SP1, MYC, CDK2, SRSF5, CPEB2, YWHAG, VAMP2	1201	88	18082	2.56633	0.999692	0.0877272	0.0861079
GOTERM_BP_DIRECT	GO:0051028~mRNA transport	15	0.00720063	0.00188708	SEH1L, NUP210, POLDIP3, ALYREF, FMR1, SRSF1, CASC3, ZFP36L1, XPO1, KIF5C, KHSRP, ZC3H11A, IGF2BP1, QK, ALYREF2	1201	88	18082	2.56633	0.999692	0.0877272	0.0861079
GOTERM_BP_DIRECT	GO:0008045~motor neuron axon guidance	8	0.00384034	0.00191785	EGR2, ALCAM, KIF5C, ERBB2, CXCR4, LHX9, RNF165, FOXP1	1201	28	18082	4.30165	0.99973	0.0877272	0.0861079
GOTERM_BP_DIRECT	GO:0035162~embryonic hemopoiesis	7	0.0033603	0.00192672	TNRC6C, KAT6A, AHR, GATA3, HIF1A, PBX1, RUNX1	1201	21	18082	5.0186	0.99974	0.0877272	0.0861079
GOTERM_BP_DIRECT	GO:0006970~response to osmotic stress	7	0.0033603	0.00192672	NFAT5, MAPK8, TSC22D3, TSC22D2, KCNMA1, MARVELD3, LRRC8A	1201	21	18082	5.0186	0.99974	0.0877272	0.0861079
GOTERM_BP_DIRECT	GO:0045444~fat cell differentiation	14	0.00672059	0.00198173	OSBPL8, TCF7L2, GSK3B, CEBPB, EGR2, ARID5B, NOC3L, SMAD6, NR4A2, NR4A3, ID4, SOX8, RUNX1T1, CREB5	1201	79	18082	2.66811	0.999795	0.089282	0.0876341
GOTERM_BP_DIRECT	GO:0007417~central nervous system development	15	0.00720063	0.00210558	ANKLE2, CITED2, FMR1, ZBTB16, ACVR1B, STK4, GLI3, HAPLN1, RUNX1, DMBX1, ZEB2, ZIC1, CSK, SOX9, PAM	1201	89	18082	2.53749	0.999879	0.0938739	0.0921412
GOTERM_BP_DIRECT	GO:0009887~organ morphogenesis	17	0.00816072	0.00220272	GDF11, WNT10B, GSK3B, SMARCC1, JAG1, FOXF1, INSR, WNT5A, IGF2, PDGFA, CXCR4, PAX5, FLI1, PBX1, IGF1R, EFNB2, TRPS1	1201	109	18082	2.34815	0.99992	0.0971923	0.0953983
GOTERM_BP_DIRECT	GO:0042127~regulation of cell proliferation	28	0.0134412	0.00234001	BMPR2, CDKN1B, CD81, HOXD13, TNFRSF11A, RBPJ, HIF1A, FOXO1, GLI3, PURA, PLAU, SOX9, JARID2, EPS15, JAG1, YES1, TNFRSF10B, BRAF, MITF, IGF1, PBX1, NFKBIA, CDK6, RPA3, NF1, SPRY2, RAPGEF2, DHCR7	1201	227	18082	1.8571	0.999956	0.101777	0.0998983
GOTERM_BP_DIRECT	GO:0007507~heart development	31	0.0148813	0.00235418	NRP2, CITED2, GATA4, PTN, RBPJ, GLI3, ZFP36L1, AKAP13, CASP7, GJA1, PPP3R1, CASP8, TRPS1, SALL4, ERBB2, SOX9, SOX4, MEF2C, MYOCD, FOXF1, HEG1, NRG1, MIB1, FOXP1, PTK7, GNAQ, NF1, ALPK3, PAM, EIF4G2, BMPR1A	1201	261	18082	1.78824	0.999958	0.101777	0.0998983
GOTERM_BP_DIRECT	GO:0050680~negative regulation of epithelial cell proliferation	13	0.00624055	0.00260599	WNT10B, MEF2C, CDKN1B, WNT5A, IFT80, PTN, CDC73, MTSS1, AR, CDK6, MARVELD3, GAS1, SOX9	1201	72	18082	2.71841	0.999986	0.109455	0.107435
GOTERM_BP_DIRECT	GO:0042472~inner ear morphogenesis	13	0.00624055	0.00260599	TFAP2A, FZD3, PRRX1, FZD6, WNT5A, CHRNA9, GATA3, NR4A3, MAFB, FGF9, MYO6, ZIC1, SPRY2	1201	72	18082	2.71841	0.999986	0.109455	0.107435
GOTERM_BP_DIRECT	GO:0003151~outflow tract morphogenesis	11	0.00528046	0.00261824	TFAP2A, MEF2C, BMPR2, CITED2, SOX11, GATA4, RBPJ, THBS1, HIF1A, DHRS3, BMPR1A	1201	54	18082	3.06692	0.999987	0.109455	0.107435
GOTERM_BP_DIRECT	GO:0072102~glomerulus morphogenesis	4	0.00192017	0.00263408	MEF2C, CTNND1, AHR, MTSS1	1201	5	18082	12.0446	0.999987	0.109455	0.107435
GOTERM_BP_DIRECT	GO:0051216~cartilage development	14	0.00672059	0.00278736	SMAD1, PRRX1, SATB2, ZBTB16, WNT5A, SMAD5, HIF1A, BMP5, HOXC4, SOX9, ATP7A, ZBTB7A, BMPR1A, SOX5	1201	82	18082	2.5705	0.999994	0.114711	0.112593
GOTERM_BP_DIRECT	GO:0043065~positive regulation of apoptotic process	37	0.0177616	0.00296044	GSK3B, ZAK, DCUN1D3, ADRB2, PTN, STK4, HIF1A, FOXO1, CASP9, MAPK8, BCLAF1, CASP8, RASSF2, MUC2, TNFSF10, HMOX1, PMAIP1, SOX4, MAP2K6, TRP53INP1, BARD1, NCOA1, WNT10B, TCF7L2, ZBTB16, SIAH1A, POU4F1, NET1, LATS1, REST, CREB1, TFAP4, KCNMA1, JMY, NF1, ACIN1, PDE5A	1201	335	18082	1.66288	0.999997	0.119188	0.116988
GOTERM_BP_DIRECT	GO:0003281~ventricular septum development	9	0.00432038	0.00300429	CITED2, PTK7, SALL4, HEG1, CXCR4, MDM4, GATA4, GATA3, SMAD6	1201	38	18082	3.56584	0.999997	0.119188	0.116988
GOTERM_BP_DIRECT	GO:0061036~positive regulation of cartilage development	6	0.00288025	0.00300755	SMAD1, BMPR2, ZBTB16, WNT5A, SOX9, SOX5	1201	16	18082	5.64592	0.999997	0.119188	0.116988
GOTERM_BP_DIRECT	GO:0022011~myelination in peripheral nervous system	6	0.00288025	0.00300755	SKI, PPP3R1, ADAM22, NF1, POU3F1, POU3F2	1201	16	18082	5.64592	0.999997	0.119188	0.116988
GOTERM_BP_DIRECT	GO:0001764~neuron migration	18	0.00864076	0.00340589	YWHAE, BARHL2, NRP2, MEF2C, FZD3, SEMA6A, SATB2, CXCR4, NR2F2, GATA3, NR4A2, PCM1, GJA1, MAPK8, RAPGEF2, CCR4, MARK2, PRKG1	1201	124	18082	2.18552	1	0.133736	0.131267
GOTERM_BP_DIRECT	GO:0043410~positive regulation of MAPK cascade	16	0.00768068	0.00354071	INSR, PELI2, IGF2, LIF, DUSP19, PDGFA, IGF1, ADRB2, TNFRSF11A, KSR2, IGF1R, AR, FGF9, CDH2, ERBB2, ITGAV	1201	104	18082	2.31627	1	0.137766	0.135223
GOTERM_BP_DIRECT	GO:0042493~response to drug	37	0.0177616	0.0036049	HDAC2, CDKN1B, HMGB2, SLC1A3, GATA4, PTN, GATA3, THBS1, PFAS, NPPC, XPO1, DPYSL2, MYO6, CD38, NCAM1, MAP2K6, SMAD1, FZD3, ABCC2, IGF2, APOA1, NFATC2, INHBA, FOS, TERF1, YWHAZ, RHOA, COL1A1, CREB1, CPS1, RPS6KB1, TOP1, CALR, TCF3, GCLM, PAM, KCNK3	1201	339	18082	1.64326	1	0.139	0.136434
GOTERM_BP_DIRECT	GO:0045599~negative regulation of fat cell differentiation	10	0.00480042	0.00387063	TCF7L2, WNT10B, JAG1, WNT5A, ID4, RORA, GATA3, ZFP36L2, FOXO1, RUNX1T1	1201	48	18082	3.13662	1	0.147914	0.145183
GOTERM_BP_DIRECT	GO:0030511~positive regulation of transforming growth factor beta receptor signaling pathway	7	0.0033603	0.00402757	FLCN, MYOCD, STK11, CITED2, THBS1, RNF111, HIPK2	1201	24	18082	4.39127	1	0.149909	0.147142
GOTERM_BP_DIRECT	GO:0006607~NLS-bearing protein import into nucleus	6	0.00288025	0.00403042	KPNA6, KPNA7, KPNA4, VHL, TNPO1, TNPO2	1201	17	18082	5.31381	1	0.149909	0.147142
GOTERM_BP_DIRECT	GO:0048485~sympathetic nervous system development	6	0.00288025	0.00403042	TFAP2A, ERBB2, NF1, SOX11, GATA3, SOX4	1201	17	18082	5.31381	1	0.149909	0.147142
GOTERM_BP_DIRECT	GO:0016477~cell migration	24	0.011521	0.00406294	GSK3B, PRKCI, PDPK1, SH3KBP1, WNT5A, NFATC2, CXCR4, NRG1, THBS1, RHOA, VAV2, EFNB2, GOLPH3, ABI2, CDH2, RPS6KB1, PTK7, NCK2, FAT1, SIRPA, ITGAV, CSK, CD47, CLASP2	1201	191	18082	1.89183	1	0.149909	0.147142
GOTERM_BP_DIRECT	GO:0045665~negative regulation of neuron differentiation	13	0.00624055	0.00412576	GDF11, DDX6, ZHX2, JAG1, RHOA, GLI3, PBX1, MIB1, REST, MEIS1, ID4, CALR, EIF4E	1201	76	18082	2.57533	1	0.150925	0.14814
GOTERM_BP_DIRECT	GO:0060325~face morphogenesis	9	0.00432038	0.00420044	SKI, COL1A1, TFAP2A, TCF7L2, PLEKHA1, SCHIP1, KAT6A, LEF1, ARID5B	1201	40	18082	3.38755	1	0.152355	0.149543
GOTERM_BP_DIRECT	GO:0001503~ossification	15	0.00720063	0.00429329	IGF2, SUCO, STC1, DMP1, PTN, TNFRSF11A, BMP5, RUNX1, NPPC, MAPK8, RASSF2, SP1, SP3, SOX9, GPM6B	1201	96	18082	2.35247	1	0.154414	0.151564
GOTERM_BP_DIRECT	GO:0043066~negative regulation of apoptotic process	55	0.0264023	0.0045657	GSK3B, ANKLE2, CDKN1B, CITED2, ZFAND6, KIF14, SH3RF1, GLI3, CDC73, IGF1R, CCND2, SIN3A, MPZ, PIM1, PROK2, CD38, SOX8, SOX9, AREL1, WNT5A, MITF, RARA, GAS1, PRKAA1, HDAC2, TMF1, LEF1, XIAP, PIK3R1, HIF1A, THBS1, FOXO1, MAPK8, NUAK2, ERBB2, PRAMEF8, TFAP2A, STAT5A, BARD1, BCL11B, BRAF, IGF1, CFLAR, SMAD6, POU4F1, HIPK3, KLHL20, GOLPH3, NR4A3, RPS6KB1, GNAQ, ALB, PDCD4, SPRY2, MDM4	1201	566	18082	1.46302	1	0.162843	0.159838
GOTERM_BP_DIRECT	GO:0001501~skeletal system development	16	0.00768068	0.00465169	GDF11, ZBTB16, HOXD13, SOX11, HOXD11, HAPLN1, BMP5, RUNX1, COL1A1, RASSF2, IMPAD1, GNAQ, ZIC1, HOXC4, SOX9, SOX4	1201	107	18082	2.25133	1	0.164539	0.161502
GOTERM_BP_DIRECT	GO:0048593~camera-type eye morphogenesis	7	0.0033603	0.00500657	SKI, GDF11, FAT1, NF1, VHL, HIF1A, GLI3	1201	25	18082	4.21562	1	0.168786	0.16567
GOTERM_BP_DIRECT	GO:0014065~phosphatidylinositol 3-kinase signaling	7	0.0033603	0.00500657	PLEKHA1, ERBB2, NF1, IGF1, PIK3R1, GATA3, ZFP36L1	1201	25	18082	4.21562	1	0.168786	0.16567
GOTERM_BP_DIRECT	GO:0043044~ATP-dependent chromatin remodeling	7	0.0033603	0.00500657	SMARCC1, HDAC2, SMARCC2, CHD4, ARID1A, ACTB, GATAD2B	1201	25	18082	4.21562	1	0.168786	0.16567
GOTERM_BP_DIRECT	GO:0060964~regulation of gene silencing by miRNA	4	0.00192017	0.00500837	TNRC6C, TRIM71, LIN28A, FMR1	1201	6	18082	10.0372	1	0.168786	0.16567
GOTERM_BP_DIRECT	GO:0060998~regulation of dendritic spine development	4	0.00192017	0.00500837	MEF2C, FMR1, CPEB3, ARF6	1201	6	18082	10.0372	1	0.168786	0.16567
GOTERM_BP_DIRECT	GO:1901621~negative regulation of smoothened signaling pathway involved in dorsal/ventral neural tube patterning	4	0.00192017	0.00500837	TRAF3IP1, TULP3, PRKACA, PRKACB	1201	6	18082	10.0372	1	0.168786	0.16567
GOTERM_BP_DIRECT	GO:0021549~cerebellum development	10	0.00480042	0.00513519	ZBTB18, NCOA1, RERE, NFIX, PTPRS, HNRNPD, EN1, PTN, PTBP2, FOXP2	1201	50	18082	3.01116	1	0.169156	0.166034
GOTERM_BP_DIRECT	GO:0071345~cellular response to cytokine stimulus	8	0.00384034	0.00517744	STAT5A, NFKBIA, FOXF1, KHSRP, DPYSL3, LEF1, CXCR4, GATA3	1201	33	18082	3.64989	1	0.169156	0.166034
GOTERM_BP_DIRECT	GO:0071310~cellular response to organic substance	8	0.00384034	0.00517744	TRIM71, WNT10B, EGR2, CUX2, SATB2, TIMP3, CALR, POU3F2	1201	33	18082	3.64989	1	0.169156	0.166034
GOTERM_BP_DIRECT	GO:0021510~spinal cord development	8	0.00384034	0.00517744	PTPRS, DPYSL2, ZIC1, NF1, SOX11, PTN, PTBP2, SOX4	1201	33	18082	3.64989	1	0.169156	0.166034
GOTERM_BP_DIRECT	GO:0048745~smooth muscle tissue development	6	0.00288025	0.00527953	TSHZ3, SCHIP1, NF1, AHR, FOXP2, FOXP1	1201	18	18082	5.0186	1	0.170913	0.167758
GOTERM_BP_DIRECT	GO:0001934~positive regulation of protein phosphorylation	23	0.011041	0.00531108	BMPR2, RALB, SEMA4D, INSR, PELI2, WNT5A, IGF2, CXCR4, GATA4, AKAP5, PIK3R1, HSPA2, HMGB1, STK4, HIPK2, FLCN, RAP2A, CCND2, ERBB2, SOX9, WDFY2, OGT, MAP2K6	1201	184	18082	1.88197	1	0.170913	0.167758
GOTERM_BP_DIRECT	GO:0051301~cell division	39	0.0187216	0.00593348	ANKLE2, USP37, RALB, SEH1L, ZWILCH, KIF14, SNX33, WASL, PDS5A, SKA2, PPP1CB, SENP5, CCND2, CDC27, NEK1, MAP9, CEP55, DIS3L2, CLASP2, UBE2C, DYNLT3, VRK1, CDC25C, TERF1, RHOA, KLHL42, KLHL9, LATS1, SNX18, CDK6, KIF2A, REEP3, CDK2, TACC1, CNTROB, CDK14, FBXL7, ARL8A, ARF6	1201	374	18082	1.56999	1	0.189517	0.186019
GOTERM_BP_DIRECT	GO:0050919~negative chemotaxis	7	0.0033603	0.00614939	NRP2, SEMA4D, WNT5A, APOA1, PDGFA, ITGAV, RHOA	1201	26	18082	4.05348	1	0.191163	0.187634
GOTERM_BP_DIRECT	GO:0060740~prostate gland epithelium morphogenesis	5	0.00240021	0.00620833	STAT5A, AR, ID4, IGF1, IGF1R	1201	12	18082	6.27324	1	0.191163	0.187634
GOTERM_BP_DIRECT	GO:0021953~central nervous system neuron differentiation	5	0.00240021	0.00620833	NR4A2, BCL11B, TULP3, POU4F1, SOX5	1201	12	18082	6.27324	1	0.191163	0.187634
GOTERM_BP_DIRECT	GO:0048009~insulin-like growth factor receptor signaling pathway	5	0.00240021	0.00620833	GIGYF1, IGF1, PIK3R1, GIGYF2, IGF1R	1201	12	18082	6.27324	1	0.191163	0.187634
GOTERM_BP_DIRECT	GO:0045722~positive regulation of gluconeogenesis	5	0.00240021	0.00620833	TCF7L2, STK11, SMEK1, HIF1A, FOXO1	1201	12	18082	6.27324	1	0.191163	0.187634
GOTERM_BP_DIRECT	GO:0048661~positive regulation of smooth muscle cell proliferation	13	0.00624055	0.00628609	GSK3B, CAMK2D, IGF1, RBPJ, THBS1, HIF1A, IGF1R, FOXP1, NR4A3, RPS6KB1, MYC, GNAQ, HMOX1	1201	80	18082	2.44657	1	0.192175	0.188627
GOTERM_BP_DIRECT	GO:0001974~blood vessel remodeling	9	0.00432038	0.00664283	MEF2C, JAG1, BMPR2, EPAS1, LIF, IGF1, AHR, RBPJ, ATP7A	1201	43	18082	3.15121	1	0.201496	0.197777
GOTERM_BP_DIRECT	GO:0001942~hair follicle development	10	0.00480042	0.00669825	FZD3, VANGL2, TRPS1, FZD6, PDGFA, INHBA, LDB2, SOX9, SOS1, ACVR1B	1201	52	18082	2.89534	1	0.201496	0.197777
GOTERM_BP_DIRECT	GO:1901224~positive regulation of NIK/NF-kappaB signaling	6	0.00288025	0.0067793	CREBBP, RC3H1, HMGB1, CALR, SASH1, RC3H2	1201	19	18082	4.75446	1	0.201496	0.197777
GOTERM_BP_DIRECT	GO:0048255~mRNA stabilization	6	0.00288025	0.0067793	THRAP3, HNRNPD, CIRBP, QK, YBX2, ELAVL1	1201	19	18082	4.75446	1	0.201496	0.197777
GOTERM_BP_DIRECT	GO:0034504~protein localization to nucleus	8	0.00384034	0.00726067	COL1A1, PPP3R1, PIKFYVE, XPO1, SUMO3, ZBTB16, SOX9, CALR	1201	35	18082	3.44132	1	0.214315	0.210359
GOTERM_BP_DIRECT	GO:0030325~adrenal gland development	7	0.0033603	0.00747075	CITED2, INSR, NF1, ARID5B, APOA1, PBX1, IGF1R	1201	27	18082	3.90335	1	0.219006	0.214963
GOTERM_BP_DIRECT	GO:0048706~embryonic skeletal system development	9	0.00432038	0.00765771	COL1A1, FGF9, SP1, WNT5A, ETL4, SP3, GAS1, HOXD9, PBX1	1201	44	18082	3.07959	1	0.222959	0.218844
GOTERM_BP_DIRECT	GO:0071456~cellular response to hypoxia	15	0.00720063	0.00804196	PRKAA1, EPAS1, STC1, RORA, ADRB2, PTN, HIF1A, ZFP36L1, NPEPPS, GNB1, HMOX1, PMAIP1, MDM4, CPEB2, KCNK3	1201	103	18082	2.19259	1	0.228801	0.224578
GOTERM_BP_DIRECT	GO:0010944~negative regulation of transcription by competitive promoter binding	4	0.00192017	0.00833396	TFAP2A, CREB1, DACH1, BHLHE41	1201	7	18082	8.60331	1	0.228801	0.224578
GOTERM_BP_DIRECT	GO:0043619~regulation of transcription from RNA polymerase II promoter in response to oxidative stress	4	0.00192017	0.00833396	SIN3A, EPAS1, HMOX1, HIF1A	1201	7	18082	8.60331	1	0.228801	0.224578
GOTERM_BP_DIRECT	GO:0032754~positive regulation of interleukin-5 production	4	0.00192017	0.00833396	IL1RL1, RARA, IL1RAP, GATA3	1201	7	18082	8.60331	1	0.228801	0.224578
GOTERM_BP_DIRECT	GO:0055119~relaxation of cardiac muscle	4	0.00192017	0.00833396	CAMK2D, PDE5A, ATP1B1, KCNJ2	1201	7	18082	8.60331	1	0.228801	0.224578
GOTERM_BP_DIRECT	GO:0097194~execution phase of apoptosis	5	0.00240021	0.008502	CASP7, CASP8, STK24, TAOK1, CFLAR	1201	13	18082	5.79069	1	0.228801	0.224578
GOTERM_BP_DIRECT	GO:0030033~microvillus assembly	5	0.00240021	0.008502	RAP2A, KLF5, RDX, RAPGEF2, PLS1	1201	13	18082	5.79069	1	0.228801	0.224578
GOTERM_BP_DIRECT	GO:0030238~male sex determination	5	0.00240021	0.008502	FGF9, INSR, SOX9, IGF1R, SF1	1201	13	18082	5.79069	1	0.228801	0.224578
GOTERM_BP_DIRECT	GO:0003215~cardiac right ventricle morphogenesis	5	0.00240021	0.008502	JAG1, GATA4, GATA3, SOX4, BMPR1A	1201	13	18082	5.79069	1	0.228801	0.224578
GOTERM_BP_DIRECT	GO:0003197~endocardial cushion development	5	0.00240021	0.008502	BMPR2, CITED2, FOXF1, GATA4, THBS1	1201	13	18082	5.79069	1	0.228801	0.224578
GOTERM_BP_DIRECT	GO:0016358~dendrite development	8	0.00384034	0.00850842	HDAC2, SYNGAP1, ABI2, MAP1B, MYO6, STRN, PAK3, PRKG1	1201	36	18082	3.34573	1	0.228801	0.224578
GOTERM_BP_DIRECT	GO:0030521~androgen receptor signaling pathway	6	0.00288025	0.00855332	AR, MED13, THRAP3, UBE3A, ARID1A, RHOA	1201	20	18082	4.51674	1	0.228801	0.224578
GOTERM_BP_DIRECT	GO:0007422~peripheral nervous system development	6	0.00288025	0.00855332	CITED2, ERBB2, NF1, NRG1, SOX8, SLC5A3	1201	20	18082	4.51674	1	0.228801	0.224578
GOTERM_BP_DIRECT	GO:0001666~response to hypoxia	23	0.011041	0.00868421	MYOCD, CAMK2D, CDKN1B, CITED2, EPAS1, CHRNA7, CXCR4, ATP1B1, HIF1A, RHOA, NR4A2, NPPC, ALKBH5, CREB1, PLAU, KCNMA1, ACOT2, NF1, HMOX1, CD38, VHL, PAM, SOX4	1201	192	18082	1.80356	1	0.23086	0.226599
GOTERM_BP_DIRECT	GO:0006402~mRNA catabolic process	7	0.0033603	0.00898518	ZHX2, KHSRP, MEX3D, ZFP36L2, ZFP36L1, LSM2, DIS3L2	1201	28	18082	3.76395	1	0.23593	0.231575
GOTERM_BP_DIRECT	GO:2000463~positive regulation of excitatory postsynaptic potential	7	0.0033603	0.00898518	NLGN3, GSK3B, CUX2, DLG4, TBC1D24, NETO2, SHANK1	1201	28	18082	3.76395	1	0.23593	0.231575
GOTERM_BP_DIRECT	GO:0030501~positive regulation of bone mineralization	8	0.00384034	0.00990673	FBN2, TFAP2A, WNT10B, MEF2C, BMPR2, ADRB2, GPM6B, BMPR1A	1201	37	18082	3.25531	1	0.25541	0.250696
GOTERM_BP_DIRECT	GO:0007595~lactation	9	0.00432038	0.0100314	STAT5A, NCOA1, CREB1, UPRT, ATP7A, HIF1A, PAM, KALRN, HK2	1201	46	18082	2.9457	1	0.25541	0.250696
GOTERM_BP_DIRECT	GO:0002062~chondrocyte differentiation	9	0.00432038	0.0100314	WNT10B, MEF2C, FGF9, NFIB, TRPS1, IFT80, SOX9, BMPR1A, RUNX1	1201	46	18082	2.9457	1	0.25541	0.250696
GOTERM_BP_DIRECT	GO:0048536~spleen development	9	0.00432038	0.0100314	RBM15, CITED2, ONECUT1, MYB, RC3H1, AHR, JARID2, PBX1, RC3H2	1201	46	18082	2.9457	1	0.25541	0.250696
GOTERM_BP_DIRECT	GO:0034644~cellular response to UV	9	0.00432038	0.0100314	CASP9, CREBBP, FBXW7, FMR1, ZBTB1, PIK3R1, PTN, BCAT1, TRP53INP1	1201	46	18082	2.9457	1	0.25541	0.250696
GOTERM_BP_DIRECT	GO:0007067~mitotic nuclear division	30	0.0144013	0.0101059	ANKLE2, USP37, SEH1L, ZWILCH, SNX33, WASL, SKA2, VCPIP1, TUBB3, NEK1, MAP9, CEP55, DIS3L2, CLASP2, PPP1R12A, UBE2C, DYNLT3, VRK1, CDC25C, TERF1, KLHL42, KLHL9, LATS1, SNX18, KIF2A, REEP3, CDK2, SRSF2, FBXL7, ARL8A	1201	277	18082	1.63059	1	0.25541	0.250696
GOTERM_BP_DIRECT	GO:0071300~cellular response to retinoic acid	11	0.00528046	0.0101448	KMT2E, COL1A1, MEF2C, CYP26B1, HDAC2, YES1, PTK7, MYC, RARA, SOX9, OGT	1201	65	18082	2.5479	1	0.25541	0.250696
GOTERM_BP_DIRECT	GO:0030279~negative regulation of ossification	6	0.00288025	0.0106241	MEF2C, ADRB2, SOX9, RBPJ, SMAD6, HIF1A	1201	21	18082	4.30165	1	0.263365	0.258504
GOTERM_BP_DIRECT	GO:0060999~positive regulation of dendritic spine development	7	0.0033603	0.0107069	NLGN3, FMR1, NRG1, CPEB3, KALRN, EIF4G2, SHANK1	1201	29	18082	3.63416	1	0.263365	0.258504
GOTERM_BP_DIRECT	GO:0043484~regulation of RNA splicing	7	0.0033603	0.0107069	MBNL1, SRRM4, MBNL2, RBFOX2, HNRNPH1, CELF1, CDK12	1201	29	18082	3.63416	1	0.263365	0.258504
GOTERM_BP_DIRECT	GO:0043392~negative regulation of DNA binding	7	0.0033603	0.0107069	HDAC2, TFAP4, SUMO1, LEF1, CTNNBIP1, HMOX1, ZFP462	1201	29	18082	3.63416	1	0.263365	0.258504
GOTERM_BP_DIRECT	GO:0006461~protein complex assembly	11	0.00528046	0.0112657	FGA, TFAP4, DLG4, DLG5, MDM4, APBA1, MITF, SOX9, SSBP3, VAMP2, SHANK1	1201	66	18082	2.5093	1	0.269625	0.264648
GOTERM_BP_DIRECT	GO:0051896~regulation of protein kinase B signaling	5	0.00240021	0.0112864	STK11, HDAC2, SESN3, INPP5F, GATA4	1201	14	18082	5.37707	1	0.269625	0.264648
GOTERM_BP_DIRECT	GO:0006337~nucleosome disassembly	5	0.00240021	0.0112864	SMARCD1, SMARCC1, SMARCC2, CEBPG, ARID1A	1201	14	18082	5.37707	1	0.269625	0.264648
GOTERM_BP_DIRECT	GO:0032886~regulation of microtubule-based process	5	0.00240021	0.0112864	GSK3B, ERBB2, TACC1, CLASP2, KLHL42	1201	14	18082	5.37707	1	0.269625	0.264648
GOTERM_BP_DIRECT	GO:2000737~negative regulation of stem cell differentiation	5	0.00240021	0.0112864	TRIM6, JAG1, CDK12, CDK13, ZFP36L2	1201	14	18082	5.37707	1	0.269625	0.264648
GOTERM_BP_DIRECT	GO:0008283~cell proliferation	25	0.0120011	0.011348	GSK3B, DAZAP1, CITED2, UHRF1, ZFP36L1, PURA, DACH1, GNG2, OGFOD1, MYC, PDPN, PIM1, PROK2, TCF7L2, CREBBP, PTGES3, IGF1, GOLPH3, GNB1, ID4, MDM4, TACC1, FBXL7, LHX9, PICALM	1201	220	18082	1.71088	1	0.269625	0.264648
GOTERM_BP_DIRECT	GO:0006605~protein targeting	8	0.00384034	0.0114654	YWHAE, PAN3, MYO6, AP1S3, AKAP5, SYNJ2BP, YWHAZ, YWHAG	1201	38	18082	3.16964	1	0.269625	0.264648
GOTERM_BP_DIRECT	GO:0030879~mammary gland development	8	0.00384034	0.0114654	STAT5A, CREB1, LEF1, IGF1, SOX9, HOXD9, GLI3, IGF1R	1201	38	18082	3.16964	1	0.269625	0.264648
GOTERM_BP_DIRECT	GO:0060221~retinal rod cell differentiation	3	0.00144013	0.0126192	SOX8, PTN, SOX9	1201	3	18082	15.0558	1	0.282691	0.277473
GOTERM_BP_DIRECT	GO:0010975~regulation of neuron projection development	7	0.0033603	0.0126497	GSK3B, DPYSL2, DPYSL3, TBR1, GATA3, PAK3, RHOA	1201	30	18082	3.51302	1	0.282691	0.277473
GOTERM_BP_DIRECT	GO:0044344~cellular response to fibroblast growth factor stimulus	7	0.0033603	0.0126497	COL1A1, KDM5B, CPS1, MYC, GCLM, ZFP36L2, ZFP36L1	1201	30	18082	3.51302	1	0.282691	0.277473
GOTERM_BP_DIRECT	GO:0003183~mitral valve morphogenesis	4	0.00192017	0.0126815	BMPR2, SMAD6, SOX4, BMPR1A	1201	8	18082	7.52789	1	0.282691	0.277473
GOTERM_BP_DIRECT	GO:0060136~embryonic process involved in female pregnancy	4	0.00192017	0.0126815	CITED2, SP1, SP3, ACSL4	1201	8	18082	7.52789	1	0.282691	0.277473
GOTERM_BP_DIRECT	GO:1904628~cellular response to phorbol 13-acetate 12-myristate	4	0.00192017	0.0126815	CDK6, MYC, ZFP36L2, ZFP36L1	1201	8	18082	7.52789	1	0.282691	0.277473
GOTERM_BP_DIRECT	GO:0010586~miRNA metabolic process	4	0.00192017	0.0126815	TRIM71, ZCCHC11, LIN28A, AGO2	1201	8	18082	7.52789	1	0.282691	0.277473
GOTERM_BP_DIRECT	GO:0048935~peripheral nervous system neuron development	4	0.00192017	0.0126815	ONECUT2, ETV1, POU4F1, HOXD9	1201	8	18082	7.52789	1	0.282691	0.277473
GOTERM_BP_DIRECT	GO:0031123~RNA 3'-end processing	4	0.00192017	0.0126815	ZCCHC11, LIN28B, LIN28A, PAPOLG	1201	8	18082	7.52789	1	0.282691	0.277473
GOTERM_BP_DIRECT	GO:0060992~response to fungicide	4	0.00192017	0.0126815	KDM6B, KDM5B, EHMT1, HIF1A	1201	8	18082	7.52789	1	0.282691	0.277473
GOTERM_BP_DIRECT	GO:1902895~positive regulation of pri-miRNA transcription from RNA polymerase II promoter	6	0.00288025	0.0130129	SMAD1, FOS, CTCF, SMAD6, HIF1A, BMPR1A	1201	22	18082	4.10612	1	0.28416	0.278915
GOTERM_BP_DIRECT	GO:0032148~activation of protein kinase B activity	6	0.00288025	0.0130129	OSBPL8, PDPK1, INSR, WNT5A, NRG1, IGF1	1201	22	18082	4.10612	1	0.28416	0.278915
GOTERM_BP_DIRECT	GO:0006928~movement of cell or subcellular component	6	0.00288025	0.0130129	ENAH, ABI2, PDPN, SIRPA, CD9, PAFAH1B2	1201	22	18082	4.10612	1	0.28416	0.278915
GOTERM_BP_DIRECT	GO:0045736~negative regulation of cyclin-dependent protein serine/threonine kinase activity	6	0.00288025	0.0130129	LATS1, MYOCD, CDKN1B, CDKN2C, TFAP4, NR2F2	1201	22	18082	4.10612	1	0.28416	0.278915
GOTERM_BP_DIRECT	GO:0007283~spermatogenesis	40	0.0192017	0.0134523	DDX6, PIWIL4, DAZAP1, BTG1, PRDM9, HMGB2, ARID4A, GATA4, GMCL1, ALKBH5, STK11, CYP26B1, HSF2, PROK2, NEK1, SOX8, RNF151, SOX9, APOB, UTP14B, TLE3, USP42, CADM1, PLEKHA1, ATRX, GSR, SIAH1A, PAX5, HSPA2, TDRD5, CDC25C, DAZL, AR, RARA, SLC26A8, RAD21L, TAF4B, TSSK3, CALR, PAFAH1B2	1201	407	18082	1.47968	1	0.292264	0.286869
GOTERM_BP_DIRECT	GO:0050885~neuromuscular process controlling balance	10	0.00480042	0.0136074	RBFOX2, NR4A3, JPH3, DLG4, APLP2, KCNMA1, SLC1A3, CAMTA1, GIGYF2, SHANK1	1201	58	18082	2.59583	1	0.29414	0.288711
GOTERM_BP_DIRECT	GO:0021987~cerebral cortex development	11	0.00528046	0.0137857	ZBTB18, YWHAE, NCOA1, PTPRS, CDH2, KIF14, NF1, TACC1, PAX5, HIF1A, FOXP2	1201	68	18082	2.43549	1	0.296496	0.291023
GOTERM_BP_DIRECT	GO:0048468~cell development	9	0.00432038	0.0145587	MAF, TRPS1, LEF1, ARID5B, GATA4, IGF1, INHBA, TCF3, BMP5	1201	49	18082	2.76535	1	0.309254	0.303546
GOTERM_BP_DIRECT	GO:0060071~Wnt signaling pathway, planar cell polarity pathway	5	0.00240021	0.0145956	FZD3, VANGL2, ZNRF3, FZD6, WNT5A	1201	15	18082	5.0186	1	0.309254	0.303546
GOTERM_BP_DIRECT	GO:0045197~establishment or maintenance of epithelial cell apical/basal polarity	5	0.00240021	0.0145956	VANGL2, DLG4, DLG5, FAT1, MARK2	1201	15	18082	5.0186	1	0.309254	0.303546
GOTERM_BP_DIRECT	GO:0045664~regulation of neuron differentiation	7	0.0033603	0.0148269	TFAP2A, ZFHX3, MAPK8, BCL11B, DPYSL2, NF1, YWHAG	1201	31	18082	3.39969	1	0.311074	0.305332
GOTERM_BP_DIRECT	GO:0001837~epithelial to mesenchymal transition	7	0.0033603	0.0148269	GSK3B, PPP3R1, LEF1, SOX9, RBPJ, HIF1A, HNRNPAB	1201	31	18082	3.39969	1	0.311074	0.305332
GOTERM_BP_DIRECT	GO:0001569~patterning of blood vessels	8	0.00384034	0.0151015	SEMA5A, PPP3R1, VANGL2, RBM15, LEF1, CXCR4, AHR, STK4	1201	40	18082	3.01116	1	0.31376	0.307969
GOTERM_BP_DIRECT	GO:0030901~midbrain development	8	0.00384034	0.0151015	SMAD1, FZD3, APLP2, DLG5, FZD6, WNT5A, EN2, EN1	1201	40	18082	3.01116	1	0.31376	0.307969
GOTERM_BP_DIRECT	GO:0043433~negative regulation of sequence-specific DNA binding transcription factor activity	11	0.00528046	0.0151934	TCF7L2, HDAC2, SUMO1, KAT6A, FZD6, CEBPG, CTNNBIP1, PIM1, RLIM, HMOX1, IGF1R	1201	69	18082	2.4002	1	0.314143	0.308344
GOTERM_BP_DIRECT	GO:0006306~DNA methylation	6	0.00288025	0.0157394	KMT2E, ATF7IP, EHMT1, CTCF, GATAD2B, GATAD2A	1201	23	18082	3.9276	1	0.320784	0.314863
GOTERM_BP_DIRECT	GO:0060045~positive regulation of cardiac muscle cell proliferation	6	0.00288025	0.0157394	MEF2C, FGF9, GATA4, NCAM1, RBPJ, BMPR1A	1201	23	18082	3.9276	1	0.320784	0.314863
GOTERM_BP_DIRECT	GO:0036120~cellular response to platelet-derived growth factor stimulus	6	0.00288025	0.0157394	CREB1, YES1, MYC, RDX, PTN, ATP7A	1201	23	18082	3.9276	1	0.320784	0.314863
GOTERM_BP_DIRECT	GO:0048147~negative regulation of fibroblast proliferation	7	0.0033603	0.0172511	SKI, DACH1, MYC, NF1, PMAIP1, CDC73, TRP53INP1	1201	32	18082	3.29345	1	0.349445	0.342995
GOTERM_BP_DIRECT	GO:0090090~negative regulation of canonical Wnt signaling pathway	14	0.00672059	0.0173089	TCF7L2, HDAC2, FZD6, CTNND1, LEF1, WNT5A, STK4, GLI3, FOXO1, LATS1, ZNRF3, CDH2, DACT3, SOX9	1201	102	18082	2.06648	1	0.349445	0.342995
GOTERM_BP_DIRECT	GO:0030854~positive regulation of granulocyte differentiation	4	0.00192017	0.0180942	KMT2E, LEF1, OGT, RUNX1	1201	9	18082	6.69146	1	0.355864	0.349295
GOTERM_BP_DIRECT	GO:0022027~interkinetic nuclear migration	4	0.00192017	0.0180942	PCM1, DOCK7, TACC1, HOOK3	1201	9	18082	6.69146	1	0.355864	0.349295
GOTERM_BP_DIRECT	GO:0030850~prostate gland development	4	0.00192017	0.0180942	SMARCC1, RARA, AHR, SOX9	1201	9	18082	6.69146	1	0.355864	0.349295
GOTERM_BP_DIRECT	GO:0006915~apoptotic process	52	0.0249622	0.0182277	CSRNP2, DYRK2, SH3KBP1, ZFAND6, UBE2D3, SH3RF1, CASP9, STK11, GJA1, CASP7, CASP8, PEG10, TNFSF10, PIM1, TRP53INP1, MEF2C, SEMA6A, AREL1, CSNK2A1, SIAH1A, SLTM, G2E3, TNFRSF21, RALB, ROCK1, USP53, NAIF1, XIAP, STK4, FOXO1, ZFP36L1, BCL2L12, PURA, BCLAF1, NUAK2, MUC2, HMOX1, PMAIP1, MAP2K6, CASP8AP2, CADM1, TNFRSF10B, CFLAR, HIPK3, HIPK2, STK24, RPS6KB1, TAOK1, PDCD4, ACIN1, EBAG9, OGT	1201	570	18082	1.37351	1	0.355864	0.349295
GOTERM_BP_DIRECT	GO:0021915~neural tube development	9	0.00432038	0.0183028	TRIM71, TCF7L2, SALL4, WNT5A, NF1, TULP3, GLI3, ZFP36L1, TTBK2	1201	51	18082	2.6569	1	0.355864	0.349295
GOTERM_BP_DIRECT	GO:0017148~negative regulation of translation	11	0.00528046	0.0183256	TRIM71, SYNCRIP, LIN28A, FMR1, IGF2BP1, RARA, YBX2, CALR, CPEB3, EIF4E, GIGYF2	1201	71	18082	2.33259	1	0.355864	0.349295
GOTERM_BP_DIRECT	GO:0000380~alternative mRNA splicing, via spliceosome	5	0.00240021	0.0184583	HNRNPM, MBNL1, SFPQ, SRSF1, CDK13	1201	16	18082	4.70493	1	0.355864	0.349295
GOTERM_BP_DIRECT	GO:1902043~positive regulation of extrinsic apoptotic signaling pathway via death domain receptors	5	0.00240021	0.0184583	TRPS1, NF1, PMAIP1, STK4, THBS1	1201	16	18082	4.70493	1	0.355864	0.349295
GOTERM_BP_DIRECT	GO:0002089~lens morphogenesis in camera-type eye	5	0.00240021	0.0184583	SKI, TFAP2A, MEIS1, CITED2, SOX11	1201	16	18082	4.70493	1	0.355864	0.349295
GOTERM_BP_DIRECT	GO:0071732~cellular response to nitric oxide	5	0.00240021	0.0184583	MAPK8, HNRNPD, CFLAR, THBS1, FOXO1	1201	16	18082	4.70493	1	0.355864	0.349295
GOTERM_BP_DIRECT	GO:0071560~cellular response to transforming growth factor beta stimulus	10	0.00480042	0.0185798	COL1A1, MEF2C, HDAC2, YES1, WNT5A, SOX9, ZFP36L2, ZFP36L1, SOX5, RUNX1	1201	61	18082	2.46816	1	0.356599	0.350017
GOTERM_BP_DIRECT	GO:0030902~hindbrain development	6	0.00288025	0.0188215	SMAD1, NFIB, EN2, EN1, TBR1, BMP5	1201	24	18082	3.76395	1	0.359624	0.352986
GOTERM_BP_DIRECT	GO:0000086~G2/M transition of mitotic cell cycle	7	0.0033603	0.0199341	LATS1, WNT10B, BRSK1, CALM3, CDC25C, CDK14, FBXL7	1201	33	18082	3.19365	1	0.379191	0.372191
GOTERM_BP_DIRECT	GO:0007411~axon guidance	18	0.00864076	0.0201676	SEMA5A, NRP2, SEMA6A, WNT5A, LMTK2, ETV1, GATA3, GLI3, ENAH, EFNB2, KLF7, EFNA2, ALCAM, NR4A3, TUBB3, DPYSL2, GAS1, NCAM1	1201	149	18082	1.81882	1	0.380253	0.373234
GOTERM_BP_DIRECT	GO:0043161~proteasome-mediated ubiquitin-dependent protein catabolic process	18	0.00864076	0.0201676	EDEM3, UBE2H, RNF44, UBE2D3, RNF38, KIF14, SIAH1A, KLHL11, KLHL20, KLHL42, PCNP, UBE2W, RMND5A, TBL1XR1, PCBP2, RLIM, RNF111, RNF165	1201	149	18082	1.81882	1	0.380253	0.373234
GOTERM_BP_DIRECT	GO:1902042~negative regulation of extrinsic apoptotic signaling pathway via death domain receptors	6	0.00288025	0.0222752	FGB, FGA, HMGB2, HMOX1, CFLAR, TNFRSF22	1201	25	18082	3.61339	1	0.412718	0.4051
GOTERM_BP_DIRECT	GO:0001816~cytokine production	6	0.00288025	0.0222752	NFAT5, ZCCHC11, MAF, REL, NFATC2IP, NFATC2	1201	25	18082	3.61339	1	0.412718	0.4051
GOTERM_BP_DIRECT	GO:0033137~negative regulation of peptidyl-serine phosphorylation	6	0.00288025	0.0222752	RASSF2, INPP5F, PAQR3, NCK2, DMD, OGT	1201	25	18082	3.61339	1	0.412718	0.4051
GOTERM_BP_DIRECT	GO:0048025~negative regulation of mRNA splicing, via spliceosome	6	0.00288025	0.0222752	HNRNPL, DYRK1A, ACIN1, SRSF10, PTBP3, SRSF9	1201	25	18082	3.61339	1	0.412718	0.4051
GOTERM_BP_DIRECT	GO:0048812~neuron projection morphogenesis	10	0.00480042	0.022554	BRSK1, GJA1, UGT8A, WNT5A, LIFR, DMD, ZSWIM6, ATP7A, RHOA, GAS7	1201	63	18082	2.38981	1	0.416082	0.408402
GOTERM_BP_DIRECT	GO:0035278~miRNA mediated inhibition of translation	5	0.00240021	0.0228977	TNRC6C, TRIM71, AGO2, TNRC6A, TNRC6B	1201	17	18082	4.42817	1	0.417031	0.409333
GOTERM_BP_DIRECT	GO:0001967~suckling behavior	5	0.00240021	0.0228977	DACH1, APLP2, POU4F1, PHF21A, GLS	1201	17	18082	4.42817	1	0.417031	0.409333
GOTERM_BP_DIRECT	GO:0048596~embryonic camera-type eye morphogenesis	5	0.00240021	0.0228977	TFAP2A, CITED2, SP1, SP3, HIPK2	1201	17	18082	4.42817	1	0.417031	0.409333
GOTERM_BP_DIRECT	GO:0030336~negative regulation of cell migration	14	0.00672059	0.023132	OSBPL8, CITED2, STC1, PTN, FLCN, RAP2A, MUC2, DACH1, RAP2B, STK24, DPYSL3, NF1, FAM60A, TRP53INP1	1201	106	18082	1.9885	1	0.419512	0.411769
GOTERM_BP_DIRECT	GO:0061470~T follicular helper cell differentiation	3	0.00144013	0.0241299	RC3H1, RC3H2, FOXP1	1201	4	18082	11.2918	1	0.427995	0.420095
GOTERM_BP_DIRECT	GO:0090204~protein localization to nuclear pore	3	0.00144013	0.0241299	OSBPL8, SUMO1, NUTF2	1201	4	18082	11.2918	1	0.427995	0.420095
GOTERM_BP_DIRECT	GO:0070243~regulation of thymocyte apoptotic process	3	0.00144013	0.0241299	CASP8, VHL, HIF1A	1201	4	18082	11.2918	1	0.427995	0.420095
GOTERM_BP_DIRECT	GO:0031017~exocrine pancreas development	4	0.00192017	0.0245926	INSR, IGF2, IGF1, IGF1R	1201	10	18082	6.02231	1	0.427995	0.420095
GOTERM_BP_DIRECT	GO:0010656~negative regulation of muscle cell apoptotic process	4	0.00192017	0.0245926	HMOX1, LIFR, PIK3R1, IGF1R	1201	10	18082	6.02231	1	0.427995	0.420095
GOTERM_BP_DIRECT	GO:0014044~Schwann cell development	4	0.00192017	0.0245926	PPP3R1, NF1, POU3F1, POU3F2	1201	10	18082	6.02231	1	0.427995	0.420095
GOTERM_BP_DIRECT	GO:0003170~heart valve development	4	0.00192017	0.0245926	ZBTB14, MDM4, SOX9, SMAD6	1201	10	18082	6.02231	1	0.427995	0.420095
GOTERM_BP_DIRECT	GO:0035871~protein K11-linked deubiquitination	4	0.00192017	0.0245926	VCPIP1, USP37, OTUD6A, YOD1	1201	10	18082	6.02231	1	0.427995	0.420095
GOTERM_BP_DIRECT	GO:0030520~intracellular estrogen receptor signaling pathway	4	0.00192017	0.0245926	RBFOX2, TAF7, ARID1A, SAFB	1201	10	18082	6.02231	1	0.427995	0.420095
GOTERM_BP_DIRECT	GO:2001237~negative regulation of extrinsic apoptotic signaling pathway	8	0.00384034	0.0246997	TCF7L2, AR, RPS6KB1, ITGAV, IGF1, CFLAR, GCLM, SH3RF1	1201	44	18082	2.73742	1	0.427995	0.420095
GOTERM_BP_DIRECT	GO:0006325~chromatin organization	8	0.00384034	0.0246997	HDAC2, SATB1, EHMT1, CHD4, NUCKS1, ARID1A, SMARCA2, ZFP462	1201	44	18082	2.73742	1	0.427995	0.420095
GOTERM_BP_DIRECT	GO:0035556~intracellular signal transduction	38	0.0182416	0.0255302	BRSK1, GSK3B, MAST4, ROCK1, ZAK, TULP4, CBLB, NLK, STK4, KALRN, AKAP13, DEPTOR, NUAK2, GM4922, HMOX1, STK38L, CSK, PRKACA, PDZD8, MARK2, SOCS4, PRKCI, ARHGEF12, UNC13A, WSB1, PDPK1, BRAF, KSR2, VAV2, NET1, PIKFYVE, PLCB3, WNK1, ASB8, ASB7, SIK1, TSSK3, ASB1	1201	400	18082	1.4303	1	0.440602	0.43247
GOTERM_BP_DIRECT	GO:0001782~B cell homeostasis	6	0.00288025	0.0261147	MEF2C, RC3H1, TNFRSF13C, AHR, SOS1, RC3H2	1201	26	18082	3.47441	1	0.443535	0.435348
GOTERM_BP_DIRECT	GO:0009954~proximal/distal pattern formation	6	0.00288025	0.0261147	CYP26B1, EN1, HOXD11, HOXD9, PBX1, GLI3	1201	26	18082	3.47441	1	0.443535	0.435348
GOTERM_BP_DIRECT	GO:0001944~vasculature development	6	0.00288025	0.0261147	STK11, FBXW7, CITED2, HEG1, LEF1, HIF1A	1201	26	18082	3.47441	1	0.443535	0.435348
GOTERM_BP_DIRECT	GO:0048843~negative regulation of axon extension involved in axon guidance	6	0.00288025	0.0261147	SEMA5A, SEMA6B, SEMA6A, SEMA4D, SEMA6D, WNT5A	1201	26	18082	3.47441	1	0.443535	0.435348
GOTERM_BP_DIRECT	GO:0030036~actin cytoskeleton organization	17	0.00816072	0.0262985	CAP1, ACTR2, ROCK1, FHL3, PDGFA, WASL, ARHGAP26, RHOA, MTSS1, ENAH, NUAK2, DAAM1, NF1, PAK3, PFN1, WASF1, PHACTR4	1201	142	18082	1.80245	1	0.444892	0.43668
GOTERM_BP_DIRECT	GO:0007623~circadian rhythm	14	0.00672059	0.0265366	KLF10, GSK3B, MTTP, BHLHE41, DYRK1A, RORA, IGF1, CSNK1E, PER3, CREB1, THRAP3, KCNMA1, ID4, PROK2	1201	108	18082	1.95168	1	0.447152	0.438898
GOTERM_BP_DIRECT	GO:0051897~positive regulation of protein kinase B signaling	13	0.00624055	0.0267201	SEMA5A, OSBPL8, TCF7L2, INSR, IGF2, PDGFA, NRG1, IGF1, GATA3, THBS1, IGF1R, RARA, SPRY2	1201	97	18082	2.01779	1	0.448478	0.4402
GOTERM_BP_DIRECT	GO:0043473~pigmentation	8	0.00384034	0.0276314	MREG, MYC, DOCK7, NF1, EN1, MITF, ATP7A, ARCN1	1201	45	18082	2.67658	1	0.458033	0.449579
GOTERM_BP_DIRECT	GO:0007416~synapse assembly	8	0.00384034	0.0276314	NLGN3, PCLO, CADM1, CDH2, MYO6, PCDHB16, NRG1, BSN	1201	45	18082	2.67658	1	0.458033	0.449579
GOTERM_BP_DIRECT	GO:0048538~thymus development	9	0.00432038	0.0277684	MAFB, BCL11B, CITED2, MYB, ZBTB1, BRAF, GATA3, JARID2, PBX1	1201	55	18082	2.46367	1	0.458033	0.449579
GOTERM_BP_DIRECT	GO:0060216~definitive hemopoiesis	5	0.00240021	0.0279315	MEIS1, SP1, SP3, ZFP36L2, RUNX1	1201	18	18082	4.18216	1	0.458033	0.449579
GOTERM_BP_DIRECT	GO:0060996~dendritic spine development	5	0.00240021	0.0279315	FMR1, NCK2, ACSL4, PAK3, ARID1B	1201	18	18082	4.18216	1	0.458033	0.449579
GOTERM_BP_DIRECT	GO:0001736~establishment of planar polarity	5	0.00240021	0.0279315	FZD3, VANGL2, PTK7, FZD6, WNT5A	1201	18	18082	4.18216	1	0.458033	0.449579
GOTERM_BP_DIRECT	GO:0010634~positive regulation of epithelial cell migration	7	0.0033603	0.0296424	BMPR2, GLIPR2, SOX9, PFN1, HIF1A, RREB1, CLASP2	1201	36	18082	2.92751	1	0.482394	0.47349
GOTERM_BP_DIRECT	GO:0071364~cellular response to epidermal growth factor stimulus	7	0.0033603	0.0296424	COL1A1, PDPK1, MYC, ERBB2, SOX9, ZFP36L2, ZFP36L1	1201	36	18082	2.92751	1	0.482394	0.47349
GOTERM_BP_DIRECT	GO:0007420~brain development	23	0.011041	0.0299914	ZFHX3, BMPR2, CADM1, CTNS, TULP3, CXCR4, NRG1, SLC7A11, POU3F1, GLI3, IGF1R, ACAT1, PHF8, DMBX1, DPYSL2, ZIC1, ID4, RAB18, NF1, CD9, CSK, PAFAH1B2, KCNK3	1201	216	18082	1.60316	1	0.486224	0.477249
GOTERM_BP_DIRECT	GO:0016925~protein sumoylation	6	0.00288025	0.0303519	EGR2, SUMO1, BCL11A, SUMO3, SUMO2, NFATC2IP	1201	27	18082	3.34573	1	0.488369	0.479355
GOTERM_BP_DIRECT	GO:0016571~histone methylation	6	0.00288025	0.0303519	PRDM9, SATB1, KMT2C, EHMT1, WHSC1L1, CTCFL	1201	27	18082	3.34573	1	0.488369	0.479355
GOTERM_BP_DIRECT	GO:0035023~regulation of Rho protein signal transduction	11	0.00528046	0.0305521	FARP2, ARHGEF11, NET1, AKAP13, FGD4, ARHGEF12, TRIO, CDH2, SOS1, KALRN, VAV2	1201	77	18082	2.15083	1	0.488389	0.479375
GOTERM_BP_DIRECT	GO:0060348~bone development	9	0.00432038	0.0305814	SMAD1, AKAP13, CADM1, RARA, STC1, BBX, PDGFA, TULP3, SMAD5	1201	56	18082	2.41968	1	0.488389	0.479375
GOTERM_BP_DIRECT	GO:0061049~cell growth involved in cardiac muscle cell development	4	0.00192017	0.0321775	MYOCD, CAMK2D, GATA4, PRKG1	1201	11	18082	5.47483	1	0.504468	0.495156
GOTERM_BP_DIRECT	GO:0051246~regulation of protein metabolic process	4	0.00192017	0.0321775	TRIM71, WNT10B, PDCD4, IGF1	1201	11	18082	5.47483	1	0.504468	0.495156
GOTERM_BP_DIRECT	GO:0045176~apical protein localization	4	0.00192017	0.0321775	VANGL2, RAB14, DLG5, RDX	1201	11	18082	5.47483	1	0.504468	0.495156
GOTERM_BP_DIRECT	GO:0010390~histone monoubiquitination	4	0.00192017	0.0321775	DTX3L, UHRF1, WAC, CDC73	1201	11	18082	5.47483	1	0.504468	0.495156
GOTERM_BP_DIRECT	GO:0045647~negative regulation of erythrocyte differentiation	4	0.00192017	0.0321775	STAT5A, MAFB, KLF13, ZFP36L1	1201	11	18082	5.47483	1	0.504468	0.495156
GOTERM_BP_DIRECT	GO:0042787~protein ubiquitination involved in ubiquitin-dependent protein catabolic process	16	0.00768068	0.0323665	AREL1, HACE1, KLHL15, UHRF1, KLHL28, SIAH1A, KLHL11, UBE3A, FBXL14, KLHL20, RMND5A, HECTD2, GAN, CACUL1, RNF111, RNF165	1201	134	18082	1.79771	1	0.505578	0.496246
GOTERM_BP_DIRECT	GO:0043010~camera-type eye development	11	0.00528046	0.0330429	SKI, FBN2, LIM2, JAG1, MAP3K1, ABI2, GAS1, MITF, AHR, GLI3, FOXP2	1201	78	18082	2.12325	1	0.514267	0.504775
GOTERM_BP_DIRECT	GO:0071549~cellular response to dexamethasone stimulus	7	0.0033603	0.0334622	CASP9, TFAP4, RPS6KB1, CBX3, HNRNPU, EIF4E, FOXO1	1201	37	18082	2.84839	1	0.515012	0.505506
GOTERM_BP_DIRECT	GO:0015031~protein transport	52	0.0249622	0.0334647	ARF3, DENND1B, TRAM1, ZFAND6, XPO1, AP1G1, KPNA6, KPNA7, KPNA4, AP3S1, AP1S3, SEC62, TNPO1, TNPO2, RAB8B, SLC15A1, NUP210, EXOC8, SCAMP1, KDELR2, SEC22B, VAMP2, ARF5, ARF6, STX12, SEC23A, SEH1L, LIN7A, SNX33, PIK3R1, LIN7C, RAB21, RAB11FIP1, MYO6, VHL, RAB6A, EPS15, GPM6B, HOOK3, RSG1, ARCN1, KLHL20, RAB11B, COL1A1, SNX18, GOLPH3, RAB14, APPBP2, RAB18, GOPC, APBA1, APBA2	1201	592	18082	1.32247	1	0.515012	0.505506
GOTERM_BP_DIRECT	GO:0070208~protein heterotrimerization	5	0.00240021	0.033572	SKI, COL1A1, GNAQ, GNB1, OGT	1201	19	18082	3.96205	1	0.515012	0.505506
GOTERM_BP_DIRECT	GO:0048598~embryonic morphogenesis	5	0.00240021	0.033572	ZEB2, GAS1, GATA4, GLI3, BMPR1A	1201	19	18082	3.96205	1	0.515012	0.505506
GOTERM_BP_DIRECT	GO:0009411~response to UV	8	0.00384034	0.0341829	CASP9, BRSK1, CASP7, MAPK8, PRKAA1, UVSSA, CIRBP, PMAIP1	1201	47	18082	2.56269	1	0.52251	0.512865
GOTERM_BP_DIRECT	GO:0033344~cholesterol efflux	6	0.00288025	0.0349969	STX12, SOAT1, APOC3, APOA1, APOA4, APOB	1201	28	18082	3.22624	1	0.529281	0.519512
GOTERM_BP_DIRECT	GO:0045638~negative regulation of myeloid cell differentiation	6	0.00288025	0.0349969	NFKBIA, MEIS1, RBM15, CDK6, ZBTB16, CDC73	1201	28	18082	3.22624	1	0.529281	0.519512
GOTERM_BP_DIRECT	GO:0001892~embryonic placenta development	6	0.00288025	0.0349969	CEBPB, CITED2, EPAS1, SP1, SP3, HIF1A	1201	28	18082	3.22624	1	0.529281	0.519512
GOTERM_BP_DIRECT	GO:0032355~response to estradiol	13	0.00624055	0.0351843	NCOA1, CDKN1B, PTN, NR2F2, COL1A1, CASP9, CASP8, MYC, CYP1A2, RARA, CD38, CALR, PAM	1201	101	18082	1.93787	1	0.530242	0.520455
GOTERM_BP_DIRECT	GO:0042542~response to hydrogen peroxide	9	0.00432038	0.0367798	COL1A1, PPP1R15B, MAPK8, PRKAA1, NR4A3, STK24, HP, HMOX1, KPNA4	1201	58	18082	2.33624	1	0.550411	0.540252
GOTERM_BP_DIRECT	GO:0048666~neuron development	9	0.00432038	0.0367798	ZBTB18, SKI, MEF2C, DPYSL3, EN2, LIF, EN1, NCAM1, RUNX1	1201	58	18082	2.33624	1	0.550411	0.540252
GOTERM_BP_DIRECT	GO:0050890~cognition	7	0.0033603	0.0375866	GRM5, CUX2, PTCHD1, CHRNA7, ST3GAL4, NF1, CTNS	1201	38	18082	2.77343	1	0.554245	0.544015
GOTERM_BP_DIRECT	GO:0030308~negative regulation of cell growth	15	0.00720063	0.0376529	CDKN1B, CDKN2C, BMPR2, DCUN1D3, NAIF1, CIRBP, FOXK1, INHBA, ACVR1B, SMARCA2, FLCN, STK11, GJA1, DACT3, GAS1	1201	125	18082	1.80669	1	0.554245	0.544015
GOTERM_BP_DIRECT	GO:0060048~cardiac muscle contraction	8	0.00384034	0.0378146	CAMK2D, SRSF1, CXCR4, DMD, ATP1B1, SMAD5, SCN2B, MAP2K6	1201	48	18082	2.5093	1	0.554245	0.544015
GOTERM_BP_DIRECT	GO:0000165~MAPK cascade	10	0.00480042	0.0380598	SMAD1, MEF2C, PABPN1, MYC, NF1, NRG1, BRAF, ZFP36L2, ZFP36L1, MAP2K6	1201	69	18082	2.182	1	0.554245	0.544015
GOTERM_BP_DIRECT	GO:0032496~response to lipopolysaccharide	21	0.0100809	0.0382816	TFAP2A, AKIRIN2, CEBPB, HDAC2, HMGB2, TNFRSF10B, FOS, TNFRSF11A, FOXP1, CASP9, NFKBIA, TRIM6, DUSP10, CASP8, CPS1, RPS6KB1, CYP1A2, TCF3, APOB, TNFRSF21, HNRNPA0	1201	197	18082	1.60493	1	0.554245	0.544015
GOTERM_BP_DIRECT	GO:0060841~venous blood vessel development	3	0.00144013	0.0384604	BMPR2, FOXF1, AHR	1201	5	18082	9.03347	1	0.554245	0.544015
GOTERM_BP_DIRECT	GO:0003211~cardiac ventricle formation	3	0.00144013	0.0384604	MEF2C, SOX11, SOX4	1201	5	18082	9.03347	1	0.554245	0.544015
GOTERM_BP_DIRECT	GO:0060297~regulation of sarcomere organization	3	0.00144013	0.0384604	AKAP13, MEF2C, HDAC2	1201	5	18082	9.03347	1	0.554245	0.544015
GOTERM_BP_DIRECT	GO:0070934~CRD-mediated mRNA stabilization	3	0.00144013	0.0384604	SYNCRIP, IGF2BP1, HNRNPU	1201	5	18082	9.03347	1	0.554245	0.544015
GOTERM_BP_DIRECT	GO:0035065~regulation of histone acetylation	3	0.00144013	0.0384604	FLCN, MYOCD, CTCF	1201	5	18082	9.03347	1	0.554245	0.544015
GOTERM_BP_DIRECT	GO:0051447~negative regulation of meiotic cell cycle	3	0.00144013	0.0384604	NPPC, PRKACA, PRKACB	1201	5	18082	9.03347	1	0.554245	0.544015
GOTERM_BP_DIRECT	GO:0071542~dopaminergic neuron differentiation	6	0.00288025	0.0400573	NR4A2, WNT5A, EN2, EN1, PAX5, HIF1A	1201	29	18082	3.11499	1	0.569585	0.559072
GOTERM_BP_DIRECT	GO:0048738~cardiac muscle tissue development	6	0.00288025	0.0400573	CASP8, BMPR2, NRG1, GATA4, SGCG, BMP5	1201	29	18082	3.11499	1	0.569585	0.559072
GOTERM_BP_DIRECT	GO:0006611~protein export from nucleus	6	0.00288025	0.0400573	GSK3B, EGR2, XPO1, AHCYL1, NUTF2, CALR	1201	29	18082	3.11499	1	0.569585	0.559072
GOTERM_BP_DIRECT	GO:0097421~liver regeneration	6	0.00288025	0.0400573	NFKBIA, CEBPB, MYC, SRSF1, HMOX1, SRSF5	1201	29	18082	3.11499	1	0.569585	0.559072
GOTERM_BP_DIRECT	GO:0033327~Leydig cell differentiation	4	0.00192017	0.0408339	AR, TMF1, PLEKHA1, SF1	1201	12	18082	5.0186	1	0.574898	0.564287
GOTERM_BP_DIRECT	GO:0000288~nuclear-transcribed mRNA catabolic process, deadenylation-dependent decay	4	0.00192017	0.0408339	CNOT6L, RC3H1, ZFP36L2, ZFP36L1	1201	12	18082	5.0186	1	0.574898	0.564287
GOTERM_BP_DIRECT	GO:0046626~regulation of insulin receptor signaling pathway	4	0.00192017	0.0408339	SESN3, NUCKS1, PIK3R1, OGT	1201	12	18082	5.0186	1	0.574898	0.564287
GOTERM_BP_DIRECT	GO:0007264~small GTPase mediated signal transduction	24	0.011521	0.0415871	ARF3, RALB, ARL15, DOCK7, RHOBTB3, RSG1, RHOA, RHOBTB1, VAV2, RAB11B, RAB21, RAP2A, RAP2B, RAB14, RAB18, RABL3, HMOX1, RAPGEF2, RAB6A, SOS1, ARF5, ARL8A, ARF6, RAB8B	1201	236	18082	1.5311	1	0.583124	0.57236
GOTERM_BP_DIRECT	GO:0045600~positive regulation of fat cell differentiation	8	0.00384034	0.0416906	CEBPB, KLF5, CREB1, ZBTB16, IGF1, WDFY2, STK4, ZFP36L1	1201	49	18082	2.45809	1	0.583124	0.57236
GOTERM_BP_DIRECT	GO:0014911~positive regulation of smooth muscle cell migration	7	0.0033603	0.0420217	FGA, CAMK2D, RPS6KB1, PLAU, SEMA6D, MYC, IGF1	1201	39	18082	2.70232	1	0.58584	0.575026
GOTERM_BP_DIRECT	GO:0045732~positive regulation of protein catabolic process	9	0.00432038	0.043771	GSK3B, GJA1, CDKN1B, CSNK2A1, WNT5A, CBLB, SOX9, SEC22B, FOXO1	1201	60	18082	2.25837	1	0.608247	0.59702
GOTERM_BP_DIRECT	GO:0071333~cellular response to glucose stimulus	10	0.00480042	0.0445325	MEF2C, SIN3A, APOC3, GATA4, IGF1, GCLM, PRKACA, OGT, SOX4, IGF1R	1201	71	18082	2.12053	1	0.616825	0.60544
GOTERM_BP_DIRECT	GO:0050775~positive regulation of dendrite morphogenesis	6	0.00288025	0.0455388	PTPRD, RAB21, CUX2, CUX1, TBC1D24, AKAP5	1201	30	18082	3.01116	1	0.628729	0.617124
GOTERM_BP_DIRECT	GO:0048557~embryonic digestive tract morphogenesis	5	0.00240021	0.0466979	TCF7L2, FOXF1, SOX11, GATA4, GLI3	1201	21	18082	3.58471	1	0.637533	0.625766
GOTERM_BP_DIRECT	GO:0010001~glial cell differentiation	5	0.00240021	0.0466979	CDH2, NFIB, ERBB2, NRG1, IGF1	1201	21	18082	3.58471	1	0.637533	0.625766
GOTERM_BP_DIRECT	GO:0048568~embryonic organ development	7	0.0033603	0.0467723	TNRC6C, SP2, GATA3, PBX1, GLI3, ZFP36L1, BMPR1A	1201	40	18082	2.63476	1	0.637533	0.625766
GOTERM_BP_DIRECT	GO:0009966~regulation of signal transduction	7	0.0033603	0.0467723	SPRED2, CDH2, SPRY4, SPRY2, AFAP1, ACVR1B, RUNX1	1201	40	18082	2.63476	1	0.637533	0.625766
GOTERM_BP_DIRECT	GO:0007015~actin filament organization	11	0.00528046	0.0476383	ENAH, ACTR2, PRKCI, CFL2, TMOD2, NCK2, FAT1, SIRPA, WASL, AKAP2, MTSS1	1201	83	18082	1.99535	1	0.647276	0.635329
GOTERM_BP_DIRECT	GO:0031054~pre-miRNA processing	4	0.00192017	0.0505334	ZCCHC11, LIN28B, LIN28A, AGO2	1201	13	18082	4.63255	1	0.671687	0.659289
GOTERM_BP_DIRECT	GO:0060411~cardiac septum morphogenesis	4	0.00192017	0.0505334	JAG1, CITED2, DHRS3, BMP5	1201	13	18082	4.63255	1	0.671687	0.659289
GOTERM_BP_DIRECT	GO:2000177~regulation of neural precursor cell proliferation	4	0.00192017	0.0505334	TRIM71, PTBP2, RHOA, FOXO1	1201	13	18082	4.63255	1	0.671687	0.659289
GOTERM_BP_DIRECT	GO:0043923~positive regulation by host of viral transcription	4	0.00192017	0.0505334	TFAP4, SP1, LEF1, NUCKS1	1201	13	18082	4.63255	1	0.671687	0.659289
GOTERM_BP_DIRECT	GO:0001945~lymph vessel development	4	0.00192017	0.0505334	EFNB2, CCBE1, HEG1, NR2F2	1201	13	18082	4.63255	1	0.671687	0.659289
GOTERM_BP_DIRECT	GO:0040037~negative regulation of fibroblast growth factor receptor signaling pathway	4	0.00192017	0.0505334	TCF7L2, WNT5A, SPRY2, THBS1	1201	13	18082	4.63255	1	0.671687	0.659289
GOTERM_BP_DIRECT	GO:2001224~positive regulation of neuron migration	4	0.00192017	0.0505334	MAPK8, SEMA6A, TBC1D24, RAPGEF2	1201	13	18082	4.63255	1	0.671687	0.659289
GOTERM_BP_DIRECT	GO:0001947~heart looping	9	0.00432038	0.0515847	GJA1, MEF2C, VANGL2, CITED2, WNT5A, GATA4, RBPJ, HIF1A, MIB1	1201	62	18082	2.18552	1	0.680629	0.668066
GOTERM_BP_DIRECT	GO:0043434~response to peptide hormone	10	0.00480042	0.0517019	STAT5A, COL1A1, GJA1, GATM, PRKCI, CDKN1B, BTG1, SERPINA3K, APOC3, BRAF	1201	73	18082	2.06244	1	0.680629	0.668066
GOTERM_BP_DIRECT	GO:0010508~positive regulation of autophagy	7	0.0033603	0.0518423	TRIM8, FLCN, STK11, PRKAA1, HIF1A, FOXO1, TRP53INP1	1201	41	18082	2.5705	1	0.680629	0.668066
GOTERM_BP_DIRECT	GO:0010595~positive regulation of endothelial cell migration	7	0.0033603	0.0518423	CCBE1, BMPR2, WNT5A, GATA3, THBS1, SASH1, FOXP1	1201	41	18082	2.5705	1	0.680629	0.668066
GOTERM_BP_DIRECT	GO:0046579~positive regulation of Ras protein signal transduction	5	0.00240021	0.0541835	ERBB2, SHOC2, NRG1, IGF1, SOS1	1201	22	18082	3.42177	1	0.688624	0.675914
GOTERM_BP_DIRECT	GO:0008589~regulation of smoothened signaling pathway	5	0.00240021	0.0541835	ZIC1, GAS1, TULP3, RORA, TTBK2	1201	22	18082	3.42177	1	0.688624	0.675914
GOTERM_BP_DIRECT	GO:0032332~positive regulation of chondrocyte differentiation	5	0.00240021	0.0541835	ZBTB16, SOX9, HOXD11, GLI3, SOX5	1201	22	18082	3.42177	1	0.688624	0.675914
GOTERM_BP_DIRECT	GO:0007626~locomotory behavior	13	0.00624055	0.0542827	APLP2, ELAVL4, NRG1, ETV5, NPAS3, GRM5, MEIS1, DLG4, MYO6, STRN, APBA1, ATP7A, APBA2	1201	108	18082	1.81227	1	0.688624	0.675914
GOTERM_BP_DIRECT	GO:0000395~mRNA 5'-splice site recognition	3	0.00144013	0.0551865	PRPF39, SRSF1, PSIP1	1201	6	18082	7.52789	1	0.688624	0.675914
GOTERM_BP_DIRECT	GO:0043353~enucleate erythrocyte differentiation	3	0.00144013	0.0551865	SP1, CEBPG, SP3	1201	6	18082	7.52789	1	0.688624	0.675914
GOTERM_BP_DIRECT	GO:0072201~negative regulation of mesenchymal cell proliferation	3	0.00144013	0.0551865	WNT5A, CTNNBIP1, PTN	1201	6	18082	7.52789	1	0.688624	0.675914
GOTERM_BP_DIRECT	GO:1903351~cellular response to dopamine	3	0.00144013	0.0551865	HCN3, HDAC2, SIN3A	1201	6	18082	7.52789	1	0.688624	0.675914
GOTERM_BP_DIRECT	GO:0021861~forebrain radial glial cell differentiation	3	0.00144013	0.0551865	LEF1, RHOA, GLI3	1201	6	18082	7.52789	1	0.688624	0.675914
GOTERM_BP_DIRECT	GO:2000766~negative regulation of cytoplasmic translation	3	0.00144013	0.0551865	FMR1, CPEB2, CPEB4	1201	6	18082	7.52789	1	0.688624	0.675914
GOTERM_BP_DIRECT	GO:0072602~interleukin-4 secretion	3	0.00144013	0.0551865	IL1RAP, GATA3, RBPJ	1201	6	18082	7.52789	1	0.688624	0.675914
GOTERM_BP_DIRECT	GO:1904938~planar cell polarity pathway involved in axon guidance	3	0.00144013	0.0551865	FZD3, VANGL2, WNT5A	1201	6	18082	7.52789	1	0.688624	0.675914
GOTERM_BP_DIRECT	GO:0072189~ureter development	3	0.00144013	0.0551865	NFIA, FOXF1, SOX9	1201	6	18082	7.52789	1	0.688624	0.675914
GOTERM_BP_DIRECT	GO:0055012~ventricular cardiac muscle cell differentiation	3	0.00144013	0.0551865	MYOCD, MEF2C, RARA	1201	6	18082	7.52789	1	0.688624	0.675914
GOTERM_BP_DIRECT	GO:1902083~negative regulation of peptidyl-cysteine S-nitrosylation	3	0.00144013	0.0551865	TBC1D24, NCOA7, DMD	1201	6	18082	7.52789	1	0.688624	0.675914
GOTERM_BP_DIRECT	GO:0090031~positive regulation of steroid hormone biosynthetic process	3	0.00144013	0.0551865	IGF2, IGF1, IGF1R	1201	6	18082	7.52789	1	0.688624	0.675914
GOTERM_BP_DIRECT	GO:0014904~myotube cell development	3	0.00144013	0.0551865	NFATC2, DMD, IGF1	1201	6	18082	7.52789	1	0.688624	0.675914
GOTERM_BP_DIRECT	GO:0060349~bone morphogenesis	6	0.00288025	0.0577771	SKI, TFAP2A, CYP26B1, CITED2, IFT80, DHRS3	1201	32	18082	2.82296	1	0.718855	0.705586
GOTERM_BP_DIRECT	GO:0030097~hemopoiesis	11	0.00528046	0.0582045	FLCN, MEIS1, CDK6, EPAS1, ZBTB16, RTKN2, RBPJ, CDK13, ZFP36L2, PICALM, RUNX1	1201	86	18082	1.92574	1	0.722074	0.708746
GOTERM_BP_DIRECT	GO:0043627~response to estrogen	10	0.00480042	0.0595881	KMT2D, ABCC2, CITED2, KCNMA1, HMOX1, APOA1, GATA4, GATA3, SMAD6, GLI3	1201	75	18082	2.00744	1	0.73007	0.716594
GOTERM_BP_DIRECT	GO:0043401~steroid hormone mediated signaling pathway	8	0.00384034	0.0597147	NR4A2, AR, NR4A3, NR1I3, RARA, RORA, ESRRG, NR2F2	1201	53	18082	2.27257	1	0.73007	0.716594
GOTERM_BP_DIRECT	GO:0002244~hematopoietic progenitor cell differentiation	12	0.00576051	0.0598773	REST, RBM47, CDK6, SIN3A, CITED2, DOCK7, PAPD4, SIRPA, INHBA, SSBP3, SIPA1L3, ABCA15	1201	98	18082	1.84357	1	0.73007	0.716594
GOTERM_BP_DIRECT	GO:0014068~positive regulation of phosphatidylinositol 3-kinase signaling	9	0.00432038	0.0602436	SEMA4D, ERBB2, RARA, PDGFA, UBE3A, NRG1, IGF1, SOX9, IGF1R	1201	64	18082	2.11722	1	0.73007	0.716594
GOTERM_BP_DIRECT	GO:0043508~negative regulation of JUN kinase activity	4	0.00192017	0.0612372	DUSP10, DUSP19, PDCD4, HIPK3	1201	14	18082	4.30165	1	0.73007	0.716594
GOTERM_BP_DIRECT	GO:0061014~positive regulation of mRNA catabolic process	4	0.00192017	0.0612372	UPF1, CNOT7, KHSRP, RC3H1	1201	14	18082	4.30165	1	0.73007	0.716594
GOTERM_BP_DIRECT	GO:0002064~epithelial cell development	4	0.00192017	0.0612372	MUC2, ONECUT2, ONECUT1, CXCR4	1201	14	18082	4.30165	1	0.73007	0.716594
GOTERM_BP_DIRECT	GO:0003214~cardiac left ventricle morphogenesis	4	0.00192017	0.0612372	FGF9, FOXF1, AHR, RBPJ	1201	14	18082	4.30165	1	0.73007	0.716594
GOTERM_BP_DIRECT	GO:0045821~positive regulation of glycolytic process	4	0.00192017	0.0612372	PRKAA1, INSR, MYC, IGF1	1201	14	18082	4.30165	1	0.73007	0.716594
GOTERM_BP_DIRECT	GO:0060252~positive regulation of glial cell proliferation	4	0.00192017	0.0612372	PRKCI, ATXN1, MYC, ETV5	1201	14	18082	4.30165	1	0.73007	0.716594
GOTERM_BP_DIRECT	GO:0016973~poly(A)+ mRNA export from nucleus	4	0.00192017	0.0612372	NXF3, PABPN1, POLDIP3, ZC3H11A	1201	14	18082	4.30165	1	0.73007	0.716594
GOTERM_BP_DIRECT	GO:0030516~regulation of axon extension	4	0.00192017	0.0612372	RAB21, GSK3B, BARHL2, DPYSL2	1201	14	18082	4.30165	1	0.73007	0.716594
GOTERM_BP_DIRECT	GO:0060993~kidney morphogenesis	4	0.00192017	0.0612372	VANGL2, TSHZ3, AHR, SOX4	1201	14	18082	4.30165	1	0.73007	0.716594
GOTERM_BP_DIRECT	GO:0072583~clathrin-mediated endocytosis	4	0.00192017	0.0612372	INPP5F, CANX, FNBP1L, PICALM	1201	14	18082	4.30165	1	0.73007	0.716594
GOTERM_BP_DIRECT	GO:0045778~positive regulation of ossification	5	0.00240021	0.062277	WNT10B, BMPR2, ZBTB16, WNT5A, SOX11	1201	23	18082	3.273	1	0.736313	0.722723
GOTERM_BP_DIRECT	GO:1900182~positive regulation of protein localization to nucleus	5	0.00240021	0.062277	TRIM8, HNRNPM, STK11, LIF, OGT	1201	23	18082	3.273	1	0.736313	0.722723
GOTERM_BP_DIRECT	GO:0007178~transmembrane receptor protein serine/threonine kinase signaling pathway	5	0.00240021	0.062277	BMPR2, TRPS1, ACVR1B, AKAP2, BMPR1A	1201	23	18082	3.273	1	0.736313	0.722723
GOTERM_BP_DIRECT	GO:0048813~dendrite morphogenesis	7	0.0033603	0.0629498	RERE, KLF7, MAPK8, RBFOX2, ELAVL4, ATP7A, PICALM	1201	43	18082	2.45094	1	0.742218	0.728518
GOTERM_BP_DIRECT	GO:0000187~activation of MAPK activity	10	0.00480042	0.0638049	PDE6H, CD81, CHRNA7, INSR, WNT5A, PROK2, NRG1, IGF1, THBS1, MAP2K6	1201	76	18082	1.98102	1	0.750233	0.736385
GOTERM_BP_DIRECT	GO:0060395~SMAD protein signal transduction	10	0.00480042	0.068206	SKI, GDF11, SMAD1, GATA4, LNPEP, INHBA, FOS, SMAD5, BMP5, HIPK2	1201	77	18082	1.9553	1	0.793007	0.77837
GOTERM_BP_DIRECT	GO:0070373~negative regulation of ERK1 and ERK2 cascade	9	0.00432038	0.0697631	FLCN, SPRY4, LIF, SPRY2, TIMP3, CSK, DMD, IGF1, SYNJ2BP	1201	66	18082	2.05306	1	0.793007	0.77837
GOTERM_BP_DIRECT	GO:0042981~regulation of apoptotic process	20	0.00960085	0.0702541	GDF11, TNFRSF10B, MITF, INHBA, TNFRSF11A, CFLAR, GLI3, BMP5, CASP9, BCL2L12, RASSF2, CREB1, CASP8, MYC, DLG5, ANP32E, RARA, PMAIP1, ACIN1, TNFRSF21	1201	199	18082	1.51314	1	0.793007	0.77837
GOTERM_BP_DIRECT	GO:0051966~regulation of synaptic transmission, glutamatergic	5	0.00240021	0.0709681	NLGN3, GRM5, MEF2C, PRKACA, KALRN	1201	24	18082	3.13662	1	0.793007	0.77837
GOTERM_BP_DIRECT	GO:0071108~protein K48-linked deubiquitination	5	0.00240021	0.0709681	OTUD4, VCPIP1, USP37, YOD1, OTUB1	1201	24	18082	3.13662	1	0.793007	0.77837
GOTERM_BP_DIRECT	GO:0003148~outflow tract septum morphogenesis	5	0.00240021	0.0709681	VANGL2, BMPR2, RARA, SMAD6, BMPR1A	1201	24	18082	3.13662	1	0.793007	0.77837
GOTERM_BP_DIRECT	GO:0009880~embryonic pattern specification	5	0.00240021	0.0709681	TFAP2A, SMAD1, SATB2, ZBTB16, SMAD5	1201	24	18082	3.13662	1	0.793007	0.77837
GOTERM_BP_DIRECT	GO:0001649~osteoblast differentiation	13	0.00624055	0.0715642	MEF2C, LEF1, IGF2, HNRNPU, IFT80, IGF1, COL1A1, SYNCRIP, GJA1, FGF9, CREB3L1, NF1, SOX8	1201	113	18082	1.73208	1	0.793007	0.77837
GOTERM_BP_DIRECT	GO:0010718~positive regulation of epithelial to mesenchymal transition	6	0.00288025	0.0717154	COL1A1, HDAC2, ZFP703, GLIPR2, LEF1, ALX1	1201	34	18082	2.6569	1	0.793007	0.77837
GOTERM_BP_DIRECT	GO:0060612~adipose tissue development	6	0.00288025	0.0717154	TBL1XR1, ZFP516, ARID5B, SOX8, CREB5, ACAT1	1201	34	18082	2.6569	1	0.793007	0.77837
GOTERM_BP_DIRECT	GO:0007254~JNK cascade	6	0.00288025	0.0717154	MAPK8, MAP3K1, FGF14, WNT5A, DUSP19, MAP3K13	1201	34	18082	2.6569	1	0.793007	0.77837
GOTERM_BP_DIRECT	GO:0071526~semaphorin-plexin signaling pathway	6	0.00288025	0.0717154	FARP2, SEMA5A, SEMA6B, SEMA6A, SEMA4D, SEMA6D	1201	34	18082	2.6569	1	0.793007	0.77837
GOTERM_BP_DIRECT	GO:0048872~homeostasis of number of cells	6	0.00288025	0.0717154	ZBTB18, RASSF2, CDH2, MYB, GATA3, CCR4	1201	34	18082	2.6569	1	0.793007	0.77837
GOTERM_BP_DIRECT	GO:0051493~regulation of cytoskeleton organization	4	0.00192017	0.0728975	ROCK1, TAOK1, AFAP1, MARK2	1201	15	18082	4.01488	1	0.793007	0.77837
GOTERM_BP_DIRECT	GO:0006878~cellular copper ion homeostasis	4	0.00192017	0.0728975	SCO1, SLC31A1, APLP2, ATP7A	1201	15	18082	4.01488	1	0.793007	0.77837
GOTERM_BP_DIRECT	GO:0045725~positive regulation of glycogen biosynthetic process	4	0.00192017	0.0728975	DYRK2, INSR, IGF2, IGF1	1201	15	18082	4.01488	1	0.793007	0.77837
GOTERM_BP_DIRECT	GO:0035136~forelimb morphogenesis	4	0.00192017	0.0728975	TFAP2A, ZBTB16, HOXD9, RNF165	1201	15	18082	4.01488	1	0.793007	0.77837
GOTERM_BP_DIRECT	GO:0090162~establishment of epithelial cell polarity	4	0.00192017	0.0728975	GJA1, VANGL2, SIPA1L3, ARF6	1201	15	18082	4.01488	1	0.793007	0.77837
GOTERM_BP_DIRECT	GO:0042730~fibrinolysis	4	0.00192017	0.0728975	FGB, FGA, PLAU, PROS1	1201	15	18082	4.01488	1	0.793007	0.77837
GOTERM_BP_DIRECT	GO:0043276~anoikis	3	0.00144013	0.0739275	STK11, TFDP1, SIK1	1201	7	18082	6.45248	1	0.793007	0.77837
GOTERM_BP_DIRECT	GO:0034720~histone H3-K4 demethylation	3	0.00144013	0.0739275	KDM5B, KDM5C, KDM5D	1201	7	18082	6.45248	1	0.793007	0.77837
GOTERM_BP_DIRECT	GO:0021902~commitment of neuronal cell to specific neuron type in forebrain	3	0.00144013	0.0739275	BCL11B, SATB2, TBR1	1201	7	18082	6.45248	1	0.793007	0.77837
GOTERM_BP_DIRECT	GO:0031960~response to corticosteroid	3	0.00144013	0.0739275	COL1A1, KCNMA1, CNGA3	1201	7	18082	6.45248	1	0.793007	0.77837
GOTERM_BP_DIRECT	GO:0060235~lens induction in camera-type eye	3	0.00144013	0.0739275	TFAP2A, POU2F1, HIPK2	1201	7	18082	6.45248	1	0.793007	0.77837
GOTERM_BP_DIRECT	GO:0060509~Type I pneumocyte differentiation	3	0.00144013	0.0739275	CREB1, NFIB, IGF1	1201	7	18082	6.45248	1	0.793007	0.77837
GOTERM_BP_DIRECT	GO:0061072~iris morphogenesis	3	0.00144013	0.0739275	VHL, HIF1A, HIPK2	1201	7	18082	6.45248	1	0.793007	0.77837
GOTERM_BP_DIRECT	GO:0071374~cellular response to parathyroid hormone stimulus	3	0.00144013	0.0739275	WNT10B, MEF2C, PRKACA	1201	7	18082	6.45248	1	0.793007	0.77837
GOTERM_BP_DIRECT	GO:2000601~positive regulation of Arp2/3 complex-mediated actin nucleation	3	0.00144013	0.0739275	ABI2, WASL, WASF1	1201	7	18082	6.45248	1	0.793007	0.77837
GOTERM_BP_DIRECT	GO:0036089~cleavage furrow formation	3	0.00144013	0.0739275	SNX18, SNX33, RHOA	1201	7	18082	6.45248	1	0.793007	0.77837
GOTERM_BP_DIRECT	GO:0042421~norepinephrine biosynthetic process	3	0.00144013	0.0739275	EPAS1, GATA3, ATP7A	1201	7	18082	6.45248	1	0.793007	0.77837
GOTERM_BP_DIRECT	GO:0014037~Schwann cell differentiation	3	0.00144013	0.0739275	EGR2, NAB2, ADAM22	1201	7	18082	6.45248	1	0.793007	0.77837
GOTERM_BP_DIRECT	GO:0045657~positive regulation of monocyte differentiation	3	0.00144013	0.0739275	CTNNBIP1, ACIN1, ZFP36L1	1201	7	18082	6.45248	1	0.793007	0.77837
GOTERM_BP_DIRECT	GO:0016188~synaptic vesicle maturation	3	0.00144013	0.0739275	UNC13A, DLG4, PICALM	1201	7	18082	6.45248	1	0.793007	0.77837
GOTERM_BP_DIRECT	GO:0001667~ameboidal-type cell migration	3	0.00144013	0.0739275	CAP1, WNT5A, CXCR4	1201	7	18082	6.45248	1	0.793007	0.77837
GOTERM_BP_DIRECT	GO:0003231~cardiac ventricle development	3	0.00144013	0.0739275	MYOCD, FGF9, TMEM65	1201	7	18082	6.45248	1	0.793007	0.77837
GOTERM_BP_DIRECT	GO:0045907~positive regulation of vasoconstriction	7	0.0033603	0.075352	FGB, FGA, GJA1, CD38, PDE5A, SMAD6, RHOA	1201	45	18082	2.34201	1	0.806267	0.791385
GOTERM_BP_DIRECT	GO:0009790~embryo development	10	0.00480042	0.0775651	AKIRIN2, RAB14, APLP2, WNT5A, EHMT1, LRAT, NRG1, ACVR1B, FOXP2, FOXP1	1201	79	18082	1.9058	1	0.827876	0.812596
GOTERM_BP_DIRECT	GO:0008360~regulation of cell shape	15	0.00720063	0.0777815	CSNK1G3, SEMA4D, SH3KBP1, WIPF2, RDX, VRK1, PTN, CSNK1E, TTBK2, FGD4, PDPN, BRWD1, BRWD3, CSNK1G1, GAS7	1201	139	18082	1.62473	1	0.828122	0.812837
GOTERM_BP_DIRECT	GO:0048589~developmental growth	6	0.00288025	0.0793147	DMBX1, GAS1, GATA3, HOXD11, GLI3, BMPR1A	1201	35	18082	2.58099	1	0.842349	0.826801
GOTERM_BP_DIRECT	GO:0051592~response to calcium ion	9	0.00432038	0.0801512	FGB, FGA, RANBP1, AHCYL1, TRPC1, MTTP, KCNMA1, HNRNPD, THBS1	1201	68	18082	1.99268	1	0.843832	0.828257
GOTERM_BP_DIRECT	GO:0003382~epithelial cell morphogenesis	5	0.00240021	0.0802429	AR, MAP3K1, BCL11B, FAT1, SIPA1L3	1201	25	18082	3.01116	1	0.843832	0.828257
GOTERM_BP_DIRECT	GO:0034612~response to tumor necrosis factor	5	0.00240021	0.0802429	CASP8, RPS6KB1, INSR, YTHDC2, TNFRSF11A	1201	25	18082	3.01116	1	0.843832	0.828257
GOTERM_BP_DIRECT	GO:0048168~regulation of neuronal synaptic plasticity	5	0.00240021	0.0802429	GSK3B, EGR2, JPH3, DLG4, KALRN	1201	25	18082	3.01116	1	0.843832	0.828257
GOTERM_BP_DIRECT	GO:0007266~Rho protein signal transduction	7	0.0033603	0.0820363	ARHGEF11, VANGL2, ROCK1, SYNJ2BP, KALRN, RHOA, PHACTR4	1201	46	18082	2.2911	1	0.860577	0.844692
GOTERM_BP_DIRECT	GO:0035729~cellular response to hepatocyte growth factor stimulus	4	0.00192017	0.0854604	GSK3B, CREBBP, CREB1, GCLM	1201	16	18082	3.76395	1	0.881375	0.865107
GOTERM_BP_DIRECT	GO:0042491~auditory receptor cell differentiation	4	0.00192017	0.0854604	JAG1, CUX1, MYO6, KCNMA1	1201	16	18082	3.76395	1	0.881375	0.865107
GOTERM_BP_DIRECT	GO:0003323~type B pancreatic cell development	4	0.00192017	0.0854604	CDK6, PDPK1, WNT5A, BMP5	1201	16	18082	3.76395	1	0.881375	0.865107
GOTERM_BP_DIRECT	GO:0010971~positive regulation of G2/M transition of mitotic cell cycle	4	0.00192017	0.0854604	WNT10B, SIN3A, PBX1, BRD4	1201	16	18082	3.76395	1	0.881375	0.865107
GOTERM_BP_DIRECT	GO:0035418~protein localization to synapse	4	0.00192017	0.0854604	PCLO, DLG4, BSN, SHANK1	1201	16	18082	3.76395	1	0.881375	0.865107
GOTERM_BP_DIRECT	GO:0014912~negative regulation of smooth muscle cell migration	4	0.00192017	0.0854604	SEMA6D, RBPJ, PRKG1, BMPR1A	1201	16	18082	3.76395	1	0.881375	0.865107
GOTERM_BP_DIRECT	GO:0086004~regulation of cardiac muscle cell contraction	4	0.00192017	0.0854604	SUMO1, STC1, GATA4, KCNJ2	1201	16	18082	3.76395	1	0.881375	0.865107
GOTERM_BP_DIRECT	GO:0043525~positive regulation of neuron apoptotic process	9	0.00432038	0.0856714	CASP9, TFAP2A, GSK3B, MAPK8, KCNMA1, NF1, PMAIP1, PAK3, RHOA	1201	69	18082	1.9638	1	0.881427	0.865157
GOTERM_BP_DIRECT	GO:0030513~positive regulation of BMP signaling pathway	6	0.00288025	0.0873263	ZFP423, BMPR2, SOX11, GATA4, RBPJ, RNF165	1201	36	18082	2.5093	1	0.896299	0.879755
GOTERM_BP_DIRECT	GO:0007389~pattern specification process	8	0.00384034	0.0880643	SYNGAP1, ZIC1, HOXD13, HOXD11, GLI3, RNF111, BMP5, BMPR1A	1201	58	18082	2.07666	1	0.899559	0.882955
GOTERM_BP_DIRECT	GO:0009611~response to wounding	8	0.00384034	0.0880643	RPS6KB1, SYT11, MYC, SLC1A3, PDGFA, SRSF5, ZFP36L2, ZFP36L1	1201	58	18082	2.07666	1	0.899559	0.882955
GOTERM_BP_DIRECT	GO:0010667~negative regulation of cardiac muscle cell apoptotic process	5	0.00240021	0.0900844	MYOCD, PDPK1, QK, GATA4, CFLAR	1201	26	18082	2.89534	1	0.915823	0.898918
GOTERM_BP_DIRECT	GO:0070371~ERK1 and ERK2 cascade	5	0.00240021	0.0900844	ITGAV, IGF1, SOX9, ZFP36L2, ZFP36L1	1201	26	18082	2.89534	1	0.915823	0.898918
GOTERM_BP_DIRECT	GO:0006897~endocytosis	18	0.00864076	0.0933971	CSNK1G3, SH3KBP1, FNBP1, WIPF2, CHRNA7, CSNK1E, SNX33, SYNJ2BP, SCAMP1, FNBP1L, RAB11B, SNX18, CLCN5, DPYSL2, MYO6, EPS15, CSNK1G1, PICALM	1201	181	18082	1.49726	1	0.930386	0.913213
GOTERM_BP_DIRECT	GO:0042060~wound healing	11	0.00528046	0.0934146	COL1A1, MAP3K1, VANGL2, SDC4, PTK7, PLAU, WNT5A, ERBB2, NF1, ADRB2, GLI3	1201	94	18082	1.76185	1	0.930386	0.913213
GOTERM_BP_DIRECT	GO:0021884~forebrain neuron development	3	0.00144013	0.0943429	TFAP2A, GNAQ, RAPGEF2	1201	8	18082	5.64592	1	0.930386	0.913213
GOTERM_BP_DIRECT	GO:0033601~positive regulation of mammary gland epithelial cell proliferation	3	0.00144013	0.0943429	KDM5B, ZFP703, RREB1	1201	8	18082	5.64592	1	0.930386	0.913213
GOTERM_BP_DIRECT	GO:0032736~positive regulation of interleukin-13 production	3	0.00144013	0.0943429	RARA, IL1RAP, GATA3	1201	8	18082	5.64592	1	0.930386	0.913213
GOTERM_BP_DIRECT	GO:0030823~regulation of cGMP metabolic process	3	0.00144013	0.0943429	NPPC, PDE5A, THBS1	1201	8	18082	5.64592	1	0.930386	0.913213
GOTERM_BP_DIRECT	GO:0034392~negative regulation of smooth muscle cell apoptotic process	3	0.00144013	0.0943429	GSK3B, IGF1, RBPJ	1201	8	18082	5.64592	1	0.930386	0.913213
GOTERM_BP_DIRECT	GO:0048387~negative regulation of retinoic acid receptor signaling pathway	3	0.00144013	0.0943429	CYP26B1, CALR, DHRS3	1201	8	18082	5.64592	1	0.930386	0.913213
GOTERM_BP_DIRECT	GO:0060463~lung lobe morphogenesis	3	0.00144013	0.0943429	FOXF1, LIF, IGF1	1201	8	18082	5.64592	1	0.930386	0.913213
GOTERM_BP_DIRECT	GO:0006474~N-terminal protein amino acid acetylation	3	0.00144013	0.0943429	NAA50, NAA30, NAA11	1201	8	18082	5.64592	1	0.930386	0.913213
GOTERM_BP_DIRECT	GO:0003344~pericardium morphogenesis	3	0.00144013	0.0943429	WNT5A, SOS1, BMP5	1201	8	18082	5.64592	1	0.930386	0.913213
GOTERM_BP_DIRECT	GO:0007289~spermatid nucleus differentiation	3	0.00144013	0.0943429	TMF1, HMGB2, GOPC	1201	8	18082	5.64592	1	0.930386	0.913213
GOTERM_BP_DIRECT	GO:0048680~positive regulation of axon regeneration	3	0.00144013	0.0943429	STK24, BRAF, IGF1R	1201	8	18082	5.64592	1	0.930386	0.913213
GOTERM_BP_DIRECT	GO:0006367~transcription initiation from RNA polymerase II promoter	6	0.00288025	0.0957426	GTF2A1, MED13, THRAP3, GM5435, TAF7, GTF2E1	1201	37	18082	2.44148	1	0.939426	0.922086
GOTERM_BP_DIRECT	GO:0030177~positive regulation of Wnt signaling pathway	6	0.00288025	0.0957426	ZEB2, CSNK2A1, SPIN1, CSNK1E, CDC73, SOX4	1201	37	18082	2.44148	1	0.939426	0.922086
GOTERM_BP_DIRECT	GO:0001658~branching involved in ureteric bud morphogenesis	7	0.0033603	0.096357	CITED2, MYC, CTNNBIP1, SOX9, HOXD11, PBX1, GLI3	1201	48	18082	2.19564	1	0.939426	0.922086
GOTERM_BP_DIRECT	GO:0030218~erythrocyte differentiation	7	0.0033603	0.096357	KMT2E, EPAS1, SP3, TCEA1, ACIN1, GATA3, SMAD5	1201	48	18082	2.19564	1	0.939426	0.922086
GOTERM_BP_DIRECT	GO:0001657~ureteric bud development	7	0.0033603	0.096357	GDF11, SMAD1, TSHZ3, SDC4, RARA, SMAD6, SMAD5	1201	48	18082	2.19564	1	0.939426	0.922086
GOTERM_BP_DIRECT	GO:0051321~meiotic cell cycle	11	0.00528046	0.0985473	ACTR2, MARF1, PIWIL4, PRDM9, SPATA22, CDK2, SLC26A8, SPIN1, RAD21L, UTP14B, CLASP2	1201	95	18082	1.7433	1	0.946644	0.92917
GOTERM_BP_DIRECT	GO:0035137~hindlimb morphogenesis	4	0.00192017	0.0988667	ZBTB16, ATP7A, HOXD9, BMPR1A	1201	17	18082	3.54254	1	0.946644	0.92917
GOTERM_BP_DIRECT	GO:0014032~neural crest cell development	4	0.00192017	0.0988667	TFAP2A, SOX11, SOX9, BMPR1A	1201	17	18082	3.54254	1	0.946644	0.92917
GOTERM_BP_DIRECT	GO:0045670~regulation of osteoclast differentiation	4	0.00192017	0.0988667	CEBPB, RASSF2, MITF, ZBTB7A	1201	17	18082	3.54254	1	0.946644	0.92917
GOTERM_BP_DIRECT	GO:0048193~Golgi vesicle transport	4	0.00192017	0.0988667	GOLPH3, CUX2, CUX1, ARCN1	1201	17	18082	3.54254	1	0.946644	0.92917
GOTERM_BP_DIRECT	GO:0006349~regulation of gene expression by genetic imprinting	4	0.00192017	0.0988667	GSK3B, ARID4A, CTCF, CTCFL	1201	17	18082	3.54254	1	0.946644	0.92917
GOTERM_BP_DIRECT	GO:0035567~non-canonical Wnt signaling pathway	4	0.00192017	0.0988667	VANGL2, FZD7, FZD6, WNT5A	1201	17	18082	3.54254	1	0.946644	0.92917
GOTERM_BP_DIRECT	GO:0003222~ventricular trabecula myocardium morphogenesis	4	0.00192017	0.0988667	HEG1, NRG1, RBPJ, BMPR1A	1201	17	18082	3.54254	1	0.946644	0.92917

## Sheet: Molecular Function
Category	Term	Count	%	PValue	Genes	List Total	Pop Hits	Pop Total	Fold Enrichment	Bonferroni	Benjamini	FDR
GOTERM_MF_DIRECT	GO:0003677~DNA binding	258	0.123851	5.41e-31	EHF, HNRNPU, RBPJ, IKZF2, IKZF4, ELK4, PEG10, CREB3L1, MYC, MYB, BBX, SOX8, SOX9, SOX4, SOX5, SMARCC1, MEF2C, SMARCC2, EBF1, SOX11, EBF3, RC3H2, RUNX1, AR, ZBTB8A, SET, SRCAP, TSHZ3, EPAS1, TSHZ1, ZBTB1, GATA4, GATA3, HIF1A, MIER3, PCBP2, MIER1, HOXC4, ALX1, ZBTB7A, RREB1, ZBED4, STAT5A, CREBBP, EGR2, ZFP516, FOXF1, NFATC2, NR2F2, TRERF1, SMARCA2, PBX1, FLI1, ZBTB6, DMRTC2, HNRNPD, REL, MKX, HOXD…	1192	1847	17446	2.04443	6e-28	6e-28	5.74e-28
GOTERM_MF_DIRECT	GO:0005515~protein binding	438	0.210259	6.08e-27	HNRNPU, EHMT1, RBPJ, GLS, GJA1, ALCAM, SYNGAP1, MYC, DPYSL2, CSPP1, MYB, DPYSL3, PIP4K2B, PRKACA, RNF111, PRKCI, MEF2C, UNC13A, RBFOX2, CSNK2A1, FNBP1, RC3H1, SCAMP1, RC3H2, ATG12, AR, DYNC1LI2, MAP1B, GATA4, GATA3, HIF1A, GIGYF2, PPP4C, PRKAR2A, MYO6, GAR1, ALX1, NAA50, FZD3, CREBBP, JAG1, CADM1, FZD7, FZD6, RDX, NFATC2, BRAF, LNPEP, PBX1, HNRNPL, COL1A1, DAZL, VANGL2, AGO2, REL, FAT1, CPEB3, CP…	1192	4092	17446	1.5666	6.74e-24	3.37e-24	3.23e-24
GOTERM_MF_DIRECT	GO:0003700~transcription factor activity, sequence-specific DNA binding	147	0.0705662	1.45e-24	EHF, RORA, AHR, RBPJ, ZFY2, IKZF2, CARF, ZFY1, IKZF4, ELK4, DACH1, SALL4, CREB3L1, MYC, MYB, SOX8, SOX9, SOX4, SOX5, MEF2C, FBXW7, ZBTB38, WNT5A, EBF1, TBR1, SOX11, MITF, POU3F1, POU3F2, FOXP2, RUNX1, FOXP1, AR, ZFP46, MAF, ATF7, ZSCAN25, EPAS1, ZFP229, GATA4, GATA3, HIF1A, FOXO1, ZKSCAN7, HOXC4, ALX1, ZBTB7A, RREB1, ZBED4, ZKSCAN1, STAT5A, TFAP2A, SMAD1, EGR2, CREBBP, POU2F1, ZBTB14, ZFP516, FOX…	1192	883	17446	2.43656	1.61e-21	5.35e-22	5.13e-22
GOTERM_MF_DIRECT	GO:0001077~transcriptional activator activity, RNA polymerase II core promoter proximal region sequence-specific binding	70	0.033603	1.89e-22	BARHL2, EHF, ONECUT2, ONECUT3, ONECUT1, NUCKS1, RBPJ, CARF, CREB3L1, MYC, MYB, ZIC1, SOX9, MYBL1, GABPA, SOX4, MEF2C, MYOCD, KLF13, EBF1, EBF3, ETV1, SOX11, MITF, TBR1, FOS, PAX5, POU3F2, AR, CREB5, NFAT5, CEBPB, DLX3, HLF, EPAS1, SATB2, CEBPG, LEF1, HOXD13, GATA3, HIF1A, CAMTA1, TFAP2A, STAT5A, TCF7L2, SMAD1, EGR2, BCL11B, NFYA, FOXJ2, NFATC2, MAFA, POU4F1, FLI1, PBX1, CTCFL, NR4A2, MEIS1, MAFB,…	1192	270	17446	3.79449	2.09e-19	5.23e-20	5.01e-20
GOTERM_MF_DIRECT	GO:0043565~sequence-specific DNA binding	111	0.0532847	2.4e-20	EHF, PRDM9, RORA, AHR, RBPJ, IKZF4, ELK4, SALL4, CREB3L1, MYC, SOX8, SOX9, MEF2C, ZFP217, MITF, POU3F1, POU3F2, FOXP2, FOXP1, AR, MAF, ATF7, ZSCAN25, DLX3, EPAS1, GATA4, GATA3, HIF1A, GTF2E1, FOXO1, HOXC4, CAMTA1, ALX1, RREB1, ZKSCAN1, STAT5A, TFAP2A, ZBTB18, ZFHX3, POU2F1, BCL11B, ZBTB14, FOXF1, BCL11A, NFATC2, ESRRG, NR2F2, FOXN3, MAFA, FOXN2, PBX1, FLI1, NR4A2, MAFB, NR4A3, SP1, DMRTC2, REL, M…	1192	633	17446	2.56649	2.67e-17	5.33e-18	5.11e-18
GOTERM_MF_DIRECT	GO:0000978~RNA polymerase II core promoter proximal region sequence-specific DNA binding	73	0.0350431	4.63e-17	EHF, ONECUT2, BHLHE41, CHD4, CTCF, RBPJ, CARF, GLI3, ACTB, MYC, MYB, ZIC1, MYBL1, GABPA, MEF2C, SMARCC1, KLF13, SMARCC2, ZFP217, EBF1, EN1, EBF3, ETV1, MITF, FOS, PAX5, POU3F2, FOXP2, FOXP1, AR, CREB1, AEBP2, NFAT5, CEBPB, HDAC2, SATB2, CEBPG, LEF1, HOXD13, GATA4, CUX2, ZBTB7A, TFAP2A, TCF7L2, SMAD1, EGR2, MYEF2, BCL11B, NFYA, BCL11A, FOXJ2, NFATC2, MAFA, SMAD6, GATAD2B, FLI1, PBX1, CTCFL, SKI, N…	1192	359	17446	2.9761	5.14e-14	8.56e-15	8.2e-15
GOTERM_MF_DIRECT	GO:0003682~chromatin binding	83	0.0398435	1.34e-15	RERE, CALCOCO1, CITED2, FMR1, SETD7, PSIP1, YBX2, NUCKS1, CTCF, RBPJ, GLI3, PHF8, ELK4, SIN3A, CREB3L1, TRPS1, UBTF, SOX9, JARID2, GABPA, TLE4, KDM6B, NCOA1, BRD2, UPF1, MEF2C, SMARCC1, SMARCC2, ATRX, SIRT6, MITF, FOS, SAFB, FOXP1, AR, SFPQ, KAT6A, WAC, TOP1, SMARCD1, PRKAA1, CEBPB, HDAC2, PARG, DLX3, TSHZ3, SATB1, TSHZ1, SATB2, LEF1, HOXD13, GATA4, GATA3, PHF21A, ATAD2B, PHF21B, ATXN1, CUX1, BRD…	1192	466	17446	2.60682	1.48e-12	2.12e-13	2.03e-13
GOTERM_MF_DIRECT	GO:0003676~nucleic acid binding	160	0.0768068	1.72e-15	EIF4A1, ZFP169, PRDM9, FMR1, ZBTB26, ZBTB20, MSI1, MSI2, ZFY2, IKZF2, ZFY1, IKZF4, RAVER1, SALL4, KHSRP, PEG10, DPF1, PABPC4L, QK, RBM12B2, ZBTB39, ZFP697, RBFOX2, ZBTB37, CIRBP, MARF1, ZFP46, PSPC1, SRSF2, ATF7, SRSF5, SREK1, ZSCAN25, SF1, SRSF9, DDX6, KHDRBS1, GM9242, ZBTB8A, YTHDC2, ZFP229, ZBTB1, ISG20L2, ZKSCAN7, PCBP2, DHX37, ZBTB7A, RREB1, ZBED4, ZKSCAN1, ZFP462, ZBTB18, CPSF7, EGR2, ZFHX3…	1192	1237	17446	1.89308	1.97e-12	2.39e-13	2.29e-13
GOTERM_MF_DIRECT	GO:0044822~poly(A) RNA binding	147	0.0705662	5.56e-15	OTUD4, EIF4A1, ZAK, FMR1, HNRNPU, MSI1, NUCKS1, MSI2, CASC3, ALKBH5, RAVER1, KHSRP, PEG10, QK, CPNE3, RBM12B2, MBNL1, MBNL2, RBFOX2, CIRBP, RC3H1, CSNK1E, RC3H2, PDIA4, HNRNPUL1, PSPC1, ZC3H11A, SRSF2, RPL24, SRSF5, PPIG, SREK1, PFN1, SF1, SRSF9, DDX6, KHDRBS1, YTHDC2, KMT2C, ISG20L2, UBFD1, GIGYF2, ZFP36L2, ZFP36L1, PCBP2, DHX37, GAR1, MARK2, CPSF7, PRPF38B, RDX, UPF3B, ERAL1, MEX3D, LARP4, MEX3…	1192	1113	17446	1.93304	6.16e-12	6.85e-13	6.56e-13
GOTERM_MF_DIRECT	GO:0000166~nucleotide binding	210	0.100809	3.91e-12	EIF4A1, TRIO, PANK3, ZAK, PANK1, HNRNPU, ACTB, MYLK, RAVER1, GM4922, PIP4K2B, KIF21A, PRKACA, PRKACB, PRKCI, RBFOX2, ARL15, CIRBP, ACSL4, CSNK1E, DYNC1LI2, MARF1, RABL3, UPRT, SIK1, GM9242, NLK, KALRN, NUAK2, PRKAR2A, MYO6, STK38L, RIMKLB, CDK17, YES1, SETD1B, INSR, UPF3B, BRAF, ERAL1, LARP4, SMARCA2, HNRNPL, DAZL, HNRNPM, WNK1, HNRNPD, CDK12, CPEB3, CDK13, CDK14, CPEB2, CPEB4, ARF3, DAZAP1, KIF1…	1192	1936	17446	1.58757	4.34e-09	4.34e-10	4.15e-10
GOTERM_MF_DIRECT	GO:0003723~RNA binding	106	0.0508845	1.06e-11	EIF4A1, AHCYL1, FMR1, HNRNPU, MSI1, MSI2, CASC3, RAVER1, PAPOLG, KHSRP, PABPC4L, QK, RBM12B2, SRRM4, MBNL1, MBNL2, RBFOX2, CIRBP, RC3H1, RC3H2, MARF1, HNRNPUL1, PSPC1, SRSF2, SRSF5, SF1, SRSF9, DDX6, KHDRBS1, YTHDC2, ZFP36L2, ATXN1, PCBP2, GAR1, BARD1, CPSF7, SETD1B, ALYREF, ERAL1, MEX3D, LARP4, MEX3C, LSM2, HNRNPL, DAZL, HNRNPM, LIN28B, CNOT7, LIN28A, AGO2, HNRNPD, CPEB3, CPEB2, EIF4G2, CPEB4, T…	1192	780	17446	1.98898	1.18e-08	1.07e-09	1.02e-09
GOTERM_MF_DIRECT	GO:0044212~transcription regulatory region DNA binding	48	0.023042	1.38e-11	KMT2D, CEBPB, CALCOCO1, LEF1, HMGB2, ARID4A, GATA4, CTCF, AHR, GATA3, IKZF2, IKZF4, SALL4, CREB3L1, SOX9, MYBL1, RREB1, GABPA, SOX5, TFAP2A, TCF7L2, EGR2, MEF2C, ZBTB14, NFYA, BCL11A, FOXF1, WNT5A, ZFP217, ARID5B, NFATC2, FOS, SMAD6, SMARCA2, TRERF1, ETV5, CTCFL, HNRNPL, AR, REST, SFPQ, CREB1, TFAP4, SP1, TBL1XR1, RARA, TAF7, 4933416C03RIK	1192	233	17446	3.01512	1.53e-08	1.27e-09	1.22e-09
GOTERM_MF_DIRECT	GO:0008134~transcription factor binding	60	0.0288025	3.28e-11	GSK3B, NAB2, HMGB2, CHD4, RORA, NUCKS1, AHR, RBPJ, TRIM6, SUMO1, SIN3A, MYC, PIM1, UBXN7, SOX8, NCOA1, MYOCD, RBFOX2, FOS, YWHAZ, AR, TFDP1, CREB1, KAT6A, RARA, LCOR, ATF7, 4933416C03RIK, GTF2A1, CEBPB, HDAC2, EPAS1, CEBPG, LEF1, GATA4, PIK3R1, GATA3, NLK, STK4, HIF1A, FOXO1, PURA, VHL, TFAP2A, TCF7L2, CREBBP, NFYA, TNFRSF10B, NFATC2, TRERF1, REST, MAFB, KLF5, NFIA, SP1, HNRNPD, TAF7, TAF4B, TCF3…	1192	342	17446	2.5677	3.63e-08	2.79e-09	2.68e-09
GOTERM_MF_DIRECT	GO:0000977~RNA polymerase II regulatory region sequence-specific DNA binding	44	0.0211219	3.39e-10	BARHL2, CEBPB, NFIX, HLF, ONECUT3, SATB1, NR1I3, LEF1, FOXK1, RORA, GATA4, GATA3, ZFY2, ZFY1, PHF21A, GLI3, PHF21B, DMBX1, CUX2, CUX1, HSF2, TRPS1, ZIC1, ALX1, JARID2, ZBED4, TFAP2A, MEF2C, CREBBP, FOXF1, ARID5B, ESRRG, ARID3A, ETV5, GATAD2B, RUNX1, GATAD2A, NR4A2, SP1, BCL6B, SP3, RARA, REL, HOXD9	1192	221	17446	2.91394	3.76e-07	2.69e-08	2.57e-08
GOTERM_MF_DIRECT	GO:0046872~metal ion binding	314	0.150733	4.28e-10	ZFP169, ZAK, CYP3A11, ZFP608, EHMT1, CBLB, IKZF2, ENO2, IKZF4, MYLK, ZC3H12C, ALKBH5, PEG10, OGFOD1, DPF1, BSN, RNF111, PRKCI, MBNL1, UNC13A, MBNL2, EBF1, SIAH1A, ENTPD7, RC3H1, YOD1, EBF3, RC3H2, AR, SCO1, CYP2U1, ZC3H11A, ATF7, SIK1, ZSCAN25, SF1, ZBTB8A, TSHZ3, TSHZ1, ZBTB1, GATA4, GATA3, NLK, KALRN, PPP3R1, PPP4C, NUAK2, ARSJ, HMOX1, STK38L, ZBTB7A, RIMKLB, RREB1, ZBED4, BARD1, EDEM3, CREBBP,…	1192	3355	17446	1.3698	4.75e-07	3.17e-08	3.03e-08
GOTERM_MF_DIRECT	GO:0004674~protein serine/threonine kinase activity	65	0.0312027	2.24e-09	GSK3B, BMPR2, DYRK2, TRIO, MAST4, ZAK, MYLK, STK11, GM4922, PIM1, NEK1, CPNE3, PRKACA, PRKACB, PRKG1, CSNK1G3, PRKCI, CSNK2A1, PDPK1, DYRK1A, LMTK2, VRK1, CSNK1E, KSR2, LATS1, SIK1, ALPK3, TSSK3, CSNK1G1, BRSK1, CAMK2D, PRKAA1, ROCK1, NLK, ACVR1B, STK4, KALRN, TTBK2, MAPK8, NUAK2, STK35, STK38L, PAK3, MARK2, MAPK4, MAP2K6, BRD4, CDK17, HIPK4, MAP3K1, NEK7, BRAF, HIPK3, HIPK2, CDK6, STK24, RPS6KB1…	1192	428	17446	2.22274	2.48e-06	1.55e-07	1.49e-07
GOTERM_MF_DIRECT	GO:0001228~transcriptional activator activity, RNA polymerase II transcription regulatory region sequence-specific binding	27	0.0129611	4.8e-09	CSRNP2, NFIX, ONECUT3, NR1I3, LEF1, ONECUT1, HOXD13, GATA4, CTCF, RBPJ, HIF1A, HSF2, TRPS1, ALX1, SOX9, GABPA, TFAP2A, CREBBP, MYOCD, FOXF1, ESRRG, ARID3A, ETV5, RUNX1, NR4A2, REST, MAF	1192	104	17446	3.79971	5.32e-06	3.13e-07	3e-07
GOTERM_MF_DIRECT	GO:0004672~protein kinase activity	73	0.0350431	1.6e-08	GSK3B, BMPR2, DYRK2, TRIO, MAST4, ZAK, IGF1R, MYLK, STK11, RASSF2, GM4922, PIM1, NEK1, SOX9, PRKACA, PRKACB, PRKG1, CSNK1G3, PRKCI, CSNK2A1, PDPK1, DYRK1A, LMTK2, VRK1, CSNK1E, KSR2, LATS1, SIK1, TSSK3, CSNK1G1, BRSK1, CAMK2D, PRKAA1, ROCK1, NLK, ACVR1B, STK4, KALRN, TTBK2, MAPK8, NUAK2, STK35, ERBB2, STK38L, CSK, PAK3, MARK2, MAPK4, MAP2K6, BRD4, CDK17, HIPK4, MAP3K1, YES1, INSR, NEK7, BRAF, HIP…	1192	531	17446	2.01209	1.78e-05	9.89e-07	9.47e-07
GOTERM_MF_DIRECT	GO:0000979~RNA polymerase II core promoter sequence-specific DNA binding	20	0.00960085	6.35e-08	TFAP2A, STAT5A, SMAD1, TCF7L2, CEBPB, HDAC2, SOX11, MITF, TBR1, FOS, GATA3, RBPJ, SMAD5, NR4A2, SP1, HSF2, MYC, SP3, SOX8, RREB1	1192	67	17446	4.36893	7.04e-05	3.71e-06	3.55e-06
GOTERM_MF_DIRECT	GO:0000981~RNA polymerase II transcription factor activity, sequence-specific DNA binding	34	0.0163214	7.21e-08	CEBPB, EHF, BHLHE41, FOXK1, GATA4, HIF1A, NPAS3, ELK4, SOX8, SOX9, MYBL1, SOX4, SOX5, TFAP2A, MEF2C, FOXJ2, NFATC2, ETV1, ZFP518A, POU4F1, ETV5, RUNX1, REST, ELF2, TFDP1, MAF, SP2, NFIA, NFIB, NFIC, REL, QRICH1, MKX, BMPR1A	1192	174	17446	2.85989	8e-05	4e-06	3.83e-06
GOTERM_MF_DIRECT	GO:0016301~kinase activity	84	0.0403235	1.04e-07	GSK3B, BMPR2, PANK3, DYRK2, TRIO, MAST4, ZAK, PANK1, HK2, IGF1R, MYLK, STK11, HYKK, PLAU, GM4922, NEK1, PIP4K2B, PRKACA, PRKACB, PRKG1, CSNK1G3, PRKCI, CSNK2A1, PDPK1, IPMK, FN3KRP, DYRK1A, LMTK2, VRK1, CSNK1E, KSR2, DCK, LATS1, CMPK1, SIK1, ALPK3, TSSK3, CSNK1G1, PFKFB2, BRSK1, CAMK2D, PRKAA1, ROCK1, AK1, PIK3R1, NLK, ACVR1B, STK4, KALRN, MAPK8, NUAK2, STK35, PRKAR2A, ERBB2, STK38L, CSK, PAK3, M…	1192	674	17446	1.82406	0.000116	5.51e-06	5.27e-06
GOTERM_MF_DIRECT	GO:0003705~transcription factor activity, RNA polymerase II distal enhancer sequence-specific binding	19	0.0091208	2.09e-07	TLE4, CEBPB, MEF2C, FOXF1, LEF1, ONECUT1, BHLHE41, SOX11, MITF, GATA4, AHR, POU3F1, HIF1A, POU4F1, FOXP1, MEIS1, CREB1, TFAP4, SOX9	1192	65	17446	4.27819	0.000232	1.06e-05	1.01e-05
GOTERM_MF_DIRECT	GO:0003730~mRNA 3'-UTR binding	17	0.00816072	2.68e-07	SECISBP2L, FMR1, ELAVL4, CIRBP, RC3H1, YBX2, MEX3D, ELAVL1, ZFP36L2, ZFP36L1, DAZL, HNRNPL, KHSRP, IGF2BP1, CPEB3, RBMS3, CPEB4	1192	53	17446	4.69454	0.000298	1.29e-05	1.24e-05
GOTERM_MF_DIRECT	GO:0035035~histone acetyltransferase binding	13	0.00624055	8.96e-07	CEBPB, MYOCD, CITED2, EPAS1, HIF1A, GLI3, NR4A3, CREB1, KANSL1, SP1, TAF7, 4933416C03RIK, ZBTB7A	1192	33	17446	5.76566	0.000993	4.14e-05	3.97e-05
GOTERM_MF_DIRECT	GO:0001046~core promoter sequence-specific DNA binding	15	0.00720063	9.95e-07	KLF10, ZFHX3, MEF2C, MYOCD, NFYA, RORA, GATA3, REST, NR4A3, THRAP3, SP1, NRIP1, SOX9, TOP1, SOX4	1192	45	17446	4.87864	0.00110253	4.41e-05	4.23e-05
GOTERM_MF_DIRECT	GO:0001078~transcriptional repressor activity, RNA polymerase II core promoter proximal region sequence-specific binding	25	0.0120011	6.01e-06	TSHZ3, TSHZ1, BHLHE41, ZBTB20, CTCF, GATA3, FOXO1, DACH1, CUX2, ZBTB7A, TFAP2A, CREBBP, MYEF2, BCL11A, ZFP217, NFATC2, EN1, FOXP2, FOXP1, SKI, REST, AEBP2, SP3, MKX, TCF3	1192	129	17446	2.83642	0.00664069	0.000256	0.000245
GOTERM_MF_DIRECT	GO:0008013~beta-catenin binding	19	0.0091208	1.16e-05	KDM6B, TCF7L2, GSK3B, CALCOCO1, CSNK2A1, CTNND2, LEF1, CTNNBIP1, RORA, GLI3, FOXO1, BCL9, AR, CDH2, TBL1XR1, DLG5, DACT3, SOX9, SKP1A	1192	84	17446	3.3105	0.0127598	0.000474	0.000454
GOTERM_MF_DIRECT	GO:0001105~RNA polymerase II transcription coactivator activity	13	0.00624055	1.2e-05	TFAP2A, RERE, CREBBP, MYOCD, PRRX1, CITED2, PSIP1, SOX11, POU3F1, POU3F2, SMARCA2, HIPK2, SOX4	1192	41	17446	4.64065	0.0131912	0.000474	0.000454
GOTERM_MF_DIRECT	GO:0046982~protein heterodimerization activity	62	0.0297626	1.67e-05	YWHAE, FMR1, BHLHE41, AHR, CD3E, ENO2, IKZF2, IKZF4, DMBX1, CASP8, MYC, ITGAV, SOX8, SOX9, GABPA, SOX4, SOX5, ZHX2, MEF2C, ZHX3, UNC13A, LIFR, FOS, HIST2H2BE, FOXP2, FOXP1, MAF, RARA, SOS1, PAFAH1B2, GTF2A1, CEBPB, ZFP423, NRN1, EPAS1, CEBPG, MTTP, ZBTB1, TXLNG, PDGFA, PIK3R1, CLCN3, HIF1A, ERBB2, ALX1, MAPK4, BARD1, SMAD1, DR1, GCA, BRAF, SYT14, INHBA, CFLAR, PBX1, NR4A2, MEIS1, TAF7, TAF4B, TCF…	1192	514	17446	1.76542	0.0183058	0.000637	0.00061
GOTERM_MF_DIRECT	GO:0019901~protein kinase binding	54	0.0259223	2.69e-05	GSK3B, USP37, CTNND1, KIF14, CBLB, ELAVL1, ACTB, CASP9, PPP1CB, SPRED2, TRIM6, CCND2, SYNGAP1, CDH2, DPYSL2, PRKACA, PPP1R12A, PDPK1, VRK1, CDC25C, YWHAZ, LATS1, RAPGEF2, SIK1, UTRN, CACUL1, PFKFB2, BRSK1, CHRNA7, GATA4, PIK3R1, AKAP5, HIF1A, MAPK4, SASH1, MAP2K6, HNRNPA0, SLC12A2, TCF7L2, SMAD1, MAP3K1, CDKN2C, BCL11A, INSR, LSM2, SKI, NR4A3, WNK1, DLG4, TAOK1, SPRY2, CDK12, CDK13, PAM	1192	434	17446	1.82106	0.0293843	0.000994	0.000952
GOTERM_MF_DIRECT	GO:0003729~mRNA binding	25	0.0120011	3.2e-05	CELF1, FMR1, SRSF1, ELAVL4, CSTF2T, YBX2, ELAVL1, ZFP36L1, NXF3, KHSRP, IGF2BP1, QK, SRRM4, RBFOX2, UPF3B, RC3H1, PTBP2, RC3H2, LIN28A, NOVA1, AGO2, HNRNPD, LUC7L3, CALR, LUC7L2	1192	142	17446	2.57674	0.0348393	0.00114387	0.0010954
GOTERM_MF_DIRECT	GO:0035925~mRNA 3'-UTR AU-rich region binding	7	0.0033603	6.46e-05	KHSRP, HNRNPD, CPEB3, ELAVL1, CPEB2, ZFP36L2, ZFP36L1	1192	12	17446	8.53761	0.0691033	0.00223765	0.00214281
GOTERM_MF_DIRECT	GO:0000987~core promoter proximal region sequence-specific DNA binding	10	0.00480042	8.97e-05	TFAP2A, CREBBP, MEF2C, SP1, UHRF1, ZFP516, MYC, DMRTC2, SP3, GATA3	1192	29	17446	5.04686	0.0947419	0.00301608	0.00288826
GOTERM_MF_DIRECT	GO:0004842~ubiquitin-protein transferase activity	42	0.0201618	0.000112	TRIM71, UHRF1, KLHL15, UBE2D3, RNF38, XIAP, KLHL33, UBE3A, CBLB, TRIM8, ZNRF2, ZNRF3, RMND5A, HECTD2, FBXO3, RNF151, SKP1A, RNF111, BARD1, UBE2H, AREL1, MAP3K1, WSB1, HACE1, DTX3L, FBXW7, UBE2C, KLHL28, SIAH1A, UBE4A, UBE2G1, FBXO11, FBXL14, RC3H2, MIB1, KLHL42, KLHL20, KLHL9, UBE2W, GAN, G2E3, RLIM	1192	326	17446	1.88561	0.116381	0.0036389	0.00348468
GOTERM_MF_DIRECT	GO:0031625~ubiquitin protein ligase binding	38	0.0182416	0.000115	YWHAE, GSK3B, RALB, CXCR4, KLHL11, PIK3R1, CASC3, NLK, HIF1A, FOXO1, CASP8, SUMO1, MYC, PRKAR2A, PCBP2, ERBB2, SUMO2, UBXN7, PRKACA, PRKACB, UBE2H, EGR2, FBXW7, UBE2C, FZD6, YOD1, UBE2G1, SMAD6, YWHAZ, SMAD5, SKI, NFKBIA, UBE2W, PER3, ABI2, SYT11, CALR, CACUL1	1192	284	17446	1.95833	0.119857	0.00364751	0.00349293
GOTERM_MF_DIRECT	GO:0032403~protein complex binding	44	0.0211219	0.000217	YWHAE, KHDRBS1, CDKN1B, PROS1, PZP, TULP3, TWF1, AKAP5, ADRB2, RBPJ, HIF1A, C8A, FLCN, STK11, CASP8, PPP4C, CDH2, SIN3A, MYC, NCK2, VHL, WASF1, PRKACA, NCOA1, ST13, INSR, CFLAR, YWHAZ, NFKBIA, REST, ABI2, CPS1, DLG4, GNAQ, MAP1B, KCNMA1, CDK2, GNB1, PDCL, STRN, APBA1, TOP1, VAMP2, SHANK1	1192	358	17446	1.79883	0.213803	0.00668116	0.00639801
GOTERM_MF_DIRECT	GO:0016740~transferase activity	135	0.0648057	0.000308	PRDM9, PANK3, TRIO, ZAK, PANK1, UBE2D3, GXYLT1, EHMT1, UBE3A, MYLK, IGF1R, STK11, HYKK, PAPOLG, GM4922, NEK1, PIP4K2B, LRAT, PRKACA, PRKACB, WHSC1L1, CSNK1G3, PRKCI, AREL1, GPT2, IPMK, DYRK1A, LMTK2, CDKAL1, VRK1, CSNK1E, ACLY, SOAT1, KAT6A, CMPK1, SIK1, ALPK3, TSSK3, CSNK1G1, KMT2E, BRSK1, KMT2D, UGT8A, KMT2C, AK1, STK4, NLK, KALRN, ACAT2, ACAT1, UGCG, NUAK2, STK35, ST3GAL4, STK38L, MARK2, MAP2K…	1192	1472	17446	1.34229	0.289647	0.00924165	0.00884999
GOTERM_MF_DIRECT	GO:0019904~protein domain specific binding	37	0.0177616	0.000345	YWHAE, DDX6, CTNND1, HMGB2, AKAP5, PIK3R1, LIN7C, AKAP2, GJA1, PPP3R1, XPO1, PRKAR2A, RAB6A, YWHAG, PRKCI, UNC13A, ABCC2, CBX3, ST13, INSR, ZBTB16, WNT5A, RDX, SCAMP1, YWHAZ, RHOA, SKI, HNRNPM, AR, TFDP1, RAP2B, RARA, CALM3, TACC1, STRN, CNTROB, OGT	1192	289	17446	1.8738	0.317891	0.0100658	0.00963918
GOTERM_MF_DIRECT	GO:0000980~RNA polymerase II distal enhancer sequence-specific DNA binding	15	0.00720063	0.000365	TFAP2A, MEF2C, SMARCC1, HDAC2, SMARCC2, ZBTB16, CHD4, POU4F1, ACTB, GATAD2B, FLI1, SFPQ, CREB1, REL, TCF3	1192	73	17446	3.00738	0.333259	0.0103918	0.00995139
GOTERM_MF_DIRECT	GO:0017124~SH3 domain binding	20	0.00960085	0.00039	KHDRBS1, SH3KBP1, AFAP1, CBLB, CD3E, ENAH, CASP9, GJA1, SYNGAP1, ABI2, DPYSL3, CCDC6, SH3BGRL2, SIRPA, QK, PAK3, SOS1, EPS15, PICALM, SHANK1	1192	118	17446	2.48066	0.351412	0.0108218	0.0103632
GOTERM_MF_DIRECT	GO:0000976~transcription regulatory region sequence-specific DNA binding	12	0.00576051	0.000764	TFAP2A, SFPQ, KDM3B, POU2F1, CBX3, SIN3A, PSPC1, NFATC2, SOX11, SOX9, GATA3, SOX4	1192	53	17446	3.31379	0.571557	0.0204961	0.0196275
GOTERM_MF_DIRECT	GO:0008135~translation factor activity, RNA binding	6	0.00288025	0.000776	EIF2S3X, SOX11, CPEB3, CPEB2, EIF4G2, CPEB4	1192	12	17446	7.31795	0.577333	0.0204961	0.0196275
GOTERM_MF_DIRECT	GO:0008266~poly(U) RNA binding	7	0.0033603	0.000909	KHDRBS1, ATXN1, FMR1, CIRBP, MSI1, MSI2, DIS3L2	1192	18	17446	5.69174	0.635133	0.0234364	0.0224431
GOTERM_MF_DIRECT	GO:0005524~ATP binding	134	0.0643257	0.00109435	EIF4A1, PANK3, TRIO, ZAK, PANK1, UBE2D3, HNRNPU, ACTB, MYLK, ABCA15, IGF1R, STK11, KIF5C, PAPOLG, GM4922, PIM1, NEK1, PIP4K2B, KIF21A, PRKACA, PRKACB, CSNK1G3, PRKCI, CSNK2A1, IPMK, GM17087, DYRK1A, LMTK2, ATP11B, VRK1, ACSL4, CSNK1E, ATP1B1, RUNX1, ACLY, DYNC1LI2, CMPK1, SIK1, ALPK3, TSSK3, CSNK1G1, PFKFB2, BRSK1, DDX6, SRCAP, YTHDC2, AK1, RHOBTB3, TWF1, STK4, NLK, KALRN, TTBK2, NUAK2, STK35, MY…	1192	1507	17446	1.3014	0.703081	0.0275826	0.0264136
GOTERM_MF_DIRECT	GO:0042826~histone deacetylase binding	18	0.00864076	0.00151801	YWHAE, CEBPB, MEF2C, MYOCD, CBX5, LEF1, BHLHE41, HIF1A, GLI3, MAPK8, SFPQ, TFAP4, SP2, SP1, NRIP1, RARA, HNRNPD, SIK1	1192	112	17446	2.3522	0.81451	0.0374105	0.0358251
GOTERM_MF_DIRECT	GO:0019899~enzyme binding	43	0.0206418	0.00170167	KMT2E, YWHAE, HDAC2, BTG1, TRIO, TULP3, CASC3, ADRB2, LDB2, KALRN, HIF1A, MYLK, ACAT1, PPP3R1, MAPK8, CDH2, PCBP2, HMOX1, TSPAN5, VHL, EIF4E, NCOA1, AKIRIN2, ZFHX3, YES1, CBX3, PTGES3, CBX1, APOA1, PDE4DIP, HSPA2, FKBP1A, NFKBIA, AR, GOLPH3, CREB1, HNRNPUL1, ALB, CYP1A2, RARA, MDM4, ATF7, LUC7L2	1192	384	17446	1.63892	0.84874	0.041025	0.0392863
GOTERM_MF_DIRECT	GO:0008270~zinc ion binding	99	0.0475242	0.00185386	ZFAND6, EHMT1, CBLB, RORA, NPEPPS, PEG10, DPF1, RNF111, WHSC1L1, RNF44, SIAH1A, RC3H1, FBXO11, RC3H2, DCTD, AR, KAT6A, UTRN, SF1, KMT2E, KMT2D, KMT2C, GATA4, GATA3, LPP, PHF21A, PHF21B, BARD1, CREBBP, ZFHX3, MICAL3, ESRRG, LNPEP, NR2F2, MEX3D, MEX3C, NR4A2, LIN28B, LIN28A, MEX3A, NR4A3, ALB, MDM4, PAM, ZCCHC3, LHX9, TRIM71, RERE, KDM5B, PHF2, KDM5C, ZCCHC11, KDM5D, TRIM30D, FHL3, CHD4, SH3RF1, PH…	1192	1075	17446	1.34786	0.87227	0.0437432	0.0418894
GOTERM_MF_DIRECT	GO:0000900~translation repressor activity, nucleic acid binding	5	0.00240021	0.00206171	PURA, RARA, CPEB3, CPEB2, CPEB4	1192	9	17446	8.13106	0.898611	0.047634	0.0456152
GOTERM_MF_DIRECT	GO:0003714~transcription corepressor activity	22	0.0105609	0.00233779	TLE4, ATF7IP, CASP8AP2, KDM5B, ZHX2, RBFOX2, ZHX3, BCL11A, CITED2, BHLHE41, IRF2BP2, SIRT6, HIPK3, HIPK2, SKI, AEBP2, TBL1XR1, SIN3A, NRIP1, RARA, LHX9, RUNX1T1	1192	157	17446	2.05089	0.925402	0.0529103	0.0506679
GOTERM_MF_DIRECT	GO:0003713~transcription coactivator activity	24	0.011521	0.00271646	KMT2E, TFAP2A, NCOA1, GTF2A1, PHF2, CALCOCO1, CREBBP, MYOCD, CITED2, ARID5B, UBE3A, GATA4, GATA3, TFDP1, MED13, THRAP3, KAT6A, NRIP1, JMY, RARA, TAF7, TAF4B, TCF3, 4933416C03RIK	1192	180	17446	1.95145	0.951035	0.0602511	0.0576976
GOTERM_MF_DIRECT	GO:0000287~magnesium ion binding	26	0.0124811	0.00282284	BRSK1, DYRK2, MAST4, ZAK, GTPBP10, ENO2, NLK, STK4, NUDT3, STK11, NUAK2, STK38L, BPNT1, PRKACB, MARK2, PRPS1L3, DIS3L2, CSNK1G3, ATP11B, DCK, LATS1, WNK1, IMPAD1, SIK1, TSSK3, CSNK1G1	1192	202	17446	1.88383	0.956498	0.0613828	0.0587814
GOTERM_MF_DIRECT	GO:0071837~HMG box domain binding	7	0.0033603	0.00368188	EGR2, MEF2C, PRRX1, SP1, HOXC4, GATA3, POU3F2	1192	23	17446	4.45441	0.983273	0.0785231	0.0751953
GOTERM_MF_DIRECT	GO:0008139~nuclear localization sequence binding	7	0.0033603	0.00462989	NFKBIA, KPNA6, KPNA7, KPNA4, TNPO1, LBR, TNPO2	1192	24	17446	4.26881	0.99418	0.0968189	0.0927157
GOTERM_MF_DIRECT	GO:0061630~ubiquitin protein ligase activity	25	0.0120011	0.00471436	TRIM71, UHRF1, RNF38, XIAP, UBE3A, CBLB, CCNC, MED18, ZNRF2, TRIM6, VHL, SKP1A, RNF111, UBE2H, RNF44, UBE2C, SIAH1A, MSL2, UBE4A, UBE2G1, UBE2W, G2E3, RLIM, CACUL1, RNF165	1192	199	17446	1.83868	0.994703	0.0968189	0.0927157
GOTERM_MF_DIRECT	GO:0035326~enhancer binding	5	0.00240021	0.00483516	SP1, LEF1, HNRNPU, AHR, SOX9	1192	11	17446	6.65268	0.99537	0.0974944	0.0933625
GOTERM_MF_DIRECT	GO:0070491~repressing transcription factor binding	8	0.00384034	0.00504741	TLE4, SKI, CBX5, ZFP703, MYC, TCF3, EIF4E, RUNX1	1192	32	17446	3.65898	0.996345	0.0999568	0.0957206
GOTERM_MF_DIRECT	GO:0003779~actin binding	37	0.0177616	0.00536274	WIPF2, SYNPO2, ARPC1A, TWF1, CXCR4, FHL3, KLHL33, AKAP5, WASL, MYLK, FGD4, CFL2, MYO6, STK38L, DMD, WASF1, YWHAG, PHACTR4, PLS1, CAP1, ACTR2, TPM3, RDX, TMOD2, MICAL3, AFAP1, MTSS1L, MTSS1, KLHL20, ENAH, MARCKS, DAAM1, MAP1B, KCNMA1, JMY, UTRN, PFN1	1192	338	17446	1.60216	0.997429	0.104338	0.0999164
GOTERM_MF_DIRECT	GO:0016706~oxidoreductase activity, acting on paired donors, with incorporation or reduction of molecular oxygen, 2-oxoglutarate as one donor, and incorporation of one atom each of oxygen into both donors	7	0.0033603	0.00574593	KDM5B, ALKBH5, KDM5C, KDM5D, OGFOD1, TET3, PHF8	1192	25	17446	4.09805	0.998323	0.109866	0.10521
GOTERM_MF_DIRECT	GO:0017091~AU-rich element binding	6	0.00288025	0.00595321	ELAVL4, MEX3D, ELAVL1, ZFP36L2, ZFP36L1, HNRNPA0	1192	18	17446	4.87864	0.998669	0.111569	0.10684
GOTERM_MF_DIRECT	GO:0018024~histone-lysine N-methyltransferase activity	8	0.00384034	0.00603618	KMT2E, KMT2D, PRDM9, SETD1B, KMT2C, SETD7, EHMT1, WHSC1L1	1192	33	17446	3.5481	0.998787	0.111569	0.10684
GOTERM_MF_DIRECT	GO:0045499~chemorepellent activity	7	0.0033603	0.0085463	SEMA5A, SEMA6B, SEMA6A, SEMA4D, SEMA6D, APOA1, NRG1	1192	27	17446	3.79449	0.999927	0.155374	0.14879
GOTERM_MF_DIRECT	GO:0046332~SMAD binding	10	0.00480042	0.00908225	FKBP1A, SKI, PURA, CREBBP, CITED2, CREB3L1, ACVR1B, RNF111, BMPR1A, HIPK2	1192	53	17446	2.76149	0.99996	0.162455	0.15557
GOTERM_MF_DIRECT	GO:0070016~armadillo repeat domain binding	5	0.00240021	0.00938634	TCF7L2, CALCOCO1, LEF1, CTNNBIP1, STRN	1192	13	17446	5.62919	0.999971	0.162648	0.155755
GOTERM_MF_DIRECT	GO:0005159~insulin-like growth factor receptor binding	5	0.00240021	0.00938634	INSR, IGF2, IGF1, PIK3R1, YWHAG	1192	13	17446	5.62919	0.999971	0.162648	0.155755
GOTERM_MF_DIRECT	GO:0004879~RNA polymerase II transcription factor activity, ligand-activated sequence-specific DNA binding	8	0.00384034	0.00987095	NR4A2, AR, NR4A3, RARA, RORA, ESRRG, AHR, NR2F2	1192	36	17446	3.25242	0.999983	0.168414	0.161276
GOTERM_MF_DIRECT	GO:0001103~RNA polymerase II repressing transcription factor binding	7	0.0033603	0.0102622	GTF2A1, TCF7L2, HDAC2, SIN3A, SP1, CHD4, RBPJ	1192	28	17446	3.65898	0.999989	0.172436	0.165128
GOTERM_MF_DIRECT	GO:0003690~double-stranded DNA binding	18	0.00864076	0.0112603	STAT5A, ZBTB16, CEBPG, HMGB2, NUCKS1, FOS, HMGB1, SAFB, PURA, KLF6, MAF, CREB1, SLTM, SP1, NFIB, MYC, NFIC, SP3	1192	136	17446	1.93711	0.999996	0.186383	0.178484
GOTERM_MF_DIRECT	GO:0030165~PDZ domain binding	16	0.00768068	0.0124291	FZD3, CADM1, PLEKHA1, FZD7, KIF14, LIN7C, CLCN3, CXXC4, GJA1, RPS6KB1, DLG4, CCDC88C, RAPGEF2, APBA1, TCF3, LNX2	1192	116	17446	2.01875	0.999999	0.202705	0.194114
GOTERM_MF_DIRECT	GO:0035064~methylated histone binding	9	0.00432038	0.0133701	PHF2, CBX5, UHRF1, FMR1, MTF2, ATRX, SPIN1, CDYL2, PHF8	1192	47	17446	2.80262	1	0.214891	0.205784
GOTERM_MF_DIRECT	GO:0035613~RNA stem-loop binding	4	0.00192017	0.0137025	DAZAP1, FMR1, RC3H1, CPEB3	1192	8	17446	7.31795	1	0.217087	0.207887
GOTERM_MF_DIRECT	GO:0003712~transcription cofactor activity	10	0.00480042	0.014465	ZFP710, CALCOCO1, CREBBP, MED13, THRAP3, CITED2, NRIP1, NRG1, PHF21A, PHF21B	1192	57	17446	2.5677	1	0.22459	0.215072
GOTERM_MF_DIRECT	GO:0030332~cyclin binding	6	0.00288025	0.0145811	CDK6, FBXW7, CDK2, CDK12, CDK13, CDK14	1192	22	17446	3.99161	1	0.22459	0.215072
GOTERM_MF_DIRECT	GO:0008179~adenylate cyclase binding	5	0.00240021	0.0160648	CAP1, CHRNA7, CALM3, ADRB2, AKAP5	1192	15	17446	4.87864	1	0.244053	0.23371
GOTERM_MF_DIRECT	GO:0042803~protein homodimerization activity	71	0.034083	0.0181223	FMR1, SCHIP1, BHLHE41, HP, CPOX, ENO2, IKZF2, ELAVL1, IKZF4, DMBX1, TRIM8, NPPC, GLIPR2, LRRFIP1, PRKG1, ZHX2, ZHX3, UNC13A, ZBTB38, SIAH1A, APOA4, TERF1, DCK, FOXP2, FOXP1, MAF, KCNMA1, PAFAH1B2, CAMK2D, CEBPB, ZFP423, NRN1, CHRNA7, CEBPG, ZBTB1, PDGFA, ADRB2, STK4, ACAT1, INPP5F, HSF2, PRKAR2A, HMOX1, ALX1, MAPK4, RUNX1T1, BARD1, SMAD1, CBX5, SLC16A1, AMBP, CADM1, GCA, ZBTB16, GSR, RDX, CBX1, A…	1192	798	17446	1.30219	1	0.27159	0.26008
GOTERM_MF_DIRECT	GO:0035198~miRNA binding	5	0.00240021	0.0202857	TRIM71, MEF2C, LIN28A, FMR1, AGO2	1192	16	17446	4.57372	1	0.299958	0.287245
GOTERM_MF_DIRECT	GO:0042393~histone binding	16	0.00768068	0.0217829	BRD1, DTX3L, UHRF1, SFMBT2, LEF1, ATRX, DEK, SMARCA2, PHF21A, PHF21B, CTCFL, ATAD2B, TBL1XR1, ANP32E, PTMA, SUPT16	1192	124	17446	1.8885	1	0.314716	0.301379
GOTERM_MF_DIRECT	GO:0008565~protein transporter activity	11	0.00528046	0.0218514	XPO1, AP1G1, KPNA6, KPNA7, NUTF2, KPNA4, AP3S1, AP1S3, TNPO1, SEC62, TNPO2	1192	71	17446	2.26753	1	0.314716	0.301379
GOTERM_MF_DIRECT	GO:0004691~cAMP-dependent protein kinase activity	3	0.00144013	0.0254666	AKAP13, PRKACA, PRKACB	1192	4	17446	10.9769	1	0.362083	0.346738
GOTERM_MF_DIRECT	GO:0070888~E-box binding	7	0.0033603	0.0258921	TFAP4, MYC, BHLHE41, AHR, GATA3, TCF3, HIF1A	1192	34	17446	3.01327	1	0.363473	0.348069
GOTERM_MF_DIRECT	GO:0031386~protein tag	4	0.00192017	0.0264964	SUMO1, SUMO3, SUMO2, NFATC2IP	1192	10	17446	5.85436	1	0.367307	0.35174
GOTERM_MF_DIRECT	GO:0005158~insulin receptor binding	7	0.0033603	0.0295035	PDPK1, DOK6, IGF2, IGF1, PIK3R1, FRS3, IGF1R	1192	35	17446	2.92718	1	0.403943	0.386823
GOTERM_MF_DIRECT	GO:0001085~RNA polymerase II transcription factor binding	9	0.00432038	0.0321359	AR, GSK3B, CREBBP, KDM5C, TRPS1, ID4, GATA4, MKX, GATA3	1192	55	17446	2.39497	1	0.434619	0.4162
GOTERM_MF_DIRECT	GO:0035255~ionotropic glutamate receptor binding	6	0.00288025	0.0337483	GSK3B, DLG4, CANX, NETO2, ADRB2, SHANK1	1192	27	17446	3.25242	1	0.450926	0.431816
GOTERM_MF_DIRECT	GO:0050321~tau-protein kinase activity	4	0.00192017	0.0346194	GSK3B, BRSK1, PRKAA1, MARK2	1192	11	17446	5.32215	1	0.457059	0.437688
GOTERM_MF_DIRECT	GO:0042800~histone methyltransferase activity (H3-K4 specific)	5	0.00240021	0.0367311	KMT2E, PRDM9, SETD1B, KMT2C, WHSC1L1	1192	19	17446	3.85155	1	0.474707	0.454588
GOTERM_MF_DIRECT	GO:0019903~protein phosphatase binding	12	0.00576051	0.0368122	STAT5A, YWHAE, CDKN1B, CDH2, DLG4, INSR, CDC27, CTNND1, ERBB2, SHOC2, CSK, PIK3R1	1192	88	17446	1.99581	1	0.474707	0.454588
GOTERM_MF_DIRECT	GO:0004702~receptor signaling protein serine/threonine kinase activity	9	0.00432038	0.0387423	BMPR2, STK24, TAOK1, NEK1, PAK3, ACVR1B, STK4, BMPR1A, MAP2K6	1192	57	17446	2.31093	1	0.493853	0.472924
GOTERM_MF_DIRECT	GO:0097100~supercoiled DNA binding	3	0.00144013	0.0405385	HMGB2, PSIP1, HMGB1	1192	5	17446	8.78154	1	0.505138	0.48373
GOTERM_MF_DIRECT	GO:0032453~histone demethylase activity (H3-K4 specific)	3	0.00144013	0.0405385	KDM5B, KDM5C, KDM5D	1192	5	17446	8.78154	1	0.505138	0.48373
GOTERM_MF_DIRECT	GO:0019003~GDP binding	9	0.00432038	0.0502565	RAB21, RAP2B, RALB, RAB14, RAB18, MIEF1, RHOA, RAB8B, RAB11B	1192	60	17446	2.19539	1	0.61408	0.588054
GOTERM_MF_DIRECT	GO:0030215~semaphorin receptor binding	5	0.00240021	0.0509426	SEMA5A, SEMA6B, SEMA6A, SEMA4D, SEMA6D	1192	21	17446	3.48474	1	0.61408	0.588054
GOTERM_MF_DIRECT	GO:0000993~RNA polymerase II core binding	5	0.00240021	0.0509426	UVSSA, AGO2, WAC, CDC73, BRD4	1192	21	17446	3.48474	1	0.61408	0.588054
GOTERM_MF_DIRECT	GO:0001972~retinoic acid binding	4	0.00192017	0.0542164	CYP26B1, RARA, LRAT, NR2F2	1192	13	17446	4.50336	1	0.646516	0.619117
GOTERM_MF_DIRECT	GO:0016874~ligase activity	34	0.0163214	0.0554213	TRIM71, UHRF1, PELI2, RNF38, XIAP, UBE3A, CBLB, PFAS, SH3RF1, TRIM8, NEURL1B, ZNRF2, TRIM6, ZNRF3, HECTD2, RIMKLB, RNF111, BARD1, EGR2, AREL1, HACE1, DTX3L, SIAH1A, MSL2, UBE4A, ACSL4, MEX3C, RC3H2, ACSF2, MIB1, CPS1, G2E3, RLIM, TTLL8	1192	362	17446	1.37464	1	0.653853	0.626142
GOTERM_MF_DIRECT	GO:0043559~insulin binding	3	0.00144013	0.0580941	INSR, PIK3R1, IGF1R	1192	6	17446	7.31795	1	0.664189	0.636041
GOTERM_MF_DIRECT	GO:0045182~translation regulator activity	3	0.00144013	0.0580941	PPP1R15B, IGF2BP1, YBX2	1192	6	17446	7.31795	1	0.664189	0.636041
GOTERM_MF_DIRECT	GO:0043426~MRF binding	3	0.00144013	0.0580941	CREBBP, TSC22D3, BHLHE41	1192	6	17446	7.31795	1	0.664189	0.636041
GOTERM_MF_DIRECT	GO:0050998~nitric-oxide synthase binding	5	0.00240021	0.0590229	CAMK2D, CDH2, CALM3, DMD, ACTB	1192	22	17446	3.32634	1	0.667922	0.639615
GOTERM_MF_DIRECT	GO:0042802~identical protein binding	54	0.0259223	0.0601604	KDM5C, FMR1, SCHIP1, CPOX, CASC3, ACTB, IGF1R, TRIM8, CASP8, ZHX2, FNBP1, FBXW7, APLP2, DYNLT3, SIAH1A, APOA1, RGMB, POU3F2, FRS3, YWHAZ, MTSS1, CREB1, DAAM1, BCAT1, SHANK1, KHDRBS1, ATL3, UHRF1, XIAP, SNX33, MIEF1, STK4, ATXN1, PRRC1, ERBB2, CSK, KCNJ2, CASP8AP2, SMAD1, CBX3, ST13, ZBTB16, CBX1, FOXJ2, BRAF, HOOK3, INHBA, SMAD6, COL1A1, NFKBIA, ALB, FSBP, MAP3K13, PICALM	1192	625	17446	1.26454	1	0.673919	0.645358
GOTERM_MF_DIRECT	GO:0005089~Rho guanyl-nucleotide exchange factor activity	10	0.00480042	0.0641305	FARP2, ARHGEF11, NET1, AKAP13, FGD4, ARHGEF12, TRIO, SOS1, KALRN, VAV2	1192	74	17446	1.97783	1	0.711207	0.681066
GOTERM_MF_DIRECT	GO:0097110~scaffold protein binding	8	0.00384034	0.06744	NLGN3, GJA1, CASP8, DLG4, CHRNA7, NCK2, XIAP, SHANK1	1192	53	17446	2.20919	1	0.740505	0.709122
GOTERM_MF_DIRECT	GO:0001047~core promoter binding	10	0.00480042	0.0686798	REST, CALCOCO1, SFPQ, HDAC2, KANSL1, PSPC1, AGO2, HNRNPU, SAFB, RUNX1	1192	75	17446	1.95145	1	0.746725	0.715078
GOTERM_MF_DIRECT	GO:0008536~Ran GTPase binding	6	0.00288025	0.0711146	RANBP1, XPO1, RANBP10, NUTF2, TNPO1, TNPO2	1192	33	17446	2.66107	1	0.76569	0.73324
GOTERM_MF_DIRECT	GO:0003785~actin monomer binding	5	0.00240021	0.0770852	PFN4, MTSS1L, TWF1, PFN1, MTSS1	1192	24	17446	3.04915	1	0.795572	0.761856
GOTERM_MF_DIRECT	GO:0035257~nuclear hormone receptor binding	5	0.00240021	0.0770852	NCOA1, TCF7L2, NRIP1, NCOA7, HIF1A	1192	24	17446	3.04915	1	0.795572	0.761856
GOTERM_MF_DIRECT	GO:0005078~MAP-kinase scaffold activity	3	0.00144013	0.0777245	AKAP13, DUSP19, KSR2	1192	7	17446	6.27253	1	0.795572	0.761856
GOTERM_MF_DIRECT	GO:0034046~poly(G) binding	3	0.00144013	0.0777245	ATXN1, FMR1, HNRNPU	1192	7	17446	6.27253	1	0.795572	0.761856
GOTERM_MF_DIRECT	GO:0034236~protein kinase A catalytic subunit binding	4	0.00192017	0.0779959	GSK3B, PRKAR2A, CSK, SOX9	1192	15	17446	3.90291	1	0.795572	0.761856
GOTERM_MF_DIRECT	GO:0004693~cyclin-dependent protein serine/threonine kinase activity	6	0.00288025	0.0789116	CDK17, CDK6, CDK2, CDK12, CDK13, CDK14	1192	34	17446	2.58281	1	0.795572	0.761856
GOTERM_MF_DIRECT	GO:0001205~transcriptional activator activity, RNA polymerase II distal enhancer sequence-specific binding	6	0.00288025	0.0789116	ZEB2, MEF2C, CUX1, REL, TCF3, POU4F1	1192	34	17446	2.58281	1	0.795572	0.761856
GOTERM_MF_DIRECT	GO:0033613~activating transcription factor binding	5	0.00240021	0.0870359	CREBBP, MEF2C, ZFP516, PSIP1, GATA4	1192	25	17446	2.92718	1	0.869575	0.832722
GOTERM_MF_DIRECT	GO:0008301~DNA binding, bending	4	0.00192017	0.0913136	LEF1, HMGB2, HMGB1, TERF1	1192	16	17446	3.65898	1	0.896166	0.858186
GOTERM_MF_DIRECT	GO:0030553~cGMP binding	4	0.00192017	0.0913136	PDE6H, CNGA3, PDE5A, PRKG1	1192	16	17446	3.65898	1	0.896166	0.858186
GOTERM_MF_DIRECT	GO:0004721~phosphoprotein phosphatase activity	15	0.00720063	0.092709	DUSP5, PPP1R12A, PTPRS, DUSP19, CTDSPL2, PPM1K, CDC25C, DUSP7, PTPRD, PPP1CB, PTP4A1, PPP6C, PPP3R1, PPP4C, DUSP10	1192	139	17446	1.57941	1	0.90188	0.863658
GOTERM_MF_DIRECT	GO:0051213~dioxygenase activity	10	0.00480042	0.0943852	KDM6B, PHF2, KDM5B, ALKBH5, KDM5C, KDM5D, KDM3B, OGFOD1, TET3, ADO	1192	80	17446	1.82949	1	0.909316	0.870779
GOTERM_MF_DIRECT	GO:0001158~enhancer sequence-specific DNA binding	5	0.00240021	0.0975731	HMGB2, SOX11, GATA4, SOX9, GATA3	1192	26	17446	2.8146	1	0.909316	0.870779
GOTERM_MF_DIRECT	GO:0042162~telomeric DNA binding	5	0.00240021	0.0975731	UPF2, UPF1, HNRNPD, TERF1, SMG7	1192	26	17446	2.8146	1	0.909316	0.870779
GOTERM_MF_DIRECT	GO:0043425~bHLH transcription factor binding	5	0.00240021	0.0975731	SP1, BHLHE41, SOX9, TCF3, IKZF4	1192	26	17446	2.8146	1	0.909316	0.870779
GOTERM_MF_DIRECT	GO:0030295~protein kinase activator activity	5	0.00240021	0.0975731	STK11, WNK1, TAOK1, DUSP19, HMGB1	1192	26	17446	2.8146	1	0.909316	0.870779
GOTERM_MF_DIRECT	GO:0001227~transcriptional repressor activity, RNA polymerase II transcription regulatory region sequence-specific binding	8	0.00384034	0.0987101	DMBX1, ZEB2, SATB1, BCL6B, ARID5B, JARID2, HOXD9, FOXO1	1192	58	17446	2.01875	1	0.912246	0.873585

## Sheet: Cellular Component
Category	Term	Count	%	PValue	Genes	List Total	Pop Hits	Pop Total	Fold Enrichment	Bonferroni	Benjamini	FDR
GOTERM_CC_DIRECT	GO:0005634~nucleus	652	0.312988	3.61e-57	EHF, HNRNPU, EHMT1, DCAF8, DMP1, RBPJ, ELK4, ALKBH5, RAVER1, MYC, GM4922, CREB3L1, MYB, BBX, PIP4K2B, DIP2B, PRKACA, PRKACB, RNF111, PRKCI, MBNL1, MEF2C, MBNL2, RBFOX2, NUP210, CSNK2A1, SOX11, AR, ZSCAN25, PRR11, SF1, ZBTB8A, SEH1L, SET, MEAF6, SRCAP, NAIF1, GATA4, GATA3, HIF1A, PPP4C, MYO6, GAR1, HMOX1, HOXC4, ALX1, RREB1, ZBTB7A, BARD1, PRPF38B, CREBBP, HACE1, SETD1B, UPF3B, NFATC2, IRF2BP2, BR…	1270	6019	19662	1.67705	2.3e-54	2.3e-54	2.2e-54
GOTERM_CC_DIRECT	GO:0005654~nucleoplasm	248	0.11905	2.48e-27	EHF, HNRNPU, EHMT1, CCNC, CBLB, RBPJ, IKZF4, ELK4, MYC, CDC27, MYB, FBXO3, BBX, PIP4K2B, SOX9, PRKACA, RNF111, SOX4, SMARCC1, MEF2C, MBNL1, RBFOX2, SMARCC2, SFMBT2, EBF1, CIRBP, CSNK1E, SCAMP1, RC3H2, RUNX1, ATF7, BCORL1, SF1, SET, TSHZ3, MEAF6, NAIF1, ZBTB1, MYO6, PCBP2, MIER1, HOXC4, ALX1, ARGLU1, RREB1, BARD1, STAT5A, CREBBP, EGR2, BCL11A, MICAL3, NFATC2, SMARCA2, PBX1, MED13L, HNRNPL, HNRNPM,…	1270	1935	19662	1.98424	1.58e-24	7.88e-25	7.55e-25
GOTERM_CC_DIRECT	GO:0005737~cytoplasm	590	0.283225	1.16e-22	TRIO, WIPF2, HNRNPU, DCAF8, DMP1, RBPJ, FNBP1L, ENO2, MYLK, GLS, ELK4, GJA1, SYNGAP1, RAVER1, MYC, DPYSL2, CSPP1, GM4922, DPYSL3, BBX, LRAT, PIP4K2B, DIP2B, PRKACA, CEP97, PRKACB, RNF111, PRKCI, MBNL1, MEF2C, UNC13A, MBNL2, RBFOX2, FNBP1, RC3H1, AFAP1, SOX11, IFT80, RC3H2, ATG12, LCE1C, AR, DYNC1LI2, DAAM1, MAP1B, RPL24, PRR11, SF1, SET, MEAF6, HIF1A, SKA2, PPP3R1, PPP4C, PRKAR2A, C9, MYO6, RREB1…	1270	6631	19662	1.37752	7.36e-20	2.45e-20	2.35e-20
GOTERM_CC_DIRECT	GO:0005667~transcription factor complex	46	0.0220819	2.81e-09	HDAC2, ONECUT3, EPAS1, SATB2, LEF1, GATA4, AHR, LDB2, GATA3, RBPJ, HIF1A, DMBX1, DACH1, SIN3A, TRPS1, SALL4, ALX1, SOX9, ATF7IP, TFAP2A, SMAD1, TCF7L2, ZFHX3, CREBBP, POU2F1, NFATC2, FOS, PAX5, SMAD6, POU3F1, SMAD5, POU3F2, TRERF1, PBX1, SKI, MEIS1, NR4A3, MAFB, TFDP1, CREB1, CDK2, REL, TAF7, TAF4B, MKX, TCF3	1270	267	19662	2.66729	1.79e-06	4.13e-07	3.96e-07
GOTERM_CC_DIRECT	GO:0016607~nuclear speck	39	0.0187216	3.25e-09	KMT2E, RBM27, POLDIP3, EPAS1, SRSF1, CASC3, HIF1A, GLI3, ALKBH5, BCLAF1, SUMO1, PABPN1, NRIP1, PRKACA, RREB1, SRSF10, MEF2C, MYOCD, RBM15, WTAP, SETD1B, ALYREF, ZBTB16, DYRK1A, NOC3L, GATAD2B, GATAD2A, PSPC1, THRAP3, SRSF2, WAC, ACIN1, LUC7L3, FAM76B, CDK12, SRSF5, PPIG, CDK13, LUC7L2	1270	205	19662	2.94534	2.07e-06	4.13e-07	3.96e-07
GOTERM_CC_DIRECT	GO:0043234~protein complex	79	0.0379233	1.83e-08	GSK3B, CDKN1B, PROS1, HMGB2, CHD4, IL1RAP, RBPJ, ACTB, STK11, PCM1, CASP8, RASSF2, CDH2, SIN3A, DPYSL2, SALL4, MYC, SOX9, PRKACA, CEP97, RNF111, PRKCI, MEF2C, SMARCC1, UNC13A, MREG, SMARCC2, TRPC1, MITF, YWHAZ, ATG12, RUNX1, AR, PLCB3, KCNMA1, CANX, RAPGEF2, UTRN, RNF165, CAMK2D, PRKAA1, HDAC2, SET, SRCAP, ZFP703, PELI2, XIAP, PIK3R1, AKAP5, STK4, AKAP2, ZNRF2, ATXN1, PRKAR2A, MYO6, DMD, EIF4E, S…	1270	628	19662	1.94756	1.17e-05	1.94e-06	1.86e-06
GOTERM_CC_DIRECT	GO:0017053~transcriptional repressor complex	16	0.00768068	2.76e-06	AKIRIN2, HDAC2, CBX5, SMARCC2, ZBTB16, BHLHE41, ARID4A, GLI3, SKI, REST, TFAP4, TBL1XR1, SIN3A, MIER1, SP3, RUNX1T1	1270	58	19662	4.27087	0.00175292	0.000251	0.00024
GOTERM_CC_DIRECT	GO:0000932~cytoplasmic mRNA processing body	17	0.00816072	1.57e-05	TRIM71, UPF1, DDX6, YTHDF2, RC3H1, RC3H2, ZFP36L1, LSM2, LIN28A, CNOT7, PAN3, AGO2, TOP1, EIF4E, TNRC6A, TNRC6B, DIS3L2	1270	74	19662	3.55665	0.00995091	0.00125008	0.00119898
GOTERM_CC_DIRECT	GO:0005829~cytosol	158	0.0758467	3.12e-05	AHCYL1, TRAF3IP1, PANK1, CTNND1, WWC2, UBE3A, AHR, ACTB, GLS, NPEPPS, GJA1, STK11, CCND2, DPYSL2, KHSRP, MYB, DPYSL3, KPNA6, KPNA7, KPNA4, CPNE3, PRKACA, PRKACB, PRKCI, MEF2C, AREL1, CTNNBIP1, SIAH1A, LMTK2, YOD1, CSNK1E, ATG12, ACLY, MAP1B, SIK1, UPRT, ACOT6, PFN1, GNAZ, SET, RHOBTB3, PIK3R1, HIF1A, ACAT2, FOXO1, ZFP36L2, TTBK2, ZFP36L1, PPP3R1, HMOX1, PMAIP1, RAB6A, MAP2K6, STAT5A, TFAP2A, YES1…	1270	1784	19662	1.37115	0.0196547	0.00220557	0.00211541
GOTERM_CC_DIRECT	GO:0016605~PML body	19	0.0091208	3.71e-05	RERE, CASP8AP2, TCF7L2, CREBBP, CBX5, SATB1, ZBTB16, ATRX, HIPK3, KLHL20, HIPK2, SKI, TRIM8, SUMO1, SUMO3, KAT6A, SP3, SUMO2, TRP53INP1	1270	96	19662	3.06412	0.0233199	0.00235957	0.00226311
GOTERM_CC_DIRECT	GO:0000790~nuclear chromatin	32	0.0153614	6.82e-05	CEBPB, HDAC2, CALCOCO1, CITED2, UHRF1, SATB2, HMGB2, CHD4, NUCKS1, GATA4, GATA3, ACTB, TRPS1, NRIP1, GABPA, BRD4, NCOA1, TCF7L2, SMARCC1, CREBBP, SMARCC2, POLR3GL, NFATC2, ARID1A, SMARCA2, POU4F1, GATAD2B, AR, CREB1, SP1, RARA, TCF3	1270	228	19662	2.1729	0.0424692	0.00386998	0.00371177
GOTERM_CC_DIRECT	GO:0005730~nucleolus	84	0.0403235	7.3e-05	PHF2, ZCCHC11, FMR1, SETD7, HMGB2, YBX2, DMP1, CTCF, RBPJ, CARF, PHF8, PPP1CB, XPO1, CCND2, SENP5, SUMO1, SIN3A, MYC, UBTF, SPIN1, RNF111, UTP14B, TRP53INP1, CDV3, FBXW7, IPMK, CIRBP, VRK1, TERF1, FBXO11, KIF2A, PSPC1, KAT6A, G2E3, PFDN2, SRSF5, TOP1, PAFAH1B2, SRSF9, TSEN34, DDX6, MEAF6, DDX23, ISG20L2, GTPBP10, TULP3, MRO, GATA3, ACAT2, BCLAF1, STK35, TGS1, NRIP1, DHX37, HMOX1, VHL, RREB1, BRD4…	1270	842	19662	1.54451	0.0453795	0.00386998	0.00371177
GOTERM_CC_DIRECT	GO:0010494~cytoplasmic stress granule	11	0.00528046	8.45e-05	DDX6, MBNL1, LIN28A, NUFIP2, OGFOD1, KHSRP, FMR1, IGF2BP1, CIRBP, RC3H1, EIF4E	1270	37	19662	4.60272	0.0523495	0.00413595	0.00396687
GOTERM_CC_DIRECT	GO:0071565~nBAF complex	7	0.0033603	0.000137	SMARCD1, SMARCC1, SMARCC2, DPF1, ARID1A, SMARCA2, ARID1B	1270	14	19662	7.74094	0.0832753	0.00621015	0.00595628
GOTERM_CC_DIRECT	GO:0043005~neuron projection	48	0.023042	0.000166	RGS17, SH3KBP1, CTNND2, FMR1, AK1, SLC1A3, ADAM21, LIN7A, PIK3R1, HMGB1, LIN7C, ENO2, KALRN, IGF1R, RAB21, GRM5, CASP8, PCLO, CUX1, KIF5C, DPYSL2, ATP7A, BSN, PRKACA, NCOA1, UNC13A, CADM1, BCL11B, TPM3, PTGES3, TMOD2, BRAF, FOS, CSNK1E, POU4F1, RPS6KB1, SYT11, RARA, NF1, RAPGEF2, CALM3, PFN1, CPEB3, CPEB2, PAM, OGT, VAMP2, SHANK1	1270	420	19662	1.76936	0.100274	0.00704377	0.00675581
GOTERM_CC_DIRECT	GO:0005844~polysome	11	0.00528046	0.000327	UPF2, DAZL, NAA30, DAZAP1, FMR1, AGO2, MSI1, YBX2, MSI2, CALR, CPEB2	1270	43	19662	3.96048	0.187575	0.0129811	0.0124504
GOTERM_CC_DIRECT	GO:0014069~postsynaptic density	31	0.0148813	0.000367	GSK3B, BMPR2, CHRNA7, CTNND2, FMR1, LIN7A, AKAP5, LIN7C, KALRN, ACTB, GRM5, SYNGAP1, PCLO, NCK2, BSN, BCL11A, PDPK1, NETO2, YWHAZ, MIB1, DLG4, SYT11, MAP1B, NF1, GOPC, STRN, IGSF9B, SOS1, PICALM, CPEB4, SHANK1	1270	239	19662	2.00811	0.20837	0.0137423	0.0131805
GOTERM_CC_DIRECT	GO:0005925~focal adhesion	44	0.0211219	0.000447	YWHAE, FBLN7, SDC4, SH3KBP1, CD81, SYNPO2, DOCK7, TWF1, FHL3, LPP, ACTB, EFNB2, RAB21, PPP1CB, GJA1, ALCAM, CDH2, PLAU, PRKAR2A, PCBP2, ITGAV, CPNE3, WASF1, YWHAG, CLASP2, CAP1, ACTR2, PPP1R12A, YES1, PDPK1, SPRY4, RDX, AFAP1, ARHGAP26, YWHAZ, RHOA, ENAH, MARCKS, PTK7, FAT1, CD9, CALR, PFN1, ARF6	1270	391	19662	1.74221	0.247647	0.0158048	0.0151587
GOTERM_CC_DIRECT	GO:0030424~axon	42	0.0201618	0.000515	YWHAE, HCN3, GSK3B, NRP2, HEPACAM, CHRNA7, FMR1, DOCK7, ADAM22, ADAM21, ADRB2, ACTB, IGF1R, MAPK8, ALCAM, PCLO, INPP5F, TUBB3, DPYSL2, MYC, MYO6, IGF2BP1, NCAM1, KIF21A, AP3S1, BSN, NTNG2, FZD3, SEMA6A, UNC13A, CADM1, NRG1, RHOA, KLHL20, AR, CREB1, SYT11, MAP1B, CANX, NF1, TNFRSF21, EIF4G2	1270	370	19662	1.7574	0.279518	0.01725	0.0165448
GOTERM_CC_DIRECT	GO:0016514~SWI/SNF complex	6	0.00288025	0.000923	SMARCD1, SMARCC1, SMARCC2, ARID1A, SMARCA2, ARID1B	1270	13	19662	7.14549	0.444249	0.0293582	0.028158
GOTERM_CC_DIRECT	GO:0016604~nuclear body	11	0.00528046	0.00115957	SKI, ZFHX3, CREBBP, SUMO1, BCL11A, SUMO3, ZBTB16, MYC, ZBTB1, HIPK2, SF1	1270	50	19662	3.40602	0.521891	0.0351185	0.0336829
GOTERM_CC_DIRECT	GO:0035145~exon-exon junction complex	7	0.0033603	0.00167081	UPF2, UPF1, THRAP3, POLDIP3, SRSF1, UPF3B, CASC3	1270	21	19662	5.16063	0.654762	0.0483015	0.0463269
GOTERM_CC_DIRECT	GO:0000118~histone deacetylase complex	9	0.00432038	0.00175477	RERE, HDAC2, CBX5, TBL1XR1, SATB2, ZFP217, NRIP1, TRERF1, PHF21A	1270	36	19662	3.87047	0.672745	0.0485233	0.0465396
GOTERM_CC_DIRECT	GO:0048471~perinuclear region of cytoplasm	65	0.0312027	0.00234626	ARF3, GSK3B, FMR1, HMGB2, MRFAP1, CASC3, SH3RF1, PHEX, AKAP13, PCLO, AP1G1, MYC, LRAT, PRKACA, ATP7A, PRKACB, RAB8B, UPF2, PPP1R16B, FBXW7, LMTK2, CDC25C, YWHAZ, CKAP4, MAP1B, KCNMA1, RARA, RAPGEF2, VAMP2, ARF5, CAMK2D, SEC23A, SET, SRCAP, DCUN1D3, AK1, XIAP, TWF1, PTN, AKAP5, KALRN, PRKAR2A, MYO6, ERBB2, IGF2BP1, HMOX1, EIF4E, PTGES3, MX1, LNPEP, INHBA, SYNJ2BP, MEX3D, KLHL20, HNRNPL, PIKFYVE, R…	1270	692	19662	1.45422	0.775521	0.0621759	0.0596341
GOTERM_CC_DIRECT	GO:0030426~growth cone	21	0.0100809	0.00319202	GSK3B, EXOC8, TSHZ3, TPM3, CHRNA7, FMR1, CTNND1, TMOD2, ELAVL4, CXCR4, CSNK1E, PTBP2, SNX18, PCLO, DPYSL2, MAP1B, DPYSL3, IGF2BP1, NCAM1, CALM3, UTRN	1270	159	19662	2.04478	0.869106	0.081205	0.0778853
GOTERM_CC_DIRECT	GO:0090544~BAF-type complex	6	0.00288025	0.00357393	SMARCD1, SMARCC1, SMARCC2, ARID1A, SMARCA2, ARID1B	1270	17	19662	5.4642	0.897418	0.0874239	0.0838499
GOTERM_CC_DIRECT	GO:0005791~rough endoplasmic reticulum	12	0.00576051	0.00445745	FGA, TRAM1, LIN28A, RAB14, MPZ, MTTP, CANX, SUCO, LRAT, CDKAL1, SLC7A11, KCNJ2	1270	69	19662	2.6925	0.941649	0.102828	0.0986242
GOTERM_CC_DIRECT	GO:0070937~CRD-mediated mRNA stability complex	4	0.00192017	0.00462695	SYNCRIP, CSDE1, IGF2BP1, HNRNPU	1270	6	19662	10.3213	0.947638	0.102828	0.0986242
GOTERM_CC_DIRECT	GO:0031527~filopodium membrane	6	0.00288025	0.00468869	PDPN, ITGAV, DMD, AKAP5, UTRN, ARF6	1270	18	19662	5.16063	0.949663	0.102828	0.0986242
GOTERM_CC_DIRECT	GO:0043025~neuronal cell body	51	0.0244822	0.0053109	GSK3B, BMPR2, ELAVL4, ENO2, IGF1R, ALCAM, PCLO, TUBB3, DPYSL2, KHSRP, CNGA3, BSN, ATP7A, CCR4, ACSL4, CSNK1E, PTBP2, MAP1B, KCNMA1, CANX, RARA, RAPGEF2, SOS1, NLGN3, HCN3, CAMK2D, CHRNA7, SLC1A3, ADAM21, AKAP5, KALRN, PURA, INPP5F, MYO6, NCAM1, APOB, SRSF10, KCNJ2, FZD3, SLC31A1, PTGES3, INSR, KCNJ14, IGF1, SNX18, STRN, IGSF9B, PAM, OGT, BMPR1A, PICALM	1270	534	19662	1.47861	0.966181	0.111962	0.107385
GOTERM_CC_DIRECT	GO:0005911~cell-cell junction	24	0.011521	0.00545726	BMPR2, CADM1, USP53, SH3KBP1, HEPACAM, HEG1, CTNND1, TWF1, CXCR4, LIN7A, PIK3R1, LIN7C, CD3E, MYLK, TMEM47, GJA1, PIKFYVE, VANGL2, CDH2, PTK7, FAT1, RAPGEF2, NCAM1, CSK	1270	201	19662	1.84858	0.969203	0.111962	0.107385
GOTERM_CC_DIRECT	GO:0045202~synapse	48	0.023042	0.00744152	NLGN3, HCN3, RGS17, BRSK1, NRN1, SH3KBP1, ZC4H2, CHRNA7, FMR1, CTNND1, SLC1A3, LIN7A, LIN7C, CLCN3, ZNRF2, SYNGAP1, PCLO, SUMO1, CDH2, MYO6, NCK2, DMD, WASF1, BSN, UNC13A, CADM1, INSR, NRG1, NETO2, SCAMP1, RAB11B, ENAH, RPS6KB1, DLG4, SYT11, MAP1B, PCDHB16, RAPGEF2, GOPC, IGSF9B, UTRN, PFN1, CPEB3, CPEB2, VAMP2, PICALM, CPEB4, SHANK1	1270	505	19662	1.47155	0.991353	0.1479	0.141854
GOTERM_CC_DIRECT	GO:0071564~npBAF complex	5	0.00240021	0.0077103	SMARCD1, SMARCC1, SMARCC2, ARID1A, SMARCA2	1270	13	19662	5.95457	0.992721	0.148599	0.142524
GOTERM_CC_DIRECT	GO:0005856~cytoskeleton	93	0.0446439	0.00807502	FRMPD3, SMEK1, TRAF3IP1, SH3KBP1, WIPF2, ARPC1A, ELAVL4, KIF14, CHD4, SLC7A11, WASL, FNBP1L, FRY, ACTB, MYLK, KIF15, AKAP13, PCM1, TUBB3, DPYSL2, CSPP1, CFL2, SPIN1, NEK1, KIF21A, CEP170, BSN, CEP97, SGCG, CEP55, ACTR2, FNBP1, TPM3, DYNLT3, TMOD2, AFAP1, KAZN, IFT80, VRK1, TERF1, CKAP4, RHOA, MTSS1, KLHL42, LATS1, PTP4A1, ENAH, DYNC1LI2, KIF2A, GAN, MAP1B, PFN4, PFN1, BRSK1, ROCK1, NR1I3, TWF1, A…	1270	1113	19662	1.29363	0.994239	0.15105	0.144875
GOTERM_CC_DIRECT	GO:0016363~nuclear matrix	14	0.00672059	0.00939962	CEBPB, SATB1, ZFP703, UHRF1, SATB2, GMCL1, LMNB1, HNRNPM, SFPQ, ATXN1, PSPC1, CFL2, PPIG, RUNX1T1	1270	97	19662	2.2345	0.997537	0.165829	0.159049
GOTERM_CC_DIRECT	GO:0060077~inhibitory synapse	6	0.00288025	0.00947792	NLGN3, PCLO, SYT11, IGSF9B, CLCN3, BSN	1270	21	19662	4.4234	0.997658	0.165829	0.159049
GOTERM_CC_DIRECT	GO:0043231~intracellular membrane-bounded organelle	66	0.0316828	0.00964726	CALCOCO1, AHCYL1, CYP3A11, DMP1, SLC7A11, IGF1R, ABCA15, TRIM8, SYNCRIP, CASP7, CYP26B1, XPO1, SENP5, AP1G1, SALL4, CD38, LRAT, AP3S1, MEF2C, SFMBT2, ACSL4, PPHLN1, SCAMP1, RUNX1, CYP2U1, VAMP2, KMT2E, DDX6, PARG, UGT8A, POLDIP3, ADRB2, ATXN1, RAB11FIP1, MYO6, HMOX1, APOB, EPS15, TFAP2A, BARD1, CYB5B, SLC14A1, GDF11, ZFHX3, POU2F1, AMBP, UGT2B36, PTGES3, INSR, CTNS, BRAF, FOXN2, SMARCA2, ARCN1, F…	1270	751	19662	1.36059	0.997899	0.165829	0.159049
GOTERM_CC_DIRECT	GO:0030659~cytoplasmic vesicle membrane	16	0.00768068	0.0103911	YWHAE, SH3KBP1, FZD6, ENTPD7, LNPEP, SNX33, YWHAZ, RAB21, ZNRF2, SNX18, PIKFYVE, APPBP2, AP3S1, AP1S3, YWHAG, VAMP2	1270	120	19662	2.06425	0.998697	0.173914	0.166804
GOTERM_CC_DIRECT	GO:0030425~dendrite	46	0.0220819	0.0107397	NLGN3, HCN3, GNAZ, GSK3B, BMPR2, CHRNA7, CTNND2, FMR1, ELAVL4, ADRB2, PURA, ALCAM, PCLO, SUMO1, INPP5F, TUBB3, DPYSL2, KHSRP, IGF2BP1, KIF21A, CNGA3, BSN, SRSF10, KCNJ2, BRD1, FZD3, CADM1, KCNJ14, NRG1, KLHL20, AR, ABI2, DLG4, GNAQ, MAP1B, KCNMA1, GNB1, AGO2, RARA, NF1, GOPC, IGSF9B, CPEB3, BMPR1A, CPEB4, SHANK1	1270	490	19662	1.4534	0.998959	0.175139	0.167979
GOTERM_CC_DIRECT	GO:0019013~viral nucleocapsid	6	0.00288025	0.0116264	RAVER1, HNRNPH1, HNRNPD, HNRNPU, HNRNPAB, UTP14B	1270	22	19662	4.22233	0.999411	0.182243	0.174793
GOTERM_CC_DIRECT	GO:0097458~neuron part	4	0.00192017	0.0117484	TLE4, BCL11B, CUX1, TBR1	1270	8	19662	7.74094	0.999456	0.182243	0.174793
GOTERM_CC_DIRECT	GO:0044798~nuclear transcription factor complex	5	0.00240021	0.013275	NFATC2, SOX8, SOX9, SOX4, SOX5	1270	15	19662	5.16063	0.999796	0.201022	0.192804
GOTERM_CC_DIRECT	GO:0070688~MLL5-L complex	4	0.00192017	0.016786	KMT2E, PPP1CB, OGT, ACTB	1270	9	19662	6.88084	0.999979	0.248276	0.238126
GOTERM_CC_DIRECT	GO:0016592~mediator complex	7	0.0033603	0.0202468	MED13, THRAP3, CCNC, MED15, MED18, GLI3, MED13L	1270	34	19662	3.18745	0.999998	0.286154	0.274456
GOTERM_CC_DIRECT	GO:0090575~RNA polymerase II transcription factor complex	7	0.0033603	0.0202468	CREBBP, SFPQ, GATA4, TCF3, HIF1A, HNRNPAB, HIPK2	1270	34	19662	3.18745	0.999998	0.286154	0.274456
GOTERM_CC_DIRECT	GO:0035867~alphav-beta3 integrin-IGF-1-IGF1R complex	3	0.00144013	0.0228804	ITGAV, IGF1, IGF1R	1270	4	19662	11.6114	1	0.313147	0.300345
GOTERM_CC_DIRECT	GO:0000792~heterochromatin	7	0.0033603	0.0231414	DDX6, HDAC2, CBX5, SUMO1, UHRF1, SALL4, ATRX	1270	35	19662	3.09638	1	0.313147	0.300345
GOTERM_CC_DIRECT	GO:0072562~blood microparticle	16	0.00768068	0.0246579	FGB, FGA, AMBP, ZBTB38, PROS1, SERPINA3K, HP, APOA1, APOA4, HSPA2, YWHAZ, C8A, ACTB, C9, ALB, PFN1	1270	133	19662	1.86248	1	0.326717	0.313361
GOTERM_CC_DIRECT	GO:0030529~intracellular ribonucleoprotein complex	31	0.0148813	0.0258078	GSK3B, DYRK2, FMR1, HNRNPU, YBX2, CASC3, ACTB, ZFP36L1, SYNCRIP, XPO1, MRPL1, RAVER1, PABPN1, PCBP2, IGF2BP1, GAR1, HNRNPA0, SECISBP2L, DYRK1A, NFATC2, CSNK1E, HNRNPAB, LSM2, HNRNPL, HNRNPM, HNRNPUL1, HNRNPH1, AGO2, HNRNPD, RPL24, LSM14B	1270	320	19662	1.49981	1	0.334974	0.321281
GOTERM_CC_DIRECT	GO:0031252~cell leading edge	9	0.00432038	0.0264743	PRKCI, JMY, FAT1, CXCR4, LDB2, WASL, ATP7A, YWHAZ, CLASP2	1270	56	19662	2.48816	1	0.336753	0.322986
GOTERM_CC_DIRECT	GO:0043197~dendritic spine	17	0.00816072	0.0295403	GSK3B, CHRNA7, FMR1, CTNND1, SLC1A3, ADRB2, AKAP5, GRM5, DLG4, SYT11, MAP1B, CANX, IGF2BP1, STRN, APBA1, KCNJ2, SHANK1	1270	148	19662	1.77833	1	0.368385	0.353326
GOTERM_CC_DIRECT	GO:0016581~NuRD complex	5	0.00240021	0.0307092	HDAC2, CSNK2A1, CHD4, GATAD2B, GATAD2A	1270	19	19662	4.07418	1	0.375597	0.360243
GOTERM_CC_DIRECT	GO:0016324~apical plasma membrane	31	0.0148813	0.0341936	PRKAA1, BMPR2, AHCYL1, CD81, CHRNA7, STC1, ADRB2, CLCN3, SIPA1L3, GJA1, CDH2, PDPN, ERBB2, MAL2, ATP7A, EPS15, SLC12A2, PRKCI, FZD3, JAG1, MREG, ABCC2, FZD6, RDX, ATP1B1, VANGL2, RAB14, KCNMA1, RAB18, CD9, RAPGEF2	1270	328	19662	1.46323	1	0.410323	0.393549
GOTERM_CC_DIRECT	GO:0005802~trans-Golgi network	18	0.00864076	0.0361712	FNBP1, SCAMP1, FNBP1L, KLHL20, PLEKHA8, RAB21, GOLPH3, PCLO, RAB14, AP1G1, NCK2, AP3S1, ATP7A, RAB6A, BSN, PAM, VAMP2, CLASP2	1270	164	19662	1.69923	1	0.418271	0.401172
GOTERM_CC_DIRECT	GO:0030027~lamellipodium	18	0.00864076	0.0361712	ROCK1, CTNND1, RDX, MTSS1L, WASL, SH3RF1, RHOA, MYLK, ENAH, FGD4, ABI2, CDH2, DPYSL3, PDPN, IGF2BP1, FAT1, WASF1, PHACTR4	1270	164	19662	1.69923	1	0.418271	0.401172
GOTERM_CC_DIRECT	GO:0045335~phagocytic vesicle	7	0.0033603	0.0463371	STX12, RAB14, SYT11, CALR, CLCN3, RAB8B, RAB11B	1270	41	19662	2.64325	1	0.499613	0.479189
GOTERM_CC_DIRECT	GO:0032993~protein-DNA complex	6	0.00288025	0.0465701	TCF7L2, NFYA, SP1, LEF1, CHD4, RBPJ	1270	31	19662	2.99649	1	0.499613	0.479189
GOTERM_CC_DIRECT	GO:0012506~vesicle membrane	6	0.00288025	0.0465701	RAB21, PIKFYVE, MYO6, NCK2, APOB, CLCN3	1270	31	19662	2.99649	1	0.499613	0.479189
GOTERM_CC_DIRECT	GO:0042627~chylomicron	4	0.00192017	0.0471333	APOC3, APOA1, APOA4, APOB	1270	13	19662	4.76366	1	0.499613	0.479189
GOTERM_CC_DIRECT	GO:0016580~Sin3 complex	4	0.00192017	0.0471333	HDAC2, CSNK2A1, SIN3A, FAM60A	1270	13	19662	4.76366	1	0.499613	0.479189
GOTERM_CC_DIRECT	GO:0005813~centrosome	38	0.0182416	0.0519476	BRSK1, GSK3B, MEAF6, TRAF3IP1, CEP85L, CHD4, IKZF4, PCM1, PRKAR2A, CSPP1, CDC27, NEK1, CEP170, CCDC77, CEP97, SKP1A, PRKACA, PRKACB, CEP55, TFAP2A, RANBP1, MBNL1, PPP1R12A, SLC16A1, CCDC15, PDE4DIP, IFT80, HOOK3, MIB1, SKI, MARCKS, DYNC1LI2, CDK6, KIF2A, HYLS1, CALM3, CNTROB, FBXL7	1270	435	19662	1.35244	1	0.541434	0.5193
GOTERM_CC_DIRECT	GO:0031594~neuromuscular junction	9	0.00432038	0.0527813	CAMK2D, EFNA2, UNC13A, PCLO, TBC1D24, NRG1, PTN, UTRN, PRKACA	1270	64	19662	2.17714	1	0.541434	0.5193
GOTERM_CC_DIRECT	GO:0005694~chromosome	31	0.0148813	0.0586294	PHF2, PRDM9, SEH1L, MEAF6, ZWILCH, FMR1, SETD7, HMGB2, EHMT1, CTCF, HMGB1, SKA2, RASSF2, BOD1L, SPATA22, WHSC1L1, CLASP2, BRD4, CBX5, SETD1B, DYNLT3, ATRX, PPHLN1, TERF1, FBXO11, HIST2H2BE, KANSL1, UVSSA, RAD21L, TOP1, SUPT16	1270	344	19662	1.39517	1	0.589486	0.565388
GOTERM_CC_DIRECT	GO:0030175~filopodium	10	0.00480042	0.0593194	ENAH, FGD4, ABI2, RDX, PDPN, IGF2BP1, FAT1, TWF1, DMD, UTRN	1270	77	19662	2.01064	1	0.589486	0.565388
GOTERM_CC_DIRECT	GO:0000785~chromatin	14	0.00672059	0.0631793	UPF1, HDAC2, KDM3B, PARG, CBX3, SATB1, CBX1, NUCKS1, PDS5A, REST, SFPQ, CREB1, CCND2, SIN3A	1270	126	19662	1.72021	1	0.618185	0.592913
GOTERM_CC_DIRECT	GO:0010369~chromocenter	4	0.00192017	0.0681716	CBX5, CBX3, FMR1, CBX1	1270	15	19662	4.1285	1	0.636805	0.610772
GOTERM_CC_DIRECT	GO:0005952~cAMP-dependent protein kinase complex	3	0.00144013	0.0703566	PRKAR2A, PRKACA, PRKACB	1270	7	19662	6.6351	1	0.636805	0.610772
GOTERM_CC_DIRECT	GO:0005577~fibrinogen complex	3	0.00144013	0.0703566	FGB, FGA, THBS1	1270	7	19662	6.6351	1	0.636805	0.610772
GOTERM_CC_DIRECT	GO:0070776~MOZ/MORF histone acetyltransferase complex	3	0.00144013	0.0703566	BRD1, MEAF6, KAT6A	1270	7	19662	6.6351	1	0.636805	0.610772
GOTERM_CC_DIRECT	GO:0042382~paraspeckles	3	0.00144013	0.0703566	HNRNPM, SFPQ, PSPC1	1270	7	19662	6.6351	1	0.636805	0.610772
GOTERM_CC_DIRECT	GO:0055037~recycling endosome	13	0.00624055	0.0710899	SLC31A1, PANK1, LMTK2, ATP11B, RAB11B, RAP2A, RAB11FIP1, RAP2B, RAB14, INPP5F, SYT11, AP1G1, ARF6	1270	116	19662	1.73504	1	0.636805	0.610772
GOTERM_CC_DIRECT	GO:0005815~microtubule organizing center	16	0.00768068	0.0759287	YES1, SMEK1, NEK7, UPF3B, PDE4DIP, HOOK3, FRY, RAB11B, LATS1, PPP4C, CASP8, CSPP1, CDK2, TACC1, CEP97, CLASP2	1270	155	19662	1.59813	1	0.670703	0.643285
GOTERM_CC_DIRECT	GO:0035098~ESC/E(Z) complex	4	0.00192017	0.0800237	HDAC2, AEBP2, MTF2, JARID2	1270	16	19662	3.87047	1	0.697193	0.668692
GOTERM_CC_DIRECT	GO:0000776~kinetochore	13	0.00624055	0.0866639	PHF2, CBX5, PPP1R12A, SEH1L, MEAF6, ZWILCH, DYNLT3, SKA2, RASSF2, XPO1, KANSL1, SIN3A, CLASP2	1270	120	19662	1.6772	1	0.74116	0.710861
GOTERM_CC_DIRECT	GO:0060076~excitatory synapse	6	0.00288025	0.0874009	NLGN3, UNC13A, SYT11, DLG4, BSN, SHANK1	1270	37	19662	2.51058	1	0.74116	0.710861
GOTERM_CC_DIRECT	GO:0005720~nuclear heterochromatin	5	0.00240021	0.0929191	CBX5, CBX3, SATB1, UHRF1, PSIP1	1270	27	19662	2.86702	1	0.766508	0.735173
GOTERM_CC_DIRECT	GO:1903561~extracellular vesicle	7	0.0033603	0.0940057	SLC12A2, FGB, FGA, GNB1, APOA1, CD9, ATP1B1	1270	49	19662	2.2117	1	0.766508	0.735173
GOTERM_CC_DIRECT	GO:0032154~cleavage furrow	7	0.0033603	0.0940057	RAB21, TPM3, RDX, RHOA, CEP55, MYLK, ARF6	1270	49	19662	2.2117	1	0.766508	0.735173

## Sheet: KEGG Pathways
Category	Term	Count	%	PValue	Genes	List Total	Pop Hits	Pop Total	Fold Enrichment	Bonferroni	Benjamini	FDR
KEGG_PATHWAY	mmu05200:Pathways in cancer	58	0.0278425	1.85e-09	GSK3B, CDKN1B, CBLB, GLI3, IGF1R, CASP9, CASP8, FGF9, MYC, ITGAV, PRKACA, PRKACB, ARHGEF11, ARHGEF12, TPM3, WNT5A, MITF, FOS, RHOA, RUNX1, AR, PLCB3, RARA, SOS1, HDAC2, RALB, ROCK1, EPAS1, LEF1, XIAP, PDGFA, CXCR4, PIK3R1, STK4, HIF1A, FOXO1, MAPK8, GNG2, ERBB2, VHL, RUNX1T1, STAT5A, WNT10B, TCF7L2, FZD3, CREBBP, FZD7, ZBTB16, FZD6, BRAF, IGF1, NFKBIA, CDK6, FGF14, GNAQ, CDK2, GNB1, CCDC6	486	395	7691	2.32369	4.88e-07	4.88e-07	3.88e-07
KEGG_PATHWAY	mmu05202:Transcriptional misregulation in cancer	33	0.0158414	7.63e-09	CEBPB, HDAC2, CDKN1B, PDGFA, FOXO1, IGF1R, ELK4, CCND2, PLAU, SIN3A, MYC, RUNX1T1, SMAD1, MEF2C, CDKN2C, TAF15, ZBTB16, ETV1, IGF1, PAX5, KLF3, PBX1, ETV5, FLI1, RUNX1, MEIS1, NR4A3, MAF, SP1, RARA, REL, TCF3, CDK14	486	165	7691	3.16502	2.01e-06	8.63e-07	6.87e-07
KEGG_PATHWAY	mmu04310:Wnt signaling pathway	30	0.0144013	9.81e-09	GSK3B, CAMK2D, LEF1, NLK, CXXC4, PPP3R1, MAPK8, CCND2, MYC, GPC4, SKP1A, PRKACA, PRKACB, WNT10B, TCF7L2, FZD3, CREBBP, CSNK2A1, FZD7, CTNNBIP1, WNT5A, FZD6, SIAH1A, NFATC2, CSNK1E, RHOA, PLCB3, VANGL2, DAAM1, TBL1XR1	486	141	7691	3.36704	2.59e-06	8.63e-07	6.87e-07
KEGG_PATHWAY	mmu05205:Proteoglycans in cancer	35	0.0168015	1.18e-07	CAMK2D, ROCK1, SDC4, CBLB, PIK3R1, THBS1, HIF1A, ACTB, IGF1R, PPP1CB, PLAU, MYC, ERBB2, TIMP3, ITGAV, PRKACA, PRKACB, WNT10B, FZD3, ARHGEF12, PPP1R12A, PDPK1, FZD7, WNT5A, FZD6, RDX, IGF2, BRAF, IGF1, RHOA, COL1A1, TFAP4, RPS6KB1, PDCD4, SOS1	486	203	7691	2.72847	3.12e-05	7.8e-06	6.21e-06
KEGG_PATHWAY	mmu04550:Signaling pathways regulating pluripotency of stem cells	27	0.0129611	3.64e-07	GSK3B, BMPR2, ONECUT1, PIK3R1, ACVR1B, IGF1R, MYC, JARID2, WNT10B, SMAD1, ZFHX3, FZD3, FZD7, WNT5A, PCGF3, FZD6, LIF, LIFR, IGF1, INHBA, SMAD5, REST, MEIS1, KAT6A, ID4, TCF3, BMPR1A	486	138	7691	3.09622	9.62e-05	1.62e-05	1.29e-05
KEGG_PATHWAY	mmu05215:Prostate cancer	21	0.0100809	3.69e-07	TCF7L2, GSK3B, CREBBP, CDKN1B, PDPK1, LEF1, PDGFA, BRAF, IGF1, PIK3R1, FOXO1, IGF1R, CASP9, NFKBIA, AR, CREB1, CREB3L1, ERBB2, CDK2, SOS1, CREB5	486	88	7691	3.77645	9.74e-05	1.62e-05	1.29e-05
KEGG_PATHWAY	mmu04350:TGF-beta signaling pathway	18	0.00864076	1.73e-05	SMAD1, CREBBP, BMPR2, ROCK1, INHBA, SMAD6, ACVR1B, THBS1, SMAD5, RHOA, BMP5, TFDP1, RPS6KB1, SP1, MYC, ID4, SKP1A, BMPR1A	486	85	7691	3.3512	0.00456257	0.000653	0.00052
KEGG_PATHWAY	mmu04919:Thyroid hormone signaling pathway	21	0.0100809	2.48e-05	PFKFB2, NCOA1, GSK3B, HDAC2, CREBBP, PDPK1, GATA4, PIK3R1, ATP1B1, HIF1A, ACTB, FOXO1, MED13L, CASP9, PLCB3, MED13, SIN3A, MYC, ITGAV, PRKACA, PRKACB	486	114	7691	2.91515	0.00651776	0.00073	0.000581
KEGG_PATHWAY	mmu03015:mRNA surveillance pathway	19	0.0091208	2.49e-05	UPF2, UPF1, CPSF7, DAZAP1, ALYREF, PABPC5, UPF3B, CSTF2T, MSI1, CASC3, MSI2, SMG7, PPP1CB, NXF3, PABPN1, PAPOLG, PABPC4L, ACIN1, ALYREF2	486	96	7691	3.13205	0.00654919	0.00073	0.000581
KEGG_PATHWAY	mmu04390:Hippo signaling pathway	24	0.011521	6.48e-05	YWHAE, SMAD1, TCF7L2, WNT10B, GSK3B, PRKCI, FZD3, BMPR2, FZD7, FZD6, LEF1, WNT5A, CSNK1E, YWHAZ, ACTB, BMP5, PPP1CB, MOB1B, LATS1, CCND2, DLG4, MYC, YWHAG, BMPR1A	486	151	7691	2.51525	0.0169721	0.00171172	0.0013616
KEGG_PATHWAY	mmu05203:Viral carcinogenesis	31	0.0148813	0.000115	H2-T24, YWHAE, GTF2A1, HDAC2, CDKN1B, UBE3A, CHD4, PIK3R1, RBPJ, GTF2E1, CASP8, CCND2, CREB3L1, PMAIP1, PRKACA, CCR4, PRKACB, YWHAG, STAT5A, RANBP1, EGR2, CREBBP, YWHAZ, RHOA, HIST2H2BE, NFKBIA, CDK6, CREB1, CDK2, REL, CREB5	486	231	7691	2.12372	0.0299176	0.00247943	0.00197228
KEGG_PATHWAY	mmu05166:HTLV-I infection	35	0.0168015	0.000117	H2-T24, GSK3B, XIAP, PDGFA, PIK3R1, TNFRSF13C, CD3E, ELK4, PPP3R1, XPO1, CCND2, MYC, MYB, CDC27, PRKACA, PRKACB, TRP53INP1, STAT5A, WNT10B, RANBP1, EGR2, FZD3, CREBBP, MAP3K1, CDKN2C, FZD7, WNT5A, FZD6, NFATC2, FOS, NFKBIA, CREB1, CANX, CALR, TCF3	486	276	7691	2.00681	0.0304351	0.00247943	0.00197228
KEGG_PATHWAY	mmu04520:Adherens junction	15	0.00720063	0.000131	FARP2, TCF7L2, CREBBP, YES1, CSNK2A1, INSR, CTNND1, LEF1, WASL, NLK, ACTB, RHOA, IGF1R, ERBB2, WASF1	486	72	7691	3.2969	0.0340466	0.00247943	0.00197228
KEGG_PATHWAY	mmu04916:Melanogenesis	18	0.00864076	0.000131	TCF7L2, WNT10B, GSK3B, CREBBP, CAMK2D, FZD3, FZD7, FZD6, LEF1, WNT5A, MITF, PLCB3, CREB1, GNAQ, CREB3L1, CALM3, PRKACA, PRKACB	486	99	7691	2.87729	0.0341187	0.00247943	0.00197228
KEGG_PATHWAY	mmu05221:Acute myeloid leukemia	13	0.00624055	0.00015	STAT5A, TCF7L2, ZBTB16, LEF1, BRAF, PIK3R1, RUNX1, RPS6KB1, MYC, RARA, PIM1, SOS1, RUNX1T1	486	56	7691	3.67368	0.038872	0.00264298	0.00210237
KEGG_PATHWAY	mmu04114:Oocyte meiosis	19	0.0091208	0.000201	YWHAE, CAMK2D, IGF1, CDC25C, YWHAZ, IGF1R, PPP1CB, AR, PPP3R1, CDC27, CDK2, CALM3, CPEB3, SKP1A, PRKACA, CPEB2, PRKACB, YWHAG, CPEB4	486	112	7691	2.68462	0.0517508	0.00332079	0.00264153
KEGG_PATHWAY	mmu04068:FoxO signaling pathway	21	0.0100809	0.000255	CREBBP, PRKAA1, CDKN1B, PDPK1, INSR, SETD7, BRAF, IGF1, CSNK1E, PIK3R1, NLK, STK4, ATG12, FOXO1, IGF1R, STK11, MAPK8, CCND2, CDK2, TNFSF10, SOS1	486	134	7691	2.48005	0.0650529	0.00395628	0.00314704
KEGG_PATHWAY	mmu04910:Insulin signaling pathway	21	0.0100809	0.000459	GSK3B, PRKCI, PRKAA1, PDPK1, INSR, PPP1R3A, CBLB, BRAF, PIK3R1, FOXO1, HK2, PPP1CB, MAPK8, RPS6KB1, PRKAR2A, CALM3, SOS1, PRKACA, EIF4E, PRKACB, SOCS4	486	140	7691	2.37377	0.11426	0.0067391	0.00536065
KEGG_PATHWAY	mmu04340:Hedgehog signaling pathway	8	0.00384034	0.000512	CSNK1G3, GSK3B, GAS1, CSNK1E, PRKACA, PRKACB, GLI3, CSNK1G1	486	24	7691	5.27503	0.126519	0.00711758	0.00566171
KEGG_PATHWAY	mmu04810:Regulation of actin cytoskeleton	27	0.0129611	0.00085	ROCK1, ARPC1A, PDGFA, PIK3R1, WASL, ACTB, MYLK, PPP1CB, FGF9, CFL2, ITGAV, PIP4K2B, PAK3, WASF1, ARHGEF12, PPP1R12A, RDX, BRAF, RHOA, VAV2, ENAH, PIKFYVE, FGF14, ABI2, PFN4, PFN1, SOS1	486	213	7691	2.006	0.201118	0.0112223	0.00892684
KEGG_PATHWAY	mmu03013:RNA transport	23	0.011041	0.000968	UPF2, EIF4A1, UPF1, SEH1L, NUP210, ALYREF, FMR1, PABPC5, UPF3B, CASC3, NXF3, XPO1, SUMO1, SUMO3, TGS1, SUMO2, PABPC4L, ACIN1, EIF2S3X, ALYREF2, EIF4E, EIF4G2, PAIP1	486	170	7691	2.14104	0.225514	0.0119258	0.00948646
KEGG_PATHWAY	mmu04012:ErbB signaling pathway	15	0.00720063	0.000994	STAT5A, GSK3B, CAMK2D, CDKN1B, CBLB, NRG1, BRAF, PIK3R1, MAPK8, RPS6KB1, MYC, ERBB2, NCK2, PAK3, SOS1	486	87	7691	2.72847	0.230873	0.0119258	0.00948646
KEGG_PATHWAY	mmu04360:Axon guidance	19	0.0091208	0.00115363	SEMA5A, SEMA6B, NTNG2, GSK3B, ARHGEF12, SEMA6A, SEMA4D, ROCK1, SEMA6D, NFATC2, CXCR4, RHOA, EFNB2, PPP3R1, EFNA2, DPYSL2, CFL2, NCK2, PAK3	486	129	7691	2.33083	0.262681	0.0132417	0.0105332
KEGG_PATHWAY	mmu04931:Insulin resistance	17	0.00816072	0.00136946	GSK3B, PRKAA1, PDPK1, INSR, GFPT1, PPP1R3A, PIK3R1, FOXO1, PPP1CB, NFKBIA, MAPK8, CREB1, RPS6KB1, CREB3L1, SLC27A6, OGT, CREB5	486	110	7691	2.4457	0.303568	0.0147448	0.0117288
KEGG_PATHWAY	mmu04922:Glucagon signaling pathway	16	0.00768068	0.00139629	CREBBP, PRKAA1, CAMK2D, SMEK1, FOXO1, PLCB3, PPP3R1, PPP4C, CREB1, GNAQ, CREB3L1, CALM3, SIK1, PRKACA, PRKACB, CREB5	486	100	7691	2.53202	0.30849	0.0147448	0.0117288
KEGG_PATHWAY	mmu04066:HIF-1 signaling pathway	16	0.00768068	0.00171185	CREBBP, CAMK2D, CDKN1B, INSR, IGF1, PIK3R1, ENO2, HIF1A, HK2, IGF1R, RPS6KB1, ERBB2, HMOX1, VHL, 1300017J02RIK, EIF4E	486	102	7691	2.48237	0.363847	0.0173819	0.0138265
KEGG_PATHWAY	mmu04921:Oxytocin signaling pathway	20	0.00960085	0.00269473	MEF2C, PRKAA1, CAMK2D, PPP1R12A, ROCK1, KCNJ14, NFATC2, FOS, ACTB, RHOA, MYLK, PPP1CB, PLCB3, PPP3R1, GNAQ, CD38, CALM3, PRKACA, PRKACB, KCNJ2	486	150	7691	2.11001	0.50952	0.0263485	0.020959
KEGG_PATHWAY	mmu04115:p53 signaling pathway	12	0.00576051	0.00287271	CASP9, CASP8, RRM2, CDK6, CCND2, SESN3, CDK2, SIAH1A, PMAIP1, MDM4, IGF1, THBS1	486	67	7691	2.83435	0.532094	0.0270856	0.0215453
KEGG_PATHWAY	mmu04022:cGMP-PKG signaling pathway	21	0.0100809	0.00307366	MEF2C, PPP1R12A, ROCK1, INSR, NFATC2, GATA4, ADRB2, ATP1B1, RHOA, MYLK, PPP1CB, PLCB3, PPP3R1, CREB1, GNAQ, CREB3L1, KCNMA1, PDE5A, CALM3, PRKG1, CREB5	486	163	7691	2.03882	0.55634	0.0279809	0.0222575
KEGG_PATHWAY	mmu05161:Hepatitis B	19	0.0091208	0.00461406	STAT5A, CREBBP, EGR2, CDKN1B, MAP3K1, NFATC2, FOS, PIK3R1, YWHAZ, CASP9, NFKBIA, MAPK8, CREB1, CASP8, CDK6, MYC, CREB3L1, CDK2, CREB5	486	146	7691	2.05943	0.705044	0.0390017	0.0310241
KEGG_PATHWAY	mmu00310:Lysine degradation	10	0.00480042	0.00472748	KMT2E, KMT2D, HYKK, SETD1B, KMT2C, SETD7, EHMT1, WHSC1L1, ACAT2, ACAT1	486	52	7691	3.04329	0.713786	0.0390017	0.0310241
KEGG_PATHWAY	mmu05213:Endometrial cancer	10	0.00480042	0.00472748	CASP9, TCF7L2, GSK3B, PDPK1, MYC, ERBB2, LEF1, BRAF, PIK3R1, SOS1	486	52	7691	3.04329	0.713786	0.0390017	0.0310241
KEGG_PATHWAY	mmu04024:cAMP signaling pathway	23	0.011041	0.00619458	CREBBP, CAMK2D, PPP1R12A, ROCK1, BRAF, ADRB2, FOS, PIK3R1, ATP1B1, RHOA, GLI3, VAV2, PPP1CB, NFKBIA, MAPK8, CREB1, CREB3L1, CNGA3, CALM3, SOX9, PRKACA, PRKACB, CREB5	486	197	7691	1.8476	0.806108	0.0495566	0.03942
KEGG_PATHWAY	mmu04720:Long-term potentiation	11	0.00528046	0.0078569	PPP1CB, CREBBP, PPP3R1, GRM5, CAMK2D, PLCB3, GNAQ, BRAF, CALM3, PRKACA, PRKACB	486	66	7691	2.63752	0.875371	0.0585907	0.0466063
KEGG_PATHWAY	mmu04611:Platelet activation	17	0.00816072	0.00802621	FGB, FGA, PRKCI, ARHGEF12, PPP1R12A, ROCK1, PIK3R1, ACTB, RHOA, MYLK, PPP1CB, COL1A1, PLCB3, GNAQ, PRKACA, PRKACB, PRKG1	486	131	7691	2.05364	0.880862	0.0585907	0.0466063
KEGG_PATHWAY	mmu04914:Progesterone-mediated oocyte maturation	13	0.00624055	0.00806817	BRAF, IGF1, PIK3R1, CDC25C, IGF1R, MAPK8, CDC27, CDK2, CPEB3, PRKACA, CPEB2, PRKACB, CPEB4	486	87	7691	2.36467	0.882184	0.0585907	0.0466063
KEGG_PATHWAY	mmu04015:Rap1 signaling pathway	24	0.011521	0.00821158	FARP2, PRKCI, RALB, INSR, CTNND1, PDGFA, BRAF, IGF1, PIK3R1, THBS1, SIPA1L3, ACTB, RHOA, IGF1R, PLCB3, EFNA2, FGF14, FGF9, GNAQ, PFN4, RAPGEF2, CALM3, PFN1, MAP2K6	486	214	7691	1.77478	0.886597	0.0585907	0.0466063
KEGG_PATHWAY	mmu04970:Salivary secretion	12	0.00576051	0.0084735	SLC12A2, PLCB3, GNAQ, KCNMA1, CD38, CALM3, ADRB2, ATP1B1, PRKACA, PRKACB, PRKG1, VAMP2	486	77	7691	2.46625	0.894235	0.0588685	0.0468272
KEGG_PATHWAY	mmu04014:Ras signaling pathway	25	0.0120011	0.00949717	RALB, PDGFA, PIK3R1, RASAL2, STK4, IGF1R, MAPK8, GNG2, SYNGAP1, FGF9, PAK3, PRKACA, PRKACB, INSR, IGF1, KSR2, RHOA, EFNA2, FGF14, GNB1, NF1, REL, CALM3, SOS1, ARF6	486	229	7691	1.72763	0.919479	0.0642885	0.0511386
KEGG_PATHWAY	mmu04510:Focal adhesion	23	0.011041	0.0108903	GSK3B, PPP1R12A, ROCK1, PDPK1, XIAP, PDGFA, BRAF, IGF1, PIK3R1, THBS1, ACTB, RHOA, IGF1R, MYLK, VAV2, PPP1CB, COL1A1, MAPK8, CCND2, ERBB2, ITGAV, PAK3, SOS1	486	207	7691	1.75834	0.944468	0.070704	0.0562418
KEGG_PATHWAY	mmu04110:Cell cycle	16	0.00768068	0.0109805	YWHAE, GSK3B, HDAC2, CREBBP, CDKN1B, CDKN2C, CDC25C, YWHAZ, TFDP1, CDK6, CCND2, MYC, CDC27, CDK2, SKP1A, YWHAG	486	124	7691	2.04195	0.94579	0.070704	0.0562418
KEGG_PATHWAY	mmu04725:Cholinergic synapse	15	0.00720063	0.011264	CAMK2D, CHRNA7, KCNJ14, FOS, PIK3R1, PLCB3, GNG2, CREB1, GNAQ, CREB3L1, GNB1, PRKACA, PRKACB, KCNJ2, CREB5	486	113	7691	2.10068	0.949742	0.0708025	0.0563201
KEGG_PATHWAY	mmu04710:Circadian rhythm	7	0.0033603	0.0116256	PRKAA1, CREB1, PER3, BHLHE41, RORA, CSNK1E, SKP1A	486	31	7691	3.57341	0.954367	0.0708356	0.0563465
KEGG_PATHWAY	mmu04918:Thyroid hormone synthesis	11	0.00528046	0.0118059	PLCB3, CREB1, GNAQ, CREB3L1, CANX, GSR, ATP1B1, PRKACA, PRKACB, PDIA4, CREB5	486	70	7691	2.4868	0.956514	0.0708356	0.0563465
KEGG_PATHWAY	mmu05220:Chronic myeloid leukemia	11	0.00528046	0.014269	STAT5A, NFKBIA, HDAC2, CDKN1B, CDK6, MYC, BRAF, CBLB, PIK3R1, SOS1, RUNX1	486	72	7691	2.41772	0.977498	0.0829675	0.0659968
KEGG_PATHWAY	mmu04152:AMPK signaling pathway	16	0.00768068	0.0144565	PFKFB2, PRKAA1, PDPK1, INSR, IGF1, PIK3R1, ELAVL1, FOXO1, IGF1R, RAB11B, STK11, CREB1, RAB14, RPS6KB1, CREB3L1, CREB5	486	128	7691	1.97814	0.9786	0.0829675	0.0659968
KEGG_PATHWAY	mmu04010:MAPK signaling pathway	26	0.0124811	0.0149062	ZAK, PDGFA, NLK, STK4, ELK4, PPP3R1, MAPK8, DUSP10, FGF9, MYC, PRKACA, PRKACB, MAP2K6, DUSP5, MEF2C, MAP3K1, BRAF, FOS, HSPA2, DUSP7, FGF14, TAOK1, NF1, RAPGEF2, MAP3K13, SOS1	486	251	7691	1.63925	0.981029	0.0837285	0.0666022
KEGG_PATHWAY	mmu04120:Ubiquitin mediated proteolysis	17	0.00816072	0.0166921	UBE2H, MAP3K1, FBXW7, UBE2C, UBE2D3, SIAH1A, UBE4A, XIAP, UBE3A, CBLB, UBE2G1, RHOBTB1, KLHL9, UBE2W, CDC27, VHL, SKP1A	486	142	7691	1.89455	0.98825	0.0911112	0.0724748
KEGG_PATHWAY	mmu04962:Vasopressin-regulated water reabsorption	8	0.00384034	0.0169108	DYNC1LI2, CREB1, CREB3L1, PRKACA, PRKACB, VAMP2, CREB5, RAB11B	486	43	7691	2.94421	0.98892	0.0911112	0.0724748
KEGG_PATHWAY	mmu05210:Colorectal cancer	10	0.00480042	0.0181675	CASP9, TCF7L2, GSK3B, MAPK8, MYC, LEF1, BRAF, PIK3R1, FOS, RHOA	486	64	7691	2.47267	0.992096	0.0942162	0.0749447
KEGG_PATHWAY	mmu04925:Aldosterone synthesis and secretion	12	0.00576051	0.0186855	NR4A2, CAMK2D, PLCB3, CREB1, GNAQ, CREB3L1, CALM3, PRKACA, DAGLB, PRKACB, KCNK3, CREB5	486	86	7691	2.20815	0.993124	0.0942162	0.0749447
KEGG_PATHWAY	mmu04911:Insulin secretion	12	0.00576051	0.0186855	CAMK2D, PLCB3, CREB1, PCLO, GNAQ, CREB3L1, KCNMA1, ATP1B1, PRKACA, PRKACB, VAMP2, CREB5	486	86	7691	2.20815	0.993124	0.0942162	0.0749447
KEGG_PATHWAY	mmu05217:Basal cell carcinoma	9	0.00432038	0.0189146	TCF7L2, WNT10B, GSK3B, FZD3, FZD7, FZD6, WNT5A, LEF1, GLI3	486	54	7691	2.63752	0.993535	0.0942162	0.0749447
KEGG_PATHWAY	mmu04915:Estrogen signaling pathway	13	0.00624055	0.0198089	FOS, PIK3R1, HSPA2, PLCB3, CREB1, SP1, GNAQ, CREB3L1, CALM3, SOS1, PRKACA, PRKACB, CREB5	486	98	7691	2.09925	0.994918	0.0968435	0.0770346
KEGG_PATHWAY	mmu04728:Dopaminergic synapse	16	0.00768068	0.0211981	GSK3B, CAMK2D, FOS, PPP1CB, PLCB3, MAPK8, GNG2, CREB1, KIF5C, GNAQ, CREB3L1, GNB1, CALM3, PRKACA, PRKACB, CREB5	486	134	7691	1.88956	0.996505	0.101087	0.0804101
KEGG_PATHWAY	mmu04151:PI3K-Akt signaling pathway	33	0.0158414	0.0214427	YWHAE, GSK3B, PRKAA1, CDKN1B, PDGFA, PIK3R1, THBS1, IGF1R, CASP9, STK11, CCND2, GNG2, FGF9, MYC, CREB3L1, MYB, ITGAV, EIF4E, YWHAG, PDPK1, INSR, IGF1, YWHAZ, COL1A1, EFNA2, FGF14, CDK6, CREB1, RPS6KB1, CDK2, GNB1, SOS1, CREB5	486	351	7691	1.48783	0.996728	0.101087	0.0804101
KEGG_PATHWAY	mmu05031:Amphetamine addiction	10	0.00480042	0.023902	PPP1CB, PPP3R1, CAMK2D, CREB1, CREB3L1, CALM3, FOS, PRKACA, PRKACB, CREB5	486	67	7691	2.36196	0.998316	0.110704	0.0880599
KEGG_PATHWAY	mmu04660:T cell receptor signaling pathway	13	0.00624055	0.0245416	GSK3B, PDPK1, NFATC2, FOS, PIK3R1, CD3E, RHOA, VAV2, NFKBIA, PPP3R1, NCK2, PAK3, SOS1	486	101	7691	2.03689	0.998584	0.111707	0.0888576
KEGG_PATHWAY	mmu04724:Glutamatergic synapse	14	0.00672059	0.028527	TRPC1, SLC1A3, SLC1A7, GLS, GRM5, PLCB3, PPP3R1, GNG2, DLG4, GNAQ, GNB1, PRKACA, PRKACB, SHANK1	486	115	7691	1.92653	0.999519	0.12587	0.100124
KEGG_PATHWAY	mmu04270:Vascular smooth muscle contraction	15	0.00720063	0.0286068	ARHGEF11, ARHGEF12, PPP1R12A, ROCK1, BRAF, RHOA, MYLK, PPP1CB, PLCB3, GNAQ, KCNMA1, CALM3, PRKACA, PRKACB, PRKG1	486	127	7691	1.86911	0.99953	0.12587	0.100124
KEGG_PATHWAY	mmu05216:Thyroid cancer	6	0.00288025	0.0329953	TCF7L2, TPM3, MYC, LEF1, CCDC6, BRAF	486	29	7691	3.27416	0.999858	0.140581	0.111826
KEGG_PATHWAY	mmu04924:Renin secretion	10	0.00480042	0.03341	PPP3R1, PLCB3, CREB1, GNAQ, KCNMA1, CALM3, ADRB2, PRKACA, PRKACB, KCNJ2	486	71	7691	2.22889	0.999873	0.140581	0.111826
KEGG_PATHWAY	mmu04210:Apoptosis	9	0.00432038	0.0335477	CASP9, NFKBIA, CASP7, CASP8, TNFSF10, XIAP, TNFRSF10B, PIK3R1, CFLAR	486	60	7691	2.37377	0.999878	0.140581	0.111826
KEGG_PATHWAY	mmu04668:TNF signaling pathway	13	0.00624055	0.0411464	CEBPB, LIF, FOS, PIK3R1, CFLAR, NFKBIA, CASP7, MAPK8, CREB1, CASP8, CREB3L1, CREB5, MAP2K6	486	109	7691	1.8874	0.999985	0.16851	0.134042
KEGG_PATHWAY	mmu05206:MicroRNAs in cancer	26	0.0124811	0.0414892	TRIM71, BMPR2, CDKN1B, ROCK1, PDGFA, THBS1, GLS, CCND2, PLAU, MYC, ERBB2, IGF2BP1, PIM1, TIMP3, FZD3, CREBBP, RDX, CDC25C, RHOA, ZEB2, MARCKS, CDK6, PDCD4, SPRY2, MDM4, SOS1	486	276	7691	1.49077	0.999986	0.16851	0.134042
KEGG_PATHWAY	mmu04713:Circadian entrainment	12	0.00576051	0.0437524	CAMK2D, PLCB3, CREB1, PER3, GNG2, GNAQ, GNB1, CALM3, FOS, PRKACA, PRKACB, PRKG1	486	98	7691	1.93777	0.999993	0.17501	0.139212
KEGG_PATHWAY	mmu05214:Glioma	9	0.00432038	0.0504912	CAMK2D, CDK6, PDGFA, BRAF, CALM3, IGF1, PIK3R1, SOS1, IGF1R	486	65	7691	2.19117	0.999999	0.198951	0.158256
KEGG_PATHWAY	mmu05231:Choline metabolism in cancer	12	0.00576051	0.0525337	SLC44A5, MAPK8, RPS6KB1, SP1, PDPK1, PDGFA, PIK3R1, FOS, WASL, SOS1, WASF1, HIF1A	486	101	7691	1.88021	0.999999	0.203954	0.162236
KEGG_PATHWAY	mmu05132:Salmonella infection	10	0.00480042	0.0557884	MAPK8, DYNC1LI2, ROCK1, ARPC1A, PFN4, FOS, WASL, PFN1, WASF1, ACTB	486	78	7691	2.02886	1	0.213451	0.169791
KEGG_PATHWAY	mmu05223:Non-small cell lung cancer	8	0.00384034	0.0607149	CASP9, CDK6, PDPK1, ERBB2, BRAF, PIK3R1, SOS1, STK4	486	56	7691	2.26073	1	0.228982	0.182145
KEGG_PATHWAY	mmu05211:Renal cell carcinoma	9	0.00432038	0.0629151	FLCN, CREBBP, EPAS1, BRAF, PIK3R1, VHL, PAK3, SOS1, HIF1A	486	68	7691	2.0945	1	0.233938	0.186087
KEGG_PATHWAY	mmu05168:Herpes simplex infection	20	0.00960085	0.0653434	H2-T24, CREBBP, CSNK2A1, ALYREF, SRSF1, FOS, OAS1G, PPP1CB, NFKBIA, MAPK8, PER3, NXF3, CASP8, CDK2, SRSF2, TAF4B, SRSF5, ALYREF2, SKP1A, SRSF9	486	208	7691	1.52164	1	0.239593	0.190585
KEGG_PATHWAY	mmu04320:Dorso-ventral axis formation	5	0.00240021	0.068951	PIWIL4, SOS1, CPEB3, CPEB2, CPEB4	486	25	7691	3.16502	1	0.249357	0.198352
KEGG_PATHWAY	mmu04662:B cell receptor signaling pathway	9	0.00432038	0.0721701	NFKBIA, GSK3B, PPP3R1, CD81, NFATC2, PIK3R1, FOS, SOS1, VAV2	486	70	7691	2.03466	1	0.257472	0.204807
KEGG_PATHWAY	mmu03040:Spliceosome	14	0.00672059	0.075714	PRPF38B, ALYREF, DDX23, SRSF1, HNRNPU, HSPA2, LSM2, HNRNPM, SRSF2, ACIN1, SRSF5, ALYREF2, SRSF10, SRSF9	486	133	7691	1.6658	1	0.264316	0.210251
KEGG_PATHWAY	mmu04150:mTOR signaling pathway	8	0.00384034	0.0762085	STK11, PRKAA1, RPS6KB1, PDPK1, BRAF, IGF1, PIK3R1, EIF4E	486	59	7691	2.14578	1	0.264316	0.210251
KEGG_PATHWAY	mmu05218:Melanoma	9	0.00432038	0.077092	FGF14, CDK6, FGF9, PDGFA, BRAF, MITF, IGF1, PIK3R1, IGF1R	486	71	7691	2.006	1	0.264316	0.210251
KEGG_PATHWAY	mmu04971:Gastric acid secretion	9	0.00432038	0.0822105	CAMK2D, PLCB3, GNAQ, CALM3, ATP1B1, PRKACA, PRKACB, KCNJ2, MYLK	486	72	7691	1.97814	1	0.278251	0.221336
KEGG_PATHWAY	mmu05162:Measles	14	0.00672059	0.0867639	STAT5A, GSK3B, CDKN1B, CSNK2A1, TNFRSF10B, PIK3R1, HSPA2, CD3E, OAS1G, NFKBIA, CDK6, CCND2, CDK2, TNFSF10	486	136	7691	1.62905	1	0.288833	0.229754
KEGG_PATHWAY	mmu04917:Prolactin signaling pathway	9	0.00432038	0.0875252	STAT5A, GSK3B, MAPK8, CCND2, PIK3R1, FOS, TNFRSF11A, SOS1, SOCS4	486	73	7691	1.95104	1	0.288833	0.229754
KEGG_PATHWAY	mmu04540:Gap junction	10	0.00480042	0.0911517	GJA1, GRM5, PLCB3, TUBB3, GNAQ, PDGFA, SOS1, PRKACA, PRKACB, PRKG1	486	86	7691	1.84013	1	0.297087	0.236319
