# Supplementary material for: RNA‐binding protein ELAVL2 plays post‐transcriptional roles in the regulation of spermatogonia proliferation and apoptosis
Source: Cell Prolif. 2021 Jul 23;54(9):e13098. doi: 10.1111/cpr.13098 (PMC8450129; doi:10.1111/cpr.13098)
Supplement: Supplementary file 6 — Table S6 [file CPR-54-e13098-s001.xlsx]

## Sheet: OA testis
Table S6. Proteins immunoprecipitated by ELAVL2 in human and mouse testis
Protein IDs	Majority protein IDs	Peptide counts (all)	Peptide counts (razor+unique)	Peptide counts (unique)	Protein names	Gene names	LFQ intensity ELAVL2	LFQ intensity IgG	IgG/ELAVL2	Fasta headers	Number of proteins	Peptides	Razor + unique peptides	Unique peptides	Peptides ELAVL2	Peptides IgG	Razor + unique peptides ELAVL2	Razor + unique peptides IgG	Unique peptides ELAVL2	Unique peptides IgG	Sequence coverage [%]	Unique + razor sequence coverage [%]	Unique sequence coverage [%]	Mol. weight [kDa]	Sequence length	Sequence lengths	Q-value	Score	Identification type ELAVL2	Identification type IgG	Sequence coverage ELAVL2 [%]	Sequence coverage IgG [%]	Intensity	Intensity ELAVL2	Intensity IgG	MS/MS count ELAVL2	MS/MS count IgG	MS/MS count	Only identified by site	Reverse	Potential contaminant	id	Peptide IDs	Peptide is razor	Mod. peptide IDs	Evidence IDs	MS/MS IDs	Best MS/MS	Deamidation (NQ) site IDs
R4GN36;O75145	R4GN36;O75145	1;1	1;1	1;1	Liprin-alpha-3	PPFIA3	337440	0	0	tr|R4GN36|R4GN36_HUMAN Liprin-alpha-3 OS=Homo sapiens GN=PPFIA3 PE=1 SV=1;sp|O75145|LIPA3_HUMAN Liprin-alpha-3 OS=Homo sapiens GN=PPFIA3 PE=1 SV=3	2	1	1	1	1	0	1	0	1	0	1.1	1.1	1.1	74.205	652	652;1194	0.0052356	5.821	By MS/MS		1.1	0	337440	337440	0	0	0	0				110	517	TRUE	537	810	731	731
E9PIL8;E9PJT3;E9PJ04;H0YCG1;A0A087WZZ5;E9PPJ0;Q13435	E9PIL8;E9PJT3;E9PJ04;H0YCG1;A0A087WZZ5;E9PPJ0;Q13435	1;1;1;1;1;1;1	1;1;1;1;1;1;1	1;1;1;1;1;1;1	Splicing factor 3B subunit 2	SF3B2	382360	0	0	tr|E9PIL8|E9PIL8_HUMAN Splicing factor 3B subunit 2 (Fragment) OS=Homo sapiens GN=SF3B2 PE=1 SV=7;tr|E9PJT3|E9PJT3_HUMAN Splicing factor 3B subunit 2 (Fragment) OS=Homo sapiens GN=SF3B2 PE=1 SV=1;tr|E9PJ04|E9PJ04_HUMAN Splicing factor 3B subunit 2 (Fragmen	7	1	1	1	1	0	1	0	1	0	18.5	18.5	18.5	8.517	81	81;273;354;387;871;878;895	0	5.8642	By MS/MS		18.5	0	382360	382360	0	1	0	1				20	442	TRUE	459	662	603	603
C9JR62;B8ZZB3;E7ERF0;Q6ZP82	C9JR62;B8ZZB3;E7ERF0;Q6ZP82	1;1;1;1	1;1;1;1	1;1;1;1	Coiled-coil domain-containing protein 141	CCDC141	401150	0	0	tr|C9JR62|C9JR62_HUMAN Coiled-coil domain-containing protein 141 (Fragment) OS=Homo sapiens GN=CCDC141 PE=1 SV=1;tr|B8ZZB3|B8ZZB3_HUMAN Coiled-coil domain-containing protein 141 OS=Homo sapiens GN=CCDC141 PE=1 SV=1;tr|E7ERF0|E7ERF0_HUMAN Coiled-coil domain	4	1	1	1	1	0	1	0	1	0	1.4	1.4	1.4	71.964	628	628;652;955;1450	0	6.0454	By MS/MS		1.4	0	401150	401150	0	0	0	0				51	490	TRUE	509	775	697	697
H7C1M2;P18583	H7C1M2;P18583	1;1	1;1	1;1	Protein SON	SON	409660	0	0	tr|H7C1M2|H7C1M2_HUMAN Protein SON (Fragment) OS=Homo sapiens GN=SON PE=1 SV=1;sp|P18583|SON_HUMAN Protein SON OS=Homo sapiens GN=SON PE=1 SV=4	2	1	1	1	1	0	1	0	1	0	1.5	1.5	1.5	159.91	1454	1454;2426	0.0052632	5.8256	By MS/MS		1.5	0	409660	409660	0	1	0	1				94	743	TRUE	781	1141	1028	1028
F8W7C6;A0A087WV22;X1WI28;P27635;H7C123;H7C2C5;Q96L21	F8W7C6;A0A087WV22;X1WI28;P27635;H7C123;H7C2C5;Q96L21	2;2;2;2;1;1;1	2;2;2;2;1;1;1	2;2;2;2;1;1;1	60S ribosomal protein L10;60S ribosomal protein L10-like	RPL10	442180	0	0	tr|F8W7C6|F8W7C6_HUMAN 60S ribosomal protein L10 OS=Homo sapiens GN=RPL10 PE=1 SV=2;tr|A0A087WV22|A0A087WV22_HUMAN 60S ribosomal protein L10 OS=Homo sapiens GN=RPL10 PE=1 SV=1;tr|X1WI28|X1WI28_HUMAN 60S ribosomal protein L10 (Fragment) OS=Homo sapiens GN=R	7	2	2	2	2	0	2	0	2	0	12.9	12.9	12.9	18.565	163	163;178;201;214;91;131;214	0	11.614	By MS/MS		12.9	0	442180	442180	0	2	0	2				12	247;480	True;True	255;499	365;764	319;687	319;687
H7C2L4;P62995	H7C2L4;P62995	1;1	1;1	1;1	Transformer-2 protein homolog beta	TRA2B	575610	0	0	tr|H7C2L4|H7C2L4_HUMAN Transformer-2 protein homolog beta (Fragment) OS=Homo sapiens GN=TRA2B PE=1 SV=1;sp|P62995|TRA2B_HUMAN Transformer-2 protein homolog beta OS=Homo sapiens GN=TRA2B PE=1 SV=1	2	1	1	1	1	0	1	0	1	0	9.3	9.3	9.3	12.548	107	107;288	0	6.5004	By MS/MS		9.3	0	575610	575610	0	1	0	1				95	8	TRUE	8	13	10	10
P38646	P38646	2	1	1	Stress-70 protein, mitochondrial	HSPA9	601260	0	0	sp|P38646|GRP75_HUMAN Stress-70 protein, mitochondrial OS=Homo sapiens GN=HSPA9 PE=1 SV=2	1	2	1	1	2	0	1	0	1	0	2.7	1.6	1.6	73.68	679	679	0.010204	5.8017	By MS/MS		2.7	0	601260	601260	0	1	0	1				147	616;913	False;True	638;953	938;1390	853;1262	853;1262
K7ERG3;K7ENT6;Q5TCU3;CON__Q3SX28;Q5TCU8;P67936;P07951;K7EPV9;K7EMU5;U3KQK2	K7ERG3;K7ENT6;Q5TCU3;CON__Q3SX28;Q5TCU8;P67936;P07951	4;4;4;4;4;4;4;1;1;1	1;1;1;1;1;1;1;1;1;1	1;1;1;1;1;1;1;1;1;1	Tropomyosin alpha-4 chain;Tropomyosin beta chain	TPM4	731860	0	0	tr|K7ERG3|K7ERG3_HUMAN Tropomyosin alpha-4 chain (Fragment) OS=Homo sapiens GN=TPM4 PE=1 SV=1;tr|K7ENT6|K7ENT6_HUMAN Tropomyosin alpha-4 chain (Fragment) OS=Homo sapiens GN=TPM4 PE=1 SV=1;tr|Q5TCU3|Q5TCU3_HUMAN Tropomyosin beta chain OS=Homo sapiens GN=TPM	10	4	1	1	4	1	1	0	1	0	22.4	6.5	6.5	19.306	170	170;179;284;284;322;248;284;96;102;111	0	6.4957	By MS/MS	By matching	22.4	5.9	731860	731860	0	1	0	1			+	62	371;372;420;453	False;False;True;False	388;389;437;470	569;570;571;634;680	509;510;572;615	509;510;572;615
A0A0G2JRN3;A0A024R6I7;P01009	A0A0G2JRN3;A0A024R6I7;P01009	2;2;2	2;2;2	2;2;2	Alpha-1-antitrypsin;Short peptide from AAT	SERPINA1	788620	0	0	tr|A0A0G2JRN3|A0A0G2JRN3_HUMAN Alpha-1-antitrypsin OS=Homo sapiens GN=SERPINA1 PE=1 SV=1;tr|A0A024R6I7|A0A024R6I7_HUMAN Alpha-1-antitrypsin OS=Homo sapiens GN=SERPINA1 PE=1 SV=1;sp|P01009|A1AT_HUMAN Alpha-1-antitrypsin OS=Homo sapiens GN=SERPINA1 PE=1 SV=3	3	2	2	2	2	0	2	0	2	0	5	5	5	40.234	359	359;418;418	0	11.351	By MS/MS		5	0	788620	788620	0	2	0	2				0	227;768	True;True	234;806	333;1177	288;1058	288;1058
E7EV40;Q92904	E7EV40;Q92904	1;1	1;1	1;1	Deleted in azoospermia-like	DAZL	841790	0	0	tr|E7EV40|E7EV40_HUMAN Deleted in azoospermia-like (Fragment) OS=Homo sapiens GN=DAZL PE=1 SV=1;sp|Q92904|DAZL_HUMAN Deleted in azoospermia-like OS=Homo sapiens GN=DAZL PE=1 SV=1	2	1	1	1	1	0	1	0	1	0	5.4	5.4	5.4	22.536	204	204;295	0	6.4023	By MS/MS		5.4	0	841790	841790	0	1	0	1				72	392	TRUE	409	600	535	535
Q9Y3I0	Q9Y3I0	2	2	2	tRNA-splicing ligase RtcB homolog	RTCB	852540	0	0	sp|Q9Y3I0|RTCB_HUMAN tRNA-splicing ligase RtcB homolog OS=Homo sapiens GN=RTCB PE=1 SV=1	1	2	2	2	2	0	2	0	2	0	3.4	3.4	3.4	55.21	505	505	0	11.577	By MS/MS		3.4	0	852540	852540	0	2	0	2				201	120;865	True;True	124;905	181;1329	149;1206	149;1206
A0A0A0MRM8;A0A0D9SGC1;E7EW20;Q9UM54	A0A0A0MRM8;A0A0D9SGC1;E7EW20;Q9UM54	2;2;2;2	2;2;2;2	2;2;2;2	Unconventional myosin-VI	MYO6	866020	0	0	tr|A0A0A0MRM8|A0A0A0MRM8_HUMAN Unconventional myosin-VI OS=Homo sapiens GN=MYO6 PE=1 SV=1;tr|A0A0D9SGC1|A0A0D9SGC1_HUMAN Unconventional myosin-VI OS=Homo sapiens GN=MYO6 PE=1 SV=1;tr|E7EW20|E7EW20_HUMAN Unconventional myosin-VI OS=Homo sapiens GN=MYO6 PE=1	4	2	2	2	2	0	2	0	2	0	1.6	1.6	1.6	145.01	1253	1253;1294;1295;1294	0	11.571	By MS/MS		1.6	0	866020	866020	0	2	0	2				26	520;755	True;True	540;793	813;1158	734;1043	734;1043
Q8TD47;C9JEH7;P62701;P22090	Q8TD47;C9JEH7;P62701;P22090	2;1;1;1	2;1;1;1	2;1;1;1	40S ribosomal protein S4, Y isoform 2;40S ribosomal protein S4, X isoform;40S ribosomal protein S4, Y isoform 1	RPS4Y2	874300	0	0	sp|Q8TD47|RS4Y2_HUMAN 40S ribosomal protein S4, Y isoform 2 OS=Homo sapiens GN=RPS4Y2 PE=2 SV=3;tr|C9JEH7|C9JEH7_HUMAN 40S ribosomal protein S4, Y isoform 1 (Fragment) OS=Homo sapiens GN=RPS4Y1 PE=1 SV=1;sp|P62701|RS4X_HUMAN 40S ribosomal protein S4, X iso	4	2	2	2	2	0	2	0	2	0	5.3	5.3	5.3	29.295	263	263;262;263;263	0	11.496	By MS/MS		5.3	0	874300	874300	0	1	0	1				188	530;878	True;True	551;918	831;1343	756;1219	756;1219
F8W0B5;F8WB05;H0YH87;F8WB06;F8VQP2;V9GY86;Q99700	F8W0B5;F8WB05;H0YH87;F8WB06;F8VQP2;V9GY86;Q99700	1;1;1;1;1;1;1	1;1;1;1;1;1;1	1;1;1;1;1;1;1	Ataxin-2	ATXN2	909140	0	0	tr|F8W0B5|F8W0B5_HUMAN Ataxin-2 (Fragment) OS=Homo sapiens GN=ATXN2 PE=1 SV=3;tr|F8WB05|F8WB05_HUMAN Ataxin-2 (Fragment) OS=Homo sapiens GN=ATXN2 PE=1 SV=2;tr|H0YH87|H0YH87_HUMAN Ataxin-2 (Fragment) OS=Homo sapiens GN=ATXN2 PE=1 SV=1;tr|F8WB06|F8WB06_HUMAN	7	1	1	1	1	0	1	0	1	0	6.1	6.1	6.1	31.772	296	296;424;916;1050;1073;1153;1313	0	6.1407	By MS/MS		6.1	0	909140	909140	0	1	0	1				78	682	TRUE	717	1051	951	951
A8MUD9;P18124	A8MUD9;P18124	1;1	1;1	1;1	60S ribosomal protein L7	RPL7	910400	0	0	tr|A8MUD9|A8MUD9_HUMAN 60S ribosomal protein L7 OS=Homo sapiens GN=RPL7 PE=1 SV=1;sp|P18124|RL7_HUMAN 60S ribosomal protein L7 OS=Homo sapiens GN=RPL7 PE=1 SV=1	2	1	1	1	1	0	1	0	1	0	5.3	5.3	5.3	24.433	208	208;248	0	5.9432	By MS/MS		5.3	0	910400	910400	0	0	0	0				38	327	TRUE	337	476	422	422
B1APY9;B1APY8;A0A0R4J2E6;P26378	B1APY9;B1APY8;A0A0R4J2E6;P26378	10;10;10;10	1;1;1;1	1;1;1;1	ELAV-like protein;ELAV-like protein 4	ELAVL4	915210	0	0	tr|B1APY9|B1APY9_HUMAN ELAV-like protein OS=Homo sapiens GN=ELAVL4 PE=1 SV=1;tr|B1APY8|B1APY8_HUMAN ELAV-like protein OS=Homo sapiens GN=ELAVL4 PE=1 SV=1;tr|A0A0R4J2E6|A0A0R4J2E6_HUMAN ELAV-like protein OS=Homo sapiens GN=ELAVL4 PE=1 SV=1;sp|P26378|ELAV4_H	4	10	1	1	10	0	1	0	1	0	27.2	4.6	4.6	41.007	371	371;385;402;380	0	6.0529	By MS/MS		27.2	0	915210	915210	0	1	0	1				34	36;105;183;213;276;333;733;808;905;915	False;False;False;False;True;False;False;False;False;False	36;37;106;188;220;284;343;770;847;945;955	51;52;53;156;266;316;406;483;1126;1233;1376;1393	40;41;42;128;226;269;354;428;1017;1114;1249;1265	42;128;226;269;354;428;1017;1114;1249;1265	6
Q96II8;F8WFB5;E9PD99	Q96II8;F8WFB5;E9PD99	2;1;1	2;1;1	2;1;1	Leucine-rich repeat and calponin homology domain-containing protein 3	LRCH3	919480	0	0	sp|Q96II8|LRCH3_HUMAN Leucine-rich repeat and calponin homology domain-containing protein 3 OS=Homo sapiens GN=LRCH3 PE=1 SV=2;tr|F8WFB5|F8WFB5_HUMAN Leucine-rich repeat and calponin homology domain-containing protein 3 OS=Homo sapiens GN=LRCH3 PE=1 SV=1;t	3	2	2	2	2	0	2	0	2	0	3.6	3.6	3.6	86.082	777	777;92;623	0	11.705	By MS/MS		3.6	0	919480	919480	0	2	0	2				191	244;608	True;True	252;629	362;925	316;844	316;844
M0QZC5;P62280;M0R1H5;M0R1H6	M0QZC5;P62280;M0R1H5;M0R1H6	2;2;1;1	2;2;1;1	2;2;1;1	40S ribosomal protein S11	RPS11	943640	0	0	tr|M0QZC5|M0QZC5_HUMAN 40S ribosomal protein S11 OS=Homo sapiens GN=RPS11 PE=1 SV=1;sp|P62280|RS11_HUMAN 40S ribosomal protein S11 OS=Homo sapiens GN=RPS11 PE=1 SV=3;tr|M0R1H5|M0R1H5_HUMAN 40S ribosomal protein S11 OS=Homo sapiens GN=RPS11 PE=1 SV=1;tr|M0R	4	2	2	2	2	0	2	0	2	0	16.1	16.1	16.1	13.997	118	118;158;79;88	0	12.285	By MS/MS		16.1	0	943640	943640	0	2	0	2				103	603;902	True;True	624;942	920;1373	839;1246	839;1246
Q06787;A0A087WWR6;A0A087WY29;Q8IXW7;A0A087WXI3;G8JLE9;R9WNI0;A8MQB8;G3V0J0	Q06787;A0A087WWR6;A0A087WY29;Q8IXW7;A0A087WXI3;G8JLE9;R9WNI0;A8MQB8;G3V0J0	2;1;1;1;1;1;1;1;1	1;0;0;0;0;0;0;0;0	1;0;0;0;0;0;0;0;0	Fragile X mental retardation protein 1	FMR1	986700	0	0	sp|Q06787|FMR1_HUMAN Synaptic functional regulator FMR1 OS=Homo sapiens GN=FMR1 PE=1 SV=1;tr|A0A087WWR6|A0A087WWR6_HUMAN Fragile X mental retardation protein 1 (Fragment) OS=Homo sapiens GN=FMR1 PE=1 SV=1;tr|A0A087WY29|A0A087WY29_HUMAN Fragile X mental ret	9	2	1	1	2	0	1	0	1	0	4.7	1.7	1.7	71.174	632	632;102;252;297;419;537;544;582;592	0	5.8751	By MS/MS		4.7	0	986700	986700	0	1	0	1				174	158;805	False;True	163;844	231;1230	196;1111	196;1111
Q96PK6	Q96PK6	1	1	1	RNA-binding protein 14	RBM14	1025000	0	0	sp|Q96PK6|RBM14_HUMAN RNA-binding protein 14 OS=Homo sapiens GN=RBM14 PE=1 SV=2	1	1	1	1	1	0	1	0	1	0	1.3	1.3	1.3	69.491	669	669	0.010256	5.8022	By MS/MS		1.3	0	1025000	1025000	0	1	0	1				192	519	TRUE	539	812	733	733
Q15424;Q14151	Q15424;Q14151	1;1	1;1	1;1	Scaffold attachment factor B1;Scaffold attachment factor B2	SAFB	1154900	0	0	sp|Q15424|SAFB1_HUMAN Scaffold attachment factor B1 OS=Homo sapiens GN=SAFB PE=1 SV=4;sp|Q14151|SAFB2_HUMAN Scaffold attachment factor B2 OS=Homo sapiens GN=SAFB2 PE=1 SV=1	2	1	1	1	1	0	1	0	1	0	1.1	1.1	1.1	102.64	915	915;953	0	6.3584	By MS/MS		1.1	0	1154900	1154900	0	1	0	1				179	353	TRUE	370	548	489	489
B2R4S9;U3KQK0;Q99880;Q99879;Q99877;Q93079;Q8N257;Q5QNW6;Q16778;P62807;P58876;P57053;P33778;P23527;P06899;O60814;Q96A08	B2R4S9;U3KQK0;Q99880;Q99879;Q99877;Q93079;Q8N257;Q5QNW6;Q16778;P62807;P58876;P57053;P33778;P23527;P06899;O60814;Q96A08	1;1;1;1;1;1;1;1;1;1;1;1;1;1;1;1;1	1;1;1;1;1;1;1;1;1;1;1;1;1;1;1;1;1	1;1;1;1;1;1;1;1;1;1;1;1;1;1;1;1;1	Histone H2B;Histone H2B type 1-L;Histone H2B type 1-M;Histone H2B type 1-N;Histone H2B type 1-H;Histone H2B type 3-B;Histone H2B type 2-F;Histone H2B type 2-E;Histone H2B type 1-C/E/F/G/I;Histone H2B type 1-D;Histone H2B type F-S;Histone H2B type 1-B;Histone H2B type 1-O;Histone H2B type 1-J;Histone H2B type 1-K;Histone H2B type 1-A	HIST1H2BI	1179800	0	0	tr|B2R4S9|B2R4S9_HUMAN Histone H2B OS=Homo sapiens GN=HIST1H2BF PE=2 SV=1;tr|U3KQK0|U3KQK0_HUMAN Histone H2B OS=Homo sapiens GN=HIST1H2BN PE=1 SV=1;sp|Q99880|H2B1L_HUMAN Histone H2B type 1-L OS=Homo sapiens GN=HIST1H2BL PE=1 SV=3;sp|Q99879|H2B1M_HUMAN Hist	17	1	1	1	1	0	1	0	1	0	8.7	8.7	8.7	13.906	126	126;166;126;126;126;126;126;126;126;126;126;126;126;126;126;126;127	0	7.2018	By MS/MS		8.7	0	1179800	1179800	0	1	0	1				42	674	TRUE	707	1039	940	940
H3BQZ7;Q1KMD3	H3BQZ7;Q1KMD3	3;3	3;3	3;3	Heterogeneous nuclear ribonucleoprotein U-like protein 2	HNRNPUL2	1208400	0	0	tr|H3BQZ7|H3BQZ7_HUMAN HCG2044799 OS=Homo sapiens GN=HNRNPUL2-BSCL2 PE=4 SV=1;sp|Q1KMD3|HNRL2_HUMAN Heterogeneous nuclear ribonucleoprotein U-like protein 2 OS=Homo sapiens GN=HNRNPUL2 PE=1 SV=1	2	3	3	3	3	0	3	0	3	0	4.4	4.4	4.4	84.69	746	746;747	0	18.509	By MS/MS		4.4	0	1208400	1208400	0	3	0	3				93	534;579;754	True;True;True	555;600;792	835;890;1157	760;812;1042	760;812;1042
Q9HCD5	Q9HCD5	2	2	2	Nuclear receptor coactivator 5	NCOA5	1316200	0	0	sp|Q9HCD5|NCOA5_HUMAN Nuclear receptor coactivator 5 OS=Homo sapiens GN=NCOA5 PE=1 SV=2	1	2	2	2	2	0	2	0	2	0	4.3	4.3	4.3	65.536	579	579	0	11.648	By MS/MS		4.3	0	1316200	1316200	0	3	0	3				194	680;948	True;True	715;990	1049;1446	949;1316;1317	949;1317
H0YLP6;H0YMF4;H0YKD8;P46779	H0YLP6;H0YMF4;H0YKD8;P46779	1;1;1;1	1;1;1;1	1;1;1;1	60S ribosomal protein L28	RPL28	1324600	0	0	tr|H0YLP6|H0YLP6_HUMAN 60S ribosomal protein L28 OS=Homo sapiens GN=RPL28 PE=1 SV=1;tr|H0YMF4|H0YMF4_HUMAN 60S ribosomal protein L28 OS=Homo sapiens GN=RPL28 PE=1 SV=1;tr|H0YKD8|H0YKD8_HUMAN 60S ribosomal protein L28 OS=Homo sapiens GN=RPL28 PE=1 SV=1;sp|P	4	1	1	1	1	0	1	0	1	0	12.4	12.4	12.4	9.657	89	89;112;170;137	0	5.8703	By MS/MS		12.4	0	1324600	1324600	0	1	0	1				91	836	TRUE	875	1282	1161	1161
Q00577	Q00577	1	1	1	Transcriptional activator protein Pur-alpha	PURA	1325300	0	0	sp|Q00577|PURA_HUMAN Transcriptional activator protein Pur-alpha OS=Homo sapiens GN=PURA PE=1 SV=2	1	1	1	1	1	0	1	0	1	0	8.1	8.1	8.1	34.91	322	322	0	6.1481	By MS/MS		8.1	0	1325300	1325300	0	1	0	1				172	474	TRUE	493	758	681	681
E7EX53;E7EQV9;P61313	E7EX53;E7EQV9;P61313	1;1;1	1;1;1	1;1;1	Ribosomal protein L15;60S ribosomal protein L15	RPL15	1451800	0	0	tr|E7EX53|E7EX53_HUMAN Ribosomal protein L15 (Fragment) OS=Homo sapiens GN=RPL15 PE=1 SV=1;tr|E7EQV9|E7EQV9_HUMAN Ribosomal protein L15 (Fragment) OS=Homo sapiens GN=RPL15 PE=1 SV=1;sp|P61313|RL15_HUMAN 60S ribosomal protein L15 OS=Homo sapiens GN=RPL15 PE	3	1	1	1	1	0	1	0	1	0	6.8	6.8	6.8	15.722	133	133;174;204	0	5.9058	By MS/MS		6.8	0	1451800	1451800	0	1	0	1				68	738	TRUE	776	1134	1023	1023
Q07666	Q07666	2	2	2	KH domain-containing, RNA-binding, signal transduction-associated protein 1	KHDRBS1	1461300	0	0	sp|Q07666|KHDR1_HUMAN KH domain-containing, RNA-binding, signal transduction-associated protein 1 OS=Homo sapiens GN=KHDRBS1 PE=1 SV=1	1	2	2	2	2	0	2	0	2	0	5.6	5.6	5.6	48.227	443	443	0	12.246	By MS/MS		5.6	0	1461300	1461300	0	2	0	2				175	355;404	True;True	372;421	550;614	491;550	491;550
Q92900	Q92900	3	3	3	Regulator of nonsense transcripts 1	UPF1	1641600	0	0	sp|Q92900|RENT1_HUMAN Regulator of nonsense transcripts 1 OS=Homo sapiens GN=UPF1 PE=1 SV=2	1	3	3	3	3	0	3	0	3	0	3.6	3.6	3.6	124.34	1129	1129	0	17.819	By MS/MS		3.6	0	1641600	1641600	0	3	0	3				189	62;646;837	True;True;True	63;670;876	92;990;1283	70;897;1162	70;897;1162
P51116	P51116	2	1	0	Fragile X mental retardation syndrome-related protein 2	FXR2	1658200	0	0	sp|P51116|FXR2_HUMAN Fragile X mental retardation syndrome-related protein 2 OS=Homo sapiens GN=FXR2 PE=1 SV=2	1	2	1	0	2	0	1	0	0	0	4	2.8	0	74.222	673	673	0	6.632	By MS/MS		4	0	1658200	1658200	0	1	0	1				153	158;881	True;False	163;921	231;1347	196;1223	196;1223
J3QR09;J3KTE4;P84098	J3QR09;J3KTE4;P84098	1;1;1	1;1;1	1;1;1	Ribosomal protein L19;60S ribosomal protein L19	RPL19	1850600	0	0	tr|J3QR09|J3QR09_HUMAN Ribosomal protein L19 OS=Homo sapiens GN=RPL19 PE=1 SV=1;tr|J3KTE4|J3KTE4_HUMAN Ribosomal protein L19 OS=Homo sapiens GN=RPL19 PE=1 SV=1;sp|P84098|RL19_HUMAN 60S ribosomal protein L19 OS=Homo sapiens GN=RPL19 PE=1 SV=1	3	1	1	1	1	0	1	0	1	0	4.7	4.7	4.7	23.134	193	193;194;196	0	6.3491	By MS/MS		4.7	0	1850600	1850600	0	0	0	0				97	486	TRUE	505	770	693	693
P62913;Q5VVC9;Q5VVC8	P62913;Q5VVC9;Q5VVC8	2;1;1	2;1;1	2;1;1	60S ribosomal protein L11	RPL11	1893900	0	0	sp|P62913|RL11_HUMAN 60S ribosomal protein L11 OS=Homo sapiens GN=RPL11 PE=1 SV=2;tr|Q5VVC9|Q5VVC9_HUMAN 60S ribosomal protein L11 (Fragment) OS=Homo sapiens GN=RPL11 PE=1 SV=1;tr|Q5VVC8|Q5VVC8_HUMAN 60S ribosomal protein L11 (Fragment) OS=Homo sapiens GN=	3	2	2	2	2	0	2	0	2	0	9	9	9	20.252	178	178;131;174	0	11.533	By MS/MS		9	0	1893900	1893900	0	2	0	2				167	17;935	True;True	17;977	25;1426	20;1298	20;1298
H0YIB4;S4R3G0;Q13242	H0YIB4;S4R3G0;Q13242	1;1;1	1;1;1	1;1;1	Serine/arginine-rich splicing factor 9	SRSF9	2054700	0	0	tr|H0YIB4|H0YIB4_HUMAN Serine/arginine-rich-splicing factor 9 (Fragment) OS=Homo sapiens GN=SRSF9 PE=1 SV=7;tr|S4R3G0|S4R3G0_HUMAN Serine/arginine-rich-splicing factor 9 OS=Homo sapiens GN=SRSF9 PE=1 SV=1;sp|Q13242|SRSF9_HUMAN Serine/arginine-rich splicing	3	1	1	1	1	0	1	0	1	0	10	10	10	12.727	110	110;119;221	0	6.1961	By MS/MS		10	0	2054700	2054700	0	1	0	1				89	398	TRUE	415	607	542	542
B1AK87;B1AK88;P47756;B1AK85	B1AK87;B1AK88;P47756;B1AK85	2;2;2;1	2;2;2;1	2;2;2;1	F-actin-capping protein subunit beta	CAPZB	2090200	0	0	tr|B1AK87|B1AK87_HUMAN Capping protein (Actin filament) muscle Z-line, beta, isoform CRA_a OS=Homo sapiens GN=CAPZB PE=1 SV=1;tr|B1AK88|B1AK88_HUMAN Capping protein (Actin filament) muscle Z-line, beta, isoform CRA_d OS=Homo sapiens GN=CAPZB PE=1 SV=1;sp|P	4	2	2	2	2	0	2	0	2	0	6.5	6.5	6.5	29.295	260	260;301;277;260	0	11.61	By MS/MS		6.5	0	2090200	2090200	0	1	0	1				39	148;533	True;True	153;554	219;834	185;759	185;759
A0A0A0MS51;A0A0A0MT01;P06396;Q5T0I1;A0A0U1RQL8;Q5T0I0;CON__Q3SX14	A0A0A0MS51;A0A0A0MT01;P06396;Q5T0I1;A0A0U1RQL8;Q5T0I0;CON__Q3SX14	2;2;2;1;1;1;1	2;2;2;1;1;1;1	2;2;2;1;1;1;1	Gelsolin	GSN	2094200	0	0	tr|A0A0A0MS51|A0A0A0MS51_HUMAN Gelsolin OS=Homo sapiens GN=GSN PE=1 SV=1;tr|A0A0A0MT01|A0A0A0MT01_HUMAN Gelsolin OS=Homo sapiens GN=GSN PE=1 SV=1;sp|P06396|GELS_HUMAN Gelsolin OS=Homo sapiens GN=GSN PE=1 SV=1;tr|Q5T0I1|Q5T0I1_HUMAN Gelsolin (Fragment) OS=H	7	2	2	2	2	0	2	0	2	0	5.2	5.2	5.2	82.525	748	748;767;782;228;232;260;781	0	11.399	By MS/MS		5.2	0	2094200	2094200	0	2	0	2			+	28	323;910	True;True	333;950	472;1387	418;1258	418;1258
G3V2L5	G3V2L5	1	1	1		COQ6	2270500	0	0	tr|G3V2L5|G3V2L5_HUMAN Ubiquinone biosynthesis monooxygenase COQ6, mitochondrial OS=Homo sapiens GN=COQ6 PE=1 SV=1	1	1	1	1	1	0	1	0	1	0	20.9	20.9	20.9	9.3586	86	86	0	5.9171	By MS/MS		20.9	0	2270500	2270500	0	1	0	1				85	563	TRUE	584	867	790	790
J3KQ82;J3KPK3;Q15415;P0DJD4;P0DJD3;P0C7P1;A6NEQ0;A6NDE4;F2Z2U1	J3KQ82;J3KPK3;Q15415;P0DJD4;P0DJD3;P0C7P1;A6NEQ0;A6NDE4;F2Z2U1	2;2;2;2;2;2;2;2;1	2;2;2;2;2;2;2;2;1	2;2;2;2;2;2;2;2;1	RNA-binding motif protein, Y chromosome, family 1 member F/J;RNA-binding motif protein, Y chromosome, family 1 member C;RNA-binding motif protein, Y chromosome, family 1 member A1;RNA-binding motif protein, Y chromosome, family 1 member D;RNA-binding motif protein, Y chromosome, family 1 member E;RNA-binding motif protein, Y chromosome, family 1 member B	RBMY1J	2498200	0	0	tr|J3KQ82|J3KQ82_HUMAN RNA-binding motif protein, Y chromosome, family 1 member F/J OS=Homo sapiens GN=RBMY1J PE=4 SV=1;tr|J3KPK3|J3KPK3_HUMAN RNA-binding motif protein, Y chromosome, family 1 member E OS=Homo sapiens GN=RBMY1E PE=1 SV=1;sp|Q15415|RBY1F_HU	9	2	2	2	2	0	2	0	2	0	6.3	6.3	6.3	51.236	459	459;459;496;496;496;496;496;496;81	0	12.388	By MS/MS		6.3	0	2498200	2498200	0	2	0	2				37	256;565	True;True	264;586	376;869	328;792	328;792
E9PJD9;E9PLL6;E9PLX7;P46776	E9PJD9;E9PLL6;E9PLX7;P46776	1;1;1;1	1;1;1;1	1;1;1;1	60S ribosomal protein L27a	RPL27A	2616500	0	0	tr|E9PJD9|E9PJD9_HUMAN 60S ribosomal protein L27a OS=Homo sapiens GN=RPL27A PE=1 SV=1;tr|E9PLL6|E9PLL6_HUMAN 60S ribosomal protein L27a OS=Homo sapiens GN=RPL27A PE=1 SV=1;tr|E9PLX7|E9PLX7_HUMAN 60S ribosomal protein L27a OS=Homo sapiens GN=RPL27A PE=1 SV=	4	1	1	1	1	0	1	0	1	0	12.1	12.1	12.1	10.127	91	91;108;113;148	0	6.0427	By MS/MS		12.1	0	2616500	2616500	0	0	0	0				74	786	TRUE	824	1204	1082	1082
P17066;P48741	P17066;P48741	2;1	1;1	1;1	Heat shock 70 kDa protein 6;Putative heat shock 70 kDa protein 7	HSPA6	2634400	0	0	sp|P17066|HSP76_HUMAN Heat shock 70 kDa protein 6 OS=Homo sapiens GN=HSPA6 PE=1 SV=2;sp|P48741|HSP77_HUMAN Putative heat shock 70 kDa protein 7 OS=Homo sapiens GN=HSPA7 PE=5 SV=2	2	2	1	1	2	0	1	0	1	0	3.1	1.7	1.7	71.027	643	643;367	0	7.1198	By MS/MS		3.1	0	2634400	2634400	0	1	0	1				135	500;862	False;True	520;902	790;1325	712;1203	712;1203
P11021	P11021	1	1	1	78 kDa glucose-regulated protein	HSPA5	2660900	0	0	sp|P11021|GRP78_HUMAN 78 kDa glucose-regulated protein OS=Homo sapiens GN=HSPA5 PE=1 SV=2	1	1	1	1	1	0	1	0	1	0	2.6	2.6	2.6	72.332	654	654	0	5.9432	By MS/MS		2.6	0	2660900	2660900	0	1	0	1				132	349	TRUE	359	500	447	447
J3KMX5;P62277;E9PS50	J3KMX5;P62277;E9PS50	2;2;1	2;2;1	2;2;1	40S ribosomal protein S13	RPS13	2698900	0	0	tr|J3KMX5|J3KMX5_HUMAN 40S ribosomal protein S13 OS=Homo sapiens GN=RPS13 PE=1 SV=1;sp|P62277|RS13_HUMAN 40S ribosomal protein S13 OS=Homo sapiens GN=RPS13 PE=1 SV=2;tr|E9PS50|E9PS50_HUMAN 40S ribosomal protein S13 (Fragment) OS=Homo sapiens GN=RPS13 PE=1	3	2	2	2	2	0	2	0	2	0	16.9	16.9	16.9	16.733	148	148;151;116	0	11.49	By MS/MS		16.9	0	2698900	2698900	0	2	0	2				96	273;277	True;True	281;285	403;407	351;355	351;355
H7C2W9;C9JU56;B7Z4E3;B7Z4C8;P62899;B8ZZK4	H7C2W9;C9JU56;B7Z4E3;B7Z4C8;P62899;B8ZZK4	2;2;2;2;2;1	2;2;2;2;2;1	2;2;2;2;2;1	60S ribosomal protein L31	RPL31	2758800	0	0	tr|H7C2W9|H7C2W9_HUMAN 60S ribosomal protein L31 (Fragment) OS=Homo sapiens GN=RPL31 PE=1 SV=1;tr|C9JU56|C9JU56_HUMAN 60S ribosomal protein L31 (Fragment) OS=Homo sapiens GN=RPL31 PE=1 SV=1;tr|B7Z4E3|B7Z4E3_HUMAN 60S ribosomal protein L31 OS=Homo sapiens G	6	2	2	2	2	0	2	0	2	0	21.3	21.3	21.3	12.701	108	108;115;120;130;125;79	0	12.112	By MS/MS		21.3	0	2758800	2758800	0	2	0	2				48	538;697	True;True	559;732	839;1067	764;967	764;967
H7BY36;A0A0D9SFL3;B0QYK0;C9JGE3;Q01844	H7BY36;A0A0D9SFL3;B0QYK0;C9JGE3;Q01844	1;1;1;1;1	1;1;1;1;1	1;1;1;1;1	RNA-binding protein EWS	EWSR1	2811900	0	0	tr|H7BY36|H7BY36_HUMAN RNA-binding protein EWS (Fragment) OS=Homo sapiens GN=EWSR1 PE=1 SV=1;tr|A0A0D9SFL3|A0A0D9SFL3_HUMAN RNA-binding protein EWS OS=Homo sapiens GN=EWSR1 PE=1 SV=1;tr|B0QYK0|B0QYK0_HUMAN RNA-binding protein EWS OS=Homo sapiens GN=EWSR1 P	5	1	1	1	1	0	1	0	1	0	4.9	4.9	4.9	32.071	308	308;584;618;620;656	0	12.136	By MS/MS		4.9	0	2811900	2811900	0	1	0	1				31	9	TRUE	9	14	11	11
P52597;H0YBG7;H0YBD7	P52597	3;1;1	2;0;0	2;0;0	Heterogeneous nuclear ribonucleoprotein F;Heterogeneous nuclear ribonucleoprotein F, N-terminally processed	HNRNPF	2814300	0	0	sp|P52597|HNRPF_HUMAN Heterogeneous nuclear ribonucleoprotein F OS=Homo sapiens GN=HNRNPF PE=1 SV=3	3	3	2	2	3	0	2	0	2	0	9.4	7	7	45.671	415	415;185;195	0	12.636	By MS/MS		9.4	0	2814300	2814300	0	2	0	2				156	318;559;879	True;True;False	328;580;919	466;863;1344	410;786;1220	410;786;1220
P52907;C9JUG7;F8W9N7;A0A0D9SET8;P47755	P52907;C9JUG7;F8W9N7;A0A0D9SET8;P47755	2;1;1;1;1	2;1;1;1;1	2;1;1;1;1	F-actin-capping protein subunit alpha-1;F-actin-capping protein subunit alpha-2	CAPZA1	2956900	0	0	sp|P52907|CAZA1_HUMAN F-actin-capping protein subunit alpha-1 OS=Homo sapiens GN=CAPZA1 PE=1 SV=3;tr|C9JUG7|C9JUG7_HUMAN F-actin-capping protein subunit alpha-2 OS=Homo sapiens GN=CAPZA2 PE=1 SV=1;tr|F8W9N7|F8W9N7_HUMAN F-actin-capping protein subunit alph	5	2	2	2	2	0	2	0	2	0	9.8	9.8	9.8	32.922	286	286;146;174;174;286	0	11.63	By MS/MS		9.8	0	2956900	2956900	0	2	0	2				157	225;499	True;True	232;519	330;789	286;711	286;711
P47914	P47914	1	1	1	60S ribosomal protein L29	RPL29	2991500	0	0	sp|P47914|RL29_HUMAN 60S ribosomal protein L29 OS=Homo sapiens GN=RPL29 PE=1 SV=2	1	1	1	1	1	0	1	0	1	0	9.4	9.4	9.4	17.752	159	159	0	5.9445	By MS/MS		9.4	0	2991500	2991500	0	1	0	1				151	68	TRUE	69	99	77	77
P43354	P43354	1	1	1	Nuclear receptor subfamily 4 group A member 2	NR4A2	3015100	0	0	sp|P43354|NR4A2_HUMAN Nuclear receptor subfamily 4 group A member 2 OS=Homo sapiens GN=NR4A2 PE=1 SV=1	1	1	1	1	1	0	1	0	1	0	2.2	2.2	2.2	66.59	598	598	0.010309	5.8046	By MS/MS		2.2	0	3015100	3015100	0	1	0	1				149	861	TRUE	901	1324	1202	1202
A0A087WUT0;A0A0A0MR39;Q9P2K5;H0YKS1;A0A0C4DGV1;H0YN19;A0A0A0MQW0	A0A087WUT0;A0A0A0MR39;Q9P2K5;H0YKS1;A0A0C4DGV1;H0YN19;A0A0A0MQW0	2;2;2;1;1;1;1	2;2;2;1;1;1;1	2;2;2;1;1;1;1	Myelin expression factor 2	MYEF2	3027100	0	0	tr|A0A087WUT0|A0A087WUT0_HUMAN Myelin expression factor 2 OS=Homo sapiens GN=MYEF2 PE=1 SV=1;tr|A0A0A0MR39|A0A0A0MR39_HUMAN Myelin expression factor 2 OS=Homo sapiens GN=MYEF2 PE=1 SV=1;sp|Q9P2K5|MYEF2_HUMAN Myelin expression factor 2 OS=Homo sapiens GN=MY	7	2	2	2	2	0	2	0	2	0	4.2	4.2	4.2	58.685	547	547;600;600;126;211;290;576	0	11.513	By MS/MS		4.2	0	3027100	3027100	0	2	0	2				10	470;555	True;True	489;576	752;858	675;782	675;782
B3KT61;Q86SE5	B3KT61;Q86SE5	2;2	1;1	1;1	RNA-binding Raly-like protein	RALYL	3599700	0	0	tr|B3KT61|B3KT61_HUMAN RNA-binding Raly-like protein OS=Homo sapiens GN=RALYL PE=1 SV=1;sp|Q86SE5|RALYL_HUMAN RNA-binding Raly-like protein OS=Homo sapiens GN=RALYL PE=1 SV=2	2	2	1	1	2	0	1	0	1	0	6.8	3.9	3.9	31.074	280	280;291	0.010152	5.8015	By MS/MS		6.8	0	3599700	3599700	0	1	0	1				44	393;662	False;True	410;692	601;1020	536;923	536;923	38;39;40
O95758;A0A087WUW5;X6R242;A0A0D9SF20;A6NLN1;A0A0U1RRM4;P26599	O95758;A0A087WUW5;X6R242;A0A0D9SF20;A6NLN1;A0A0U1RRM4;P26599	2;1;1;1;1;1;1	2;1;1;1;1;1;1	2;1;1;1;1;1;1	Polypyrimidine tract-binding protein 3;Polypyrimidine tract-binding protein 1	PTBP1	3619500	0	0	sp|O95758|PTBP3_HUMAN Polypyrimidine tract-binding protein 3 OS=Homo sapiens GN=PTBP3 PE=1 SV=2;tr|A0A087WUW5|A0A087WUW5_HUMAN Polypyrimidine tract-binding protein 1 (Fragment) OS=Homo sapiens GN=PTBP1 PE=1 SV=5;tr|X6R242|X6R242_HUMAN Polypyrimidine tract-	7	2	2	2	2	0	2	0	2	0	4	4	4	59.689	552	552;82;183;197;527;588;531	0	12.969	By MS/MS		4	0	3619500	3619500	0	2	0	2				113	169;751	True;True	174;789	247;1150	209;1037	209;1037
G3V279;P84090	G3V279;P84090	1;1	1;1	1;1	Enhancer of rudimentary homolog	ERH	3968200	0	0	tr|G3V279|G3V279_HUMAN Enhancer of rudimentary homolog OS=Homo sapiens GN=ERH PE=1 SV=1;sp|P84090|ERH_HUMAN Enhancer of rudimentary homolog OS=Homo sapiens GN=ERH PE=1 SV=1	2	1	1	1	1	0	1	0	1	0	15.5	15.5	15.5	8.2033	71	71;104	0	9.1607	By MS/MS		15.5	0	3968200	3968200	0	1	0	1				84	720	TRUE	757	1106	1001	1001
J3QSB4;P26373	J3QSB4;P26373	2;2	2;2	2;2	60S ribosomal protein L13	RPL13	4034700	0	0	tr|J3QSB4|J3QSB4_HUMAN 60S ribosomal protein L13 (Fragment) OS=Homo sapiens GN=RPL13 PE=1 SV=1;sp|P26373|RL13_HUMAN 60S ribosomal protein L13 OS=Homo sapiens GN=RPL13 PE=1 SV=4	2	2	2	2	2	0	2	0	2	0	17.5	17.5	17.5	14.692	126	126;211	0	14.23	By MS/MS		17.5	0	4034700	4034700	0	2	0	2				100	626;760	True;True	648;798	961;1164	873;1049	873;1049
Q96I24	Q96I24	4	4	4	Far upstream element-binding protein 3	FUBP3	4344200	0	0	sp|Q96I24|FUBP3_HUMAN Far upstream element-binding protein 3 OS=Homo sapiens GN=FUBP3 PE=1 SV=2	1	4	4	4	4	0	4	0	4	0	11	11	11	61.64	572	572	0	25.423	By MS/MS		11	0	4344200	4344200	0	4	0	4				190	19;370;567;684	True;True;True;True	19;387;588;719	27;568;872;1053	22;508;795;953	22;508;795;953
D6RED7;D6RAS7;H0Y8L7;D6RB09;E9PFI5;D6RG13;D6RAT0;P61247;D6RGE0	D6RED7;D6RAS7;H0Y8L7;D6RB09;E9PFI5;D6RG13;D6RAT0;P61247;D6RGE0	2;2;2;2;2;2;2;2;1	2;2;2;2;2;2;2;2;1	2;2;2;2;2;2;2;2;1	40S ribosomal protein S3a	RPS3A	4401900	0	0	tr|D6RED7|D6RED7_HUMAN 40S ribosomal protein S3a (Fragment) OS=Homo sapiens GN=RPS3A PE=1 SV=1;tr|D6RAS7|D6RAS7_HUMAN 40S ribosomal protein S3a (Fragment) OS=Homo sapiens GN=RPS3A PE=1 SV=1;tr|H0Y8L7|H0Y8L7_HUMAN 40S ribosomal protein S3a (Fragment) OS=Hom	9	2	2	2	2	0	2	0	2	0	21.8	21.8	21.8	11.572	101	101;125;190;194;205;223;227;264;65	0	12.076	By MS/MS		21.8	0	4401900	4401900	0	2	0	2				67	481;578	True;True	500;599	765;889	688;811	688;811
P54652;E9PKE3;P11142;E9PN89;A8K7Q2;E9PNE6;E9PS65	P54652;E9PKE3;P11142;E9PN89;A8K7Q2;E9PNE6	4;3;3;2;2;2;1	4;3;3;2;2;2;1	2;1;1;1;0;0;0	Heat shock-related 70 kDa protein 2;Heat shock cognate 71 kDa protein	HSPA2	4496300	0	0	sp|P54652|HSP72_HUMAN Heat shock-related 70 kDa protein 2 OS=Homo sapiens GN=HSPA2 PE=1 SV=1;tr|E9PKE3|E9PKE3_HUMAN Heat shock cognate 71 kDa protein OS=Homo sapiens GN=HSPA8 PE=1 SV=1;sp|P11142|HSP7C_HUMAN Heat shock cognate 71 kDa protein OS=Homo sapiens	7	4	4	2	4	0	4	0	2	0	6.9	6.9	4.4	70.02	639	639;627;646;312;410;500;223	0	25.847	By MS/MS		6.9	0	4496300	4496300	0	3	0	3				158	103;500;616;758	True;True;True;True	104;520;638;796	154;790;938;1162	126;712;853;1047	126;712;853;1047
Q9NRJ3	Q9NRJ3	1	1	1	C-C motif chemokine 28	CCL28	4520900	0	0	sp|Q9NRJ3|CCL28_HUMAN C-C motif chemokine 28 OS=Homo sapiens GN=CCL28 PE=1 SV=1	1	1	1	1	1	0	1	0	1	0	7.1	7.1	7.1	14.279	127	127	0	6.2282	By MS/MS		7.1	0	4520900	4520900	0	1	0	1				196	491	TRUE	510	776	698	698	33
A0A087X1B7;X6R700;Q9Y3Y2	A0A087X1B7;X6R700;Q9Y3Y2	1;1;1	1;1;1	1;1;1	Chromatin target of PRMT1 protein	CHTOP	4741800	0	0	tr|A0A087X1B7|A0A087X1B7_HUMAN Chromatin target of PRMT1 protein OS=Homo sapiens GN=CHTOP PE=1 SV=1;tr|X6R700|X6R700_HUMAN Chromatin target of PRMT1 protein OS=Homo sapiens GN=CHTOP PE=1 SV=1;sp|Q9Y3Y2|CHTOP_HUMAN Chromatin target of PRMT1 protein OS=Homo	3	1	1	1	1	0	1	0	1	0	17.1	17.1	17.1	8.5199	76	76;223;248	0.0051813	5.8119	By MS/MS		17.1	0	4741800	4741800	0	1	0	1				22	74	TRUE	75	108	85	85
H3BLZ8;Q92841;A0A0U1RQJ0;J3KTA4;P17844	H3BLZ8;Q92841;A0A0U1RQJ0;J3KTA4;P17844	2;2;1;1;1	2;2;1;1;1	2;2;1;1;1	Probable ATP-dependent RNA helicase DDX17;Probable ATP-dependent RNA helicase DDX5	DDX5	5005300	0	0	tr|H3BLZ8|H3BLZ8_HUMAN Probable ATP-dependent RNA helicase DDX17 OS=Homo sapiens GN=DDX17 PE=1 SV=1;sp|Q92841|DDX17_HUMAN Probable ATP-dependent RNA helicase DDX17 OS=Homo sapiens GN=DDX17 PE=1 SV=2;tr|A0A0U1RQJ0|A0A0U1RQJ0_HUMAN Probable ATP-dependent RNA	5	2	2	2	2	0	2	0	2	0	3.3	3.3	3.3	80.439	731	731;729;56;614;614	0	13.466	By MS/MS		3.3	0	5005300	5005300	0	2	0	2				92	64;897	True;True	65;937	94;1367	72;1241	72;1241
M0QYZ0;M0R3F1;A0A0A0MRA5;B7Z4B8;Q9BUJ2	M0QYZ0;M0R3F1;A0A0A0MRA5;B7Z4B8;Q9BUJ2	3;3;3;3;3	3;3;3;3;3	3;3;3;3;3	Heterogeneous nuclear ribonucleoprotein U-like protein 1	HNRNPUL1	5259700	0	0	tr|M0QYZ0|M0QYZ0_HUMAN Heterogeneous nuclear ribonucleoprotein U-like protein 1 (Fragment) OS=Homo sapiens GN=HNRNPUL1 PE=1 SV=1;tr|M0R3F1|M0R3F1_HUMAN Heterogeneous nuclear ribonucleoprotein U-like protein 1 (Fragment) OS=Homo sapiens GN=HNRNPUL1 PE=1 SV=	5	3	3	3	3	0	3	0	3	0	12.1	12.1	12.1	42.296	371	371;641;766;767;856	0	18.334	By MS/MS		12.1	0	5259700	5259700	0	3	0	3				25	24;576;952	True;True;True	24;597;994	33;887;1451	27;809;1321	27;809;1321
F8WEG8;G5E9Q4;C9JMM3;O75569	F8WEG8;G5E9Q4;C9JMM3;O75569	2;2;2;2	2;2;2;2	2;2;2;2	Interferon-inducible double-stranded RNA-dependent protein kinase activator A	PRKRA	5337400	0	0	tr|F8WEG8|F8WEG8_HUMAN Interferon-inducible double-stranded RNA-dependent protein kinase activator A OS=Homo sapiens GN=PRKRA PE=1 SV=1;tr|G5E9Q4|G5E9Q4_HUMAN Interferon-inducible double-stranded RNA-dependent protein kinase activator A OS=Homo sapiens GN=	4	2	2	2	2	0	2	0	2	0	23.2	23.2	23.2	10.414	95	95;105;109;313	0	14.229	By MS/MS		23.2	0	5337400	5337400	0	2	0	2				53	0;819	True;True	0;858	0;1252;1253	0;1130;1131	0;1130
P16989;A0A0D9SEI8	P16989	4;1	2;1	2;1	Y-box-binding protein 3	YBX3	5623200	0	0	sp|P16989|YBOX3_HUMAN Y-box-binding protein 3 OS=Homo sapiens GN=YBX3 PE=1 SV=4	2	4	2	2	4	0	2	0	2	0	18	11.8	11.8	40.089	372	372;92	0	12.416	By MS/MS		18	0	5623200	5623200	0	2	0	2				134	246;369;581;586	True;True;False;False	254;386;602;607	364;567;892;898	318;507;814;820	318;507;814;820
D6R938;E9PBG7;E9PF82;Q13557;H0Y9J2;H0Y9C2	D6R938;E9PBG7;E9PF82;Q13557;H0Y9J2;H0Y9C2	4;4;4;4;2;2	4;4;4;4;2;2	4;4;4;4;2;2	Calcium/calmodulin-dependent protein kinase type II subunit delta	CAMK2D	5867300	0	0	tr|D6R938|D6R938_HUMAN Calcium/calmodulin-dependent protein kinase (CaM kinase) II delta, isoform CRA_e OS=Homo sapiens GN=CAMK2D PE=1 SV=1;tr|E9PBG7|E9PBG7_HUMAN Calcium/calmodulin-dependent protein kinase type II subunit delta OS=Homo sapiens GN=CAMK2D P	6	4	4	4	4	0	4	0	4	0	9.8	9.8	9.8	56.298	498	498;512;533;499;182;194	0	25.446	By MS/MS		9.8	0	5867300	5867300	0	4	0	4				65	242;243;386;919	True;True;True;True	250;251;403;959	360;361;592;1398	314;315;528;1270	314;315;528;1270
A0A087X2D0;P84103	A0A087X2D0;P84103	3;3	3;3	3;3	Serine/arginine-rich splicing factor 3	SRSF3	5884400	0	0	tr|A0A087X2D0|A0A087X2D0_HUMAN Serine/arginine-rich-splicing factor 3 OS=Homo sapiens GN=SRSF3 PE=1 SV=1;sp|P84103|SRSF3_HUMAN Serine/arginine-rich splicing factor 3 OS=Homo sapiens GN=SRSF3 PE=1 SV=1	2	3	3	3	3	0	3	0	3	0	40	40	40	10.32	95	95;164	0	17.267	By MS/MS		40	0	5884400	5884400	0	1	0	1				23	27;135;605	True;True;True	27;139;626	37;201;922	30;167;841	30;167;841
P55060	P55060	1	1	1	Exportin-2	CSE1L	5963000	0	0	sp|P55060|XPO2_HUMAN Exportin-2 OS=Homo sapiens GN=CSE1L PE=1 SV=3	1	1	1	1	1	0	1	0	1	0	0.8	0.8	0.8	110.42	971	971	0.01005	5.7998	By MS/MS		0.8	0	5963000	5963000	0	1	0	1				159	347	TRUE	357	498	445	445
O60506	O60506	7	4	0	Heterogeneous nuclear ribonucleoprotein Q	SYNCRIP	6547400	0	0	sp|O60506|HNRPQ_HUMAN Heterogeneous nuclear ribonucleoprotein Q OS=Homo sapiens GN=SYNCRIP PE=1 SV=2	1	7	4	0	7	0	4	0	0	0	13	7.9	0	69.602	623	623	0	24.067	By MS/MS		13	0	6547400	6547400	0	4	0	4				109	260;297;503;696;790;801;918	False;True;True;False;False;True;True	268;306;523;731;828;839;958	382;383;435;793;1066;1208;1223;1397	333;334;378;715;966;1086;1105;1269	333;378;715;966;1086;1105;1269
P22033	P22033	4	4	4	Methylmalonyl-CoA mutase, mitochondrial	MUT	6868800	0	0	sp|P22033|MUTA_HUMAN Methylmalonyl-CoA mutase, mitochondrial OS=Homo sapiens GN=MUT PE=1 SV=4	1	4	4	4	4	0	4	0	4	0	6.8	6.8	6.8	83.134	750	750	0	27.308	By MS/MS		6.8	0	6868800	6868800	0	4	0	4				136	10;140;354;479	True;True;True;True	10;145;371;498	15;209;549;763	12;176;490;686	12;176;490;686
E7ESF5;P10092	E7ESF5;P10092	1;1	1;1	1;1	Calcitonin gene-related peptide 2	CALCB	6894100	0	0	tr|E7ESF5|E7ESF5_HUMAN Calcitonin gene-related peptide 2 OS=Homo sapiens GN=CALCB PE=1 SV=1;sp|P10092|CALCB_HUMAN Calcitonin gene-related peptide 2 OS=Homo sapiens GN=CALCB PE=1 SV=1	2	1	1	1	1	0	1	0	1	0	10.1	10.1	10.1	14.919	138	138;127	1	-2	By MS/MS		10.1	0	6894100	6894100	0	1	0	1	+			69	498	TRUE	518	788	710	710
Q9Y4W6	Q9Y4W6	3	3	3	AFG3-like protein 2	AFG3L2	7330200	0	0	sp|Q9Y4W6|AFG32_HUMAN AFG3-like protein 2 OS=Homo sapiens GN=AFG3L2 PE=1 SV=2	1	3	3	3	3	0	3	0	3	0	5.8	5.8	5.8	88.583	797	797	0	17.729	By MS/MS		5.8	0	7330200	7330200	0	3	0	3				202	315;411;876	True;True;True	324;428;916	459;623;1341	404;559;1217	404;559;1217
B1ANR0;Q13310;H0Y5F5;H0YEU6;P0CB38	B1ANR0;Q13310;H0Y5F5;H0YEU6	7;7;6;4;1	4;4;4;4;1	4;4;4;4;1	Polyadenylate-binding protein;Polyadenylate-binding protein 4	PABPC4	7495000	0	0	tr|B1ANR0|B1ANR0_HUMAN Polyadenylate-binding protein OS=Homo sapiens GN=PABPC4 PE=1 SV=1;sp|Q13310|PABP4_HUMAN Polyadenylate-binding protein 4 OS=Homo sapiens GN=PABPC4 PE=1 SV=1;tr|H0Y5F5|H0Y5F5_HUMAN Polyadenylate-binding protein (Fragment) OS=Homo sapie	5	7	4	4	7	1	4	0	4	0	13.2	7.3	7.3	67.97	615	615;644;550;249;370	0	25.575	By MS/MS	By matching	13.2	2.6	7495000	7495000	0	4	0	4				41	40;60;167;394;560;594;956	False;False;True;True;False;True;True	41;61;172;411;581;615;998	59;89;90;245;602;864;907;1455	46;68;207;537;787;828;1325	46;68;207;537;787;828;1325
Q9NZB2;A0A0C4DG79;A0A0C4DH52	Q9NZB2	5;2;1	5;2;1	5;2;1	Constitutive coactivator of PPAR-gamma-like protein 1	FAM120A	7808700	0	0	sp|Q9NZB2|F120A_HUMAN Constitutive coactivator of PPAR-gamma-like protein 1 OS=Homo sapiens GN=FAM120A PE=1 SV=2	3	5	5	5	5	0	5	0	5	0	6	6	6	121.89	1118	1118;494;495	0	32.831	By MS/MS		6	0	7808700	7808700	0	5	0	5				198	65;294;536;589;844	True;True;True;True;True	66;303;557;610;883	95;431;837;901;1292	73;375;762;823;1170	73;375;762;823;1170
E7ET92	E7ET92	1	1	1	Oxysterol-binding protein	OSBPL2	7871400	0	0	tr|E7ET92|E7ET92_HUMAN Oxysterol-binding protein OS=Homo sapiens GN=OSBPL2 PE=1 SV=1	1	1	1	1	1	0	1	0	1	0	1.9	1.9	1.9	42.031	370	370	0.01	5.79	By MS/MS		1.9	0	7871400	7871400	0	0	0	0				71	717	TRUE	754	1100	996	996
H0Y7A7;P62158;F8WBR5;M0QZ52;G3V479;G3V361;Q96HY3;E7ETZ0;E7EMB3	H0Y7A7;P62158;F8WBR5;M0QZ52;G3V479;G3V361;Q96HY3;E7ETZ0;E7EMB3	2;2;1;1;1;1;1;1;1	2;2;1;1;1;1;1;1;1	2;2;1;1;1;1;1;1;1	Calmodulin	CALM2	9965500	0	0	tr|H0Y7A7|H0Y7A7_HUMAN Calmodulin (Fragment) OS=Homo sapiens GN=CALM2 PE=1 SV=1;sp|P62158|CALM_HUMAN Calmodulin OS=Homo sapiens GN=CALM1 PE=1 SV=2;tr|F8WBR5|F8WBR5_HUMAN Calmodulin OS=Homo sapiens GN=CALM2 PE=1 SV=1;tr|M0QZ52|M0QZ52_HUMAN Calmodulin OS=Hom	9	2	2	2	2	0	2	0	2	0	15.5	15.5	15.5	20.762	187	187;149;65;83;83;98;113;150;196	0	15.539	By MS/MS		15.5	0	9965500	9965500	0	2	0	2				86	12;869	True;True	12;909	18;1333	15;1210	15;1210
E7EU39;E7ETR3;A0A0A0MSR9;E7ERQ6;E7ENA6;I3L0B6;A0A0A0MSS9;A0A087X2D7;E7ENA5;A0A140T8Y1;E7EU38;E9PBY2;Q9NR90;Q13117;Q86SG3;Q9NQZ3	E7EU39;E7ETR3;A0A0A0MSR9;E7ERQ6;E7ENA6;I3L0B6;A0A0A0MSS9;A0A087X2D7;E7ENA5;A0A140T8Y1;E7EU38;E9PBY2;Q9NR90;Q13117;Q86SG3;Q9NQZ3	4;4;4;4;4;4;4;4;4;4;4;4;4;4;4;4	4;4;4;4;4;4;4;4;4;4;4;4;4;4;4;4	4;4;4;4;4;4;4;4;4;4;4;4;4;4;4;4	Deleted in azoospermia protein 3;Deleted in azoospermia protein 2;Deleted in azoospermia protein 4;Deleted in azoospermia protein 1	DAZ2	10265000	0	0	tr|E7EU39|E7EU39_HUMAN Deleted in azoospermia protein 2 OS=Homo sapiens GN=DAZ2 PE=4 SV=1;tr|E7ETR3|E7ETR3_HUMAN Deleted in azoospermia protein 3 OS=Homo sapiens GN=DAZ3 PE=4 SV=1;tr|A0A0A0MSR9|A0A0A0MSR9_HUMAN Deleted in azoospermia protein 1 OS=Homo sapi	16	4	4	4	4	0	4	0	4	0	14.8	14.8	14.8	41.257	366	366;366;366;390;438;486;486;486;558;603;651;654;486;558;579;744	0	29.287	By MS/MS		14.8	0	10265000	10265000	0	4	0	4				24	395;396;543;627	True;True;True;True	412;413;564;649	603;604;844;962	538;539;769;874	538;539;769;874
F8W7A7;Q5BJE1	F8W7A7;Q5BJE1	1;1	1;1	1;1	Coiled-coil domain-containing protein 178	CCDC178	10365000	0	0	tr|F8W7A7|F8W7A7_HUMAN Coiled-coil domain-containing protein 178 OS=Homo sapiens GN=CCDC178 PE=4 SV=1;sp|Q5BJE1|CC178_HUMAN Coiled-coil domain-containing protein 178 OS=Homo sapiens GN=CCDC178 PE=2 SV=3	2	1	1	1	1	0	1	0	1	0	2.1	2.1	2.1	104.62	891	891;867	0	5.9089	By MS/MS		2.1	0	10365000	10365000	0	1	0	1				81	647	TRUE	671	991	898	898
D6RF44;H0YA96;D6RAF8;H0Y8G5;Q14103;D6RD83;D6RBQ9	D6RF44;H0YA96;D6RAF8;H0Y8G5;Q14103;D6RD83;D6RBQ9	3;3;3;3;3;2;2	3;3;3;3;3;2;2	3;3;3;3;3;2;2	Heterogeneous nuclear ribonucleoprotein D0	HNRNPD	13735000	0	0	tr|D6RF44|D6RF44_HUMAN Heterogeneous nuclear ribonucleoprotein D0 (Fragment) OS=Homo sapiens GN=HNRNPD PE=1 SV=7;tr|H0YA96|H0YA96_HUMAN Heterogeneous nuclear ribonucleoprotein D0 (Fragment) OS=Homo sapiens GN=HNRNPD PE=1 SV=1;tr|D6RAF8|D6RAF8_HUMAN Heterog	7	3	3	3	3	0	3	0	3	0	32.1	32.1	32.1	12.64	112	112;210;221;261;355;92;155	0	18.21	By MS/MS		32.1	0	13735000	13735000	0	3	0	3				66	221;337;548	True;True;True	228;347;569	324;487;850	279;433;774	279;433;774
Q5QPM1;Q5QPL9;Q9UKM9;Q5QPM2;Q5QPM0	Q5QPM1;Q5QPL9;Q9UKM9;Q5QPM2;Q5QPM0	5;5;5;3;3	5;5;5;3;3	5;5;5;3;3	RNA-binding protein Raly	RALY	14031000	0	0	tr|Q5QPM1|Q5QPM1_HUMAN RNA-binding protein Raly (Fragment) OS=Homo sapiens GN=RALY PE=1 SV=1;tr|Q5QPL9|Q5QPL9_HUMAN RNA-binding protein Raly (Fragment) OS=Homo sapiens GN=RALY PE=1 SV=1;sp|Q9UKM9|RALY_HUMAN RNA-binding protein Raly OS=Homo sapiens GN=RALY	5	5	5	5	5	0	5	0	5	0	33.7	33.7	33.7	20.185	181	181;237;306;89;172	0	30.962	By MS/MS		33.7	0	14031000	14031000	0	5	0	5				184	296;506;523;871;893	True;True;True;True;True	305;526;543;911;933	434;797;816;1335;1361	377;718;737;1212;1236	377;718;737;1212;1236
H0YEN5;P15880;E9PQD7;E9PMM9;I3L404;E9PM36;E9PPT0;H3BNG3;H0YE27	H0YEN5;P15880;E9PQD7;E9PMM9;I3L404;E9PM36	6;6;5;4;3;3;2;1;1	6;6;5;4;3;3;2;1;1	6;6;5;4;3;3;2;1;1	40S ribosomal protein S2	RPS2	16649000	0	0	tr|H0YEN5|H0YEN5_HUMAN 40S ribosomal protein S2 (Fragment) OS=Homo sapiens GN=RPS2 PE=1 SV=1;sp|P15880|RS2_HUMAN 40S ribosomal protein S2 OS=Homo sapiens GN=RPS2 PE=1 SV=2;tr|E9PQD7|E9PQD7_HUMAN 40S ribosomal protein S2 OS=Homo sapiens GN=RPS2 PE=1 SV=1;tr	9	6	6	6	6	0	6	0	6	0	32.3	32.3	32.3	21.154	195	195;293;235;218;155;209;197;44;63	0	36.426	By MS/MS		32.3	0	16649000	16649000	0	6	0	6				88	95;252;291;340;731;841	True;True;True;True;True;True	96;260;300;350;768;880	143;371;428;490;1124;1288	116;324;372;436;1015;1166	116;324;372;436;1015;1166
Q9HCE1;Q5JR04	Q9HCE1;Q5JR04	10;8	10;8	10;8	Putative helicase MOV-10	MOV10	20582000	0	0	sp|Q9HCE1|MOV10_HUMAN Putative helicase MOV-10 OS=Homo sapiens GN=MOV10 PE=1 SV=2;tr|Q5JR04|Q5JR04_HUMAN Mov10, Moloney leukemia virus 10, homolog (Mouse), isoform CRA_a OS=Homo sapiens GN=MOV10 PE=1 SV=1	2	10	10	10	10	0	10	0	10	0	11.6	11.6	11.6	113.67	1003	1003;947	0	65.896	By MS/MS		11.6	0	20582000	20582000	0	8	0	8				195	152;274;309;334;501;732;767;873;877;901	True;True;True;True;True;True;True;True;True;True	157;282;318;344;521;769;805;913;917;941	224;404;451;484;791;1125;1176;1337;1342;1372	189;352;394;429;713;1016;1057;1214;1218;1245	189;352;394;429;713;1016;1057;1214;1218;1245
P49411	P49411	7	7	7	Elongation factor Tu, mitochondrial	TUFM	21034000	0	0	sp|P49411|EFTU_HUMAN Elongation factor Tu, mitochondrial OS=Homo sapiens GN=TUFM PE=1 SV=2	1	7	7	7	7	0	7	0	7	0	21.5	21.5	21.5	49.541	452	452	0	64.009	By MS/MS		21.5	0	21034000	21034000	0	7	0	7				152	15;126;292;487;644;796;839	True;True;True;True;True;True;True	15;130;301;506;668;834;878	22;189;429;771;987;1217;1286	18;157;373;694;895;1100;1164	18;157;373;694;895;1100;1164
Q9Y2T7;I3L2D6;A0A087X1S2;P67809;C9J5V9	Q9Y2T7	7;2;2;2;1	7;2;2;2;1	5;2;0;0;0	Y-box-binding protein 2	YBX2	21527000	0	0	sp|Q9Y2T7|YBOX2_HUMAN Y-box-binding protein 2 OS=Homo sapiens GN=YBX2 PE=1 SV=2	5	7	7	5	7	0	7	0	5	0	27.2	27.2	20.9	38.517	364	364;164;320;324;216	0	44.85	By MS/MS		27.2	0	21527000	21527000	0	6	0	6				200	224;581;586;661;687;747;818	True;True;True;True;True;True;True	231;602;607;691;722;785;857	329;892;898;1019;1056;1146;1251	285;814;820;922;956;1033;1129	285;814;820;922;956;1033;1129
P61978;Q5T6W2;S4R457;S4R359	P61978;Q5T6W2	6;4;1;1	6;4;1;1	6;4;1;1	Heterogeneous nuclear ribonucleoprotein K	HNRNPK	22042000	0	0	sp|P61978|HNRPK_HUMAN Heterogeneous nuclear ribonucleoprotein K OS=Homo sapiens GN=HNRNPK PE=1 SV=1;tr|Q5T6W2|Q5T6W2_HUMAN Heterogeneous nuclear ribonucleoprotein K (Fragment) OS=Homo sapiens GN=HNRNPK PE=1 SV=1	4	6	6	6	6	0	6	0	6	0	17.1	17.1	17.1	50.976	463	463;379;77;100	0	53.491	By MS/MS		17.1	0	22042000	22042000	0	7	0	7				161	331;348;352;492;572;926	True;True;True;True;True;True	341;358;369;511;593;966	481;499;547;777;881;1411	426;446;487;488;699;803;1280	426;446;488;699;803;1280
M0QXS5;P14866;M0QYT0;M0R076;B4DVF8;M0QYL7;M0R1W6	M0QXS5;P14866;M0QYT0	7;7;5;3;1;1;1	7;7;5;3;1;1;1	7;7;5;3;1;1;1	Heterogeneous nuclear ribonucleoprotein L	HNRNPL	24502000	0	0	tr|M0QXS5|M0QXS5_HUMAN Heterogeneous nuclear ribonucleoprotein L (Fragment) OS=Homo sapiens GN=HNRNPL PE=1 SV=1;sp|P14866|HNRPL_HUMAN Heterogeneous nuclear ribonucleoprotein L OS=Homo sapiens GN=HNRNPL PE=1 SV=2;tr|M0QYT0|M0QYT0_HUMAN Uncharacterized prote	7	7	7	7	7	0	7	0	7	0	17.5	17.5	17.5	58.362	530	530;589;321;114;179;198;220	0	52.338	By MS/MS		17.5	0	24502000	24502000	0	8	0	8				102	37;385;445;703;726;757;874	True;True;True;True;True;True;True	38;402;462;738;763;795;914	54;591;667;1078;1079;1118;1161;1338	43;527;606;975;976;1009;1046;1215	43;527;606;976;1009;1046;1215
B4DY09;Q12905;X6R6Z1;A0A0A0MRL0	B4DY09;Q12905	6;6;2;2	6;6;2;2	6;6;2;2	Interleukin enhancer-binding factor 2	ILF2	27081000	0	0	tr|B4DY09|B4DY09_HUMAN Interleukin enhancer-binding factor 2 OS=Homo sapiens GN=ILF2 PE=1 SV=1;sp|Q12905|ILF2_HUMAN Interleukin enhancer-binding factor 2 OS=Homo sapiens GN=ILF2 PE=1 SV=2	4	6	6	6	6	0	6	0	6	0	22.4	22.4	22.4	38.91	352	352;390;115;150	0	37.925	By MS/MS		22.4	0	27081000	27081000	0	6	0	6				47	356;607;660;891;904;931	True;True;True;True;True;True	373;628;690;931;944;973	551;924;1018;1359;1375;1422	492;843;921;1234;1248;1293	492;843;921;1234;1248;1293
O75526;H3BR27;H3BT71;Q96E39;P38159;H3BNC1;H0Y6E7;Q8N7X1	O75526	7;2;2;2;2;1;1;1	7;2;2;2;2;1;1;1	7;2;2;2;2;1;1;1	RNA-binding motif protein, X-linked-like-2	RBMXL2	30361000	0	0	sp|O75526|RMXL2_HUMAN RNA-binding motif protein, X-linked-like-2 OS=Homo sapiens GN=RBMXL2 PE=1 SV=3	8	7	7	7	7	0	7	0	7	0	20.2	20.2	20.2	42.814	392	392;78;296;390;391;37;292;1067	0	52.449	By MS/MS		20.2	0	30361000	30361000	0	7	0	7				111	41;258;259;302;462;849;857	True;True;True;True;True;True;True	42;266;267;311;479;888;896	60;380;381;442;692;1299;1317	47;331;332;384;624;1178;1196	47;331;332;384;624;1178;1196
O43390;B4DT28;F6UXX1	O43390;B4DT28	10;7;2	10;7;2	7;6;0	Heterogeneous nuclear ribonucleoprotein R	HNRNPR	37631000	0	0	sp|O43390|HNRPR_HUMAN Heterogeneous nuclear ribonucleoprotein R OS=Homo sapiens GN=HNRNPR PE=1 SV=1;tr|B4DT28|B4DT28_HUMAN Heterogeneous nuclear ribonucleoprotein R OS=Homo sapiens GN=HNRNPR PE=1 SV=1	3	10	10	7	10	0	10	0	7	0	15.5	15.5	10.4	70.942	633	633;494;185	0	62.058	By MS/MS		15.5	0	37631000	37631000	0	10	0	10				108	190;201;260;502;593;696;711;759;790;800	True;True;True;True;True;True;True;True;True;True	196;207;268;522;614;731;747;797;828;838	276;296;382;383;792;906;1066;1091;1163;1208;1222	235;253;333;334;714;827;966;986;1048;1086;1104	235;253;333;714;827;966;986;1048;1086;1104
H0Y7L2;Q96N67;A0A0C4DGY6;A0A0U1RQT6;A0A0U1RRC1;A0A0U1RQJ5;A0A0U1RR97;A2A369;Q8NF50	H0Y7L2;Q96N67;A0A0C4DGY6	21;21;11;3;2;2;1;1;1	21;21;11;3;2;2;1;1;1	19;19;11;3;2;2;1;1;1	Dedicator of cytokinesis protein 7	DOCK7	56829000	0	0	tr|H0Y7L2|H0Y7L2_HUMAN Dedicator of cytokinesis protein 7 OS=Homo sapiens GN=DOCK7 PE=1 SV=2;sp|Q96N67|DOCK7_HUMAN Dedicator of cytokinesis protein 7 OS=Homo sapiens GN=DOCK7 PE=1 SV=4;tr|A0A0C4DGY6|A0A0C4DGY6_HUMAN Dedicator of cytokinesis protein 7 OS=Ho	9	21	21	19	21	0	21	0	19	0	12.9	12.9	12.1	241.41	2129	2129;2140;803;173;248;255;101;1566;2099	0	130.37	By MS/MS		12.9	0	56829000	56829000	0	21	0	21				87	138;154;220;290;328;363;390;436;482;532;564;610;700;748;774;797;806;823;831;900;912	True;True;True;True;True;True;True;True;True;True;True;True;True;True;True;True;True;True;True;True;True	142;159;227;299;338;380;407;453;501;553;585;632;735;786;812;835;845;862;870;940;952	204;226;323;427;477;560;597;654;766;833;868;930;1071;1147;1187;1218;1231;1258;1270;1371;1389	170;191;278;371;423;501;532;591;689;758;791;847;970;1034;1067;1101;1112;1135;1149;1244;1261	170;191;278;371;423;501;532;591;689;758;791;847;970;1034;1067;1101;1112;1135;1149;1244;1261
F8WCY8;O15440	F8WCY8;O15440	1;1	1;1	1;1	Multidrug resistance-associated protein 5	ABCC5	75749000	0	0	tr|F8WCY8|F8WCY8_HUMAN Multidrug resistance-associated protein 5 OS=Homo sapiens GN=ABCC5 PE=1 SV=1;sp|O15440|MRP5_HUMAN Multidrug resistance-associated protein 5 OS=Homo sapiens GN=ABCC5 PE=1 SV=2	2	1	1	1	1	0	1	0	1	0	2.7	2.7	2.7	53.004	473	473;1437	0	6.9955	By MS/MS		2.7	0	75749000	75749000	0	1	0	1				83	770	TRUE	808	1180	1060	1060	21
Q15147	Q15147	1	1	1	1-phosphatidylinositol 4,5-bisphosphate phosphodiesterase beta-4	PLCB4	82670000	0	0	sp|Q15147|PLCB4_HUMAN 1-phosphatidylinositol 4,5-bisphosphate phosphodiesterase beta-4 OS=Homo sapiens GN=PLCB4 PE=1 SV=3	1	1	1	1	1	0	1	0	1	0	1.2	1.2	1.2	134.46	1175	1175	0	6.1571	By MS/MS		1.2	0	82670000	82670000	0	2	0	2				180	493	TRUE	512	778	700;701	700	28;46;47;48;49
Q12906;K7EKJ9;K7ERM6;K7ENK6;K7EM82;K7EJ09;K7ER69;K7EQR9;K7EQ75;K7ELV3	Q12906	19;5;3;3;3;3;3;2;1;1	19;5;3;3;3;3;3;2;1;1	19;5;3;3;3;3;3;2;1;1	Interleukin enhancer-binding factor 3	ILF3	102060000	0	0	sp|Q12906|ILF3_HUMAN Interleukin enhancer-binding factor 3 OS=Homo sapiens GN=ILF3 PE=1 SV=3	10	19	19	19	19	0	19	0	19	0	26.1	26.1	26.1	95.337	894	894;254;78;79;99;122;161;180;55;116	0	149.18	By MS/MS		26.1	0	102060000	102060000	0	22	0	22				177	23;88;91;99;153;157;232;320;338;434;463;464;505;569;685;892;896;899;903	True;True;True;True;True;True;True;True;True;True;True;True;True;True;True;True;True;True;True	23;89;92;100;158;162;239;330;348;451;480;481;525;590;720;932;936;939;943	32;133;136;148;225;229;230;343;468;469;488;652;693;694;796;874;1054;1360;1366;1370;1374	26;105;108;121;190;194;195;300;412;413;414;415;434;589;625;626;717;797;954;1235;1240;1243;1247	26;105;108;121;190;195;300;412;434;589;625;626;717;797;954;1235;1240;1243;1247
Q9NSD9	Q9NSD9	18	18	18	Phenylalanine--tRNA ligase beta subunit	FARSB	147100000	0	0	sp|Q9NSD9|SYFB_HUMAN Phenylalanine--tRNA ligase beta subunit OS=Homo sapiens GN=FARSB PE=1 SV=3	1	18	18	18	18	0	18	0	18	0	31.2	31.2	31.2	66.115	589	589	0	120.34	By MS/MS		31.2	0	147100000	147100000	0	20	0	20				197	2;72;127;134;204;332;379;460;461;471;478;588;604;719;775;829;843;936	True;True;True;True;True;True;True;True;True;True;True;True;True;True;True;True;True;True	2;73;131;138;210;342;396;477;478;490;497;609;625;756;813;868;882;978	2;106;190;200;301;482;582;690;691;753;754;762;900;921;1104;1105;1188;1268;1291;1427	2;83;158;166;258;427;521;622;623;676;677;685;822;840;999;1000;1068;1146;1169;1299;1300	2;83;158;166;258;427;521;622;623;677;685;822;840;999;1068;1146;1169;1299
A0A0A0MRX1;Q12926;B1AM48;C9JB16;Q14576	A0A0A0MRX1;Q12926;B1AM48	16;16;9;7;5	15;15;8;7;5	7;7;2;4;0	ELAV-like protein;ELAV-like protein 2	ELAVL2	281130000	0	0	tr|A0A0A0MRX1|A0A0A0MRX1_HUMAN ELAV-like protein OS=Homo sapiens GN=ELAVL2 PE=1 SV=1;sp|Q12926|ELAV2_HUMAN ELAV-like protein 2 OS=Homo sapiens GN=ELAVL2 PE=1 SV=2;tr|B1AM48|B1AM48_HUMAN ELAV-like protein (Fragment) OS=Homo sapiens GN=ELAVL2 PE=1 SV=1	5	16	15	7	16	0	15	0	7	0	40.4	38	18.8	42.632	389	389;359;189;90;367	0	111.31	By MS/MS		40.4	0	281130000	281130000	0	15	0	15				27	36;105;183;213;275;333;361;695;733;808;813;814;815;905;915;954	False;True;True;True;True;True;True;True;True;True;True;True;True;True;True;True	36;37;106;188;220;283;343;378;730;770;847;852;853;854;945;955;996	51;52;53;156;266;316;405;483;557;1065;1126;1233;1240;1241;1242;1243;1376;1393;1453	40;41;42;128;226;269;353;428;498;965;1017;1114;1120;1121;1122;1123;1249;1265;1323	42;128;226;269;353;428;498;965;1017;1114;1120;1122;1123;1249;1265;1323	6;7
Q15717;M0QZR9;M0R055	Q15717;M0QZR9	17;11;4	17;11;4	16;10;4	ELAV-like protein 1	ELAVL1	551080000	4252300	0.0077163	sp|Q15717|ELAV1_HUMAN ELAV-like protein 1 OS=Homo sapiens GN=ELAVL1 PE=1 SV=2;tr|M0QZR9|M0QZR9_HUMAN ELAV-like protein 1 OS=Homo sapiens GN=ELAVL1 PE=1 SV=1	3	17	17	16	17	1	17	1	16	1	54.9	54.9	52.1	36.091	326	326;153;133	0	323.31	By MS/MS	By matching	54.9	5.8	589350000	588860000	489230	30	0	30				182	36;104;122;144;211;222;618;628;691;707;734;745;746;812;845;907;916	True;True;True;True;True;True;True;True;True;True;True;True;True;True;True;True;True	36;37;105;126;149;217;218;229;640;650;726;742;743;771;783;784;851;884;947;956	51;52;53;155;184;185;214;312;313;314;325;326;327;941;942;963;1061;1083;1084;1085;1127;1143;1144;1145;1238;1239;1293;1294;1378;1394	40;41;42;127;152;181;265;266;267;280;281;282;283;855;856;857;875;961;980;981;982;1018;1030;1031;1032;1118;1119;1171;1172;1251;1266;1267	42;127;152;181;266;280;856;875;961;981;1018;1031;1032;1119;1172;1251;1267	6;29;30;31;32;50
G3V4W0;B4DY08;B2R5W2;G3V4C1;G3V2Q1;P07910;G3V576;G3V555;G3V5V7;G3V575;G3V2D6;A0A0G2JPF8;A0A0G2JNQ3;P0DMR1;O60812;B7ZW38;B2RXH8;G3V5X6;G3V3K6;G3V251;B4DSU6;G3V2H6;G3V4M8;E5RG71	G3V4W0;B4DY08;B2R5W2;G3V4C1;G3V2Q1;P07910;G3V576;G3V555;G3V5V7;G3V575;G3V2D6;A0A0G2JPF8;A0A0G2JNQ3;P0DMR1;O60812;B7ZW38;B2RXH8	11;11;11;11;11;11;10;6;6;6;6;6;6;6;6;6;6;5;5;5;5;4;4;1	11;11;11;11;11;11;10;6;6;6;6;6;6;6;6;6;6;5;5;5;5;4;4;1	10;10;10;10;10;10;9;5;6;5;6;6;6;6;6;6;6;4;4;4;4;3;3;0	Heterogeneous nuclear ribonucleoproteins C1/C2;Heterogeneous nuclear ribonucleoprotein C-like 4;Heterogeneous nuclear ribonucleoprotein C-like 1;Heterogeneous nuclear ribonucleoprotein C-like 3;Heterogeneous nuclear ribonucleoprotein C-like 2	HNRNPC	107900000	2004800	0.0185802	tr|G3V4W0|G3V4W0_HUMAN Heterogeneous nuclear ribonucleoproteins C1/C2 (Fragment) OS=Homo sapiens GN=HNRNPC PE=1 SV=1;tr|B4DY08|B4DY08_HUMAN Heterogeneous nuclear ribonucleoproteins C1/C2 OS=Homo sapiens GN=HNRNPC PE=1 SV=1;tr|B2R5W2|B2R5W2_HUMAN Heterogene	24	11	11	10	11	1	11	1	10	1	37.4	37.4	34.4	28.916	262	262;288;290;292;305;306;231;175;180;187;214;293;293;293;293;293;293;117;121;126;147;54;66;85	0	89.106	By MS/MS	By matching	37.4	6.1	118560000	118330000	230650	13	0	13				43	75;393;484;485;557;580;648;706;855;872;911	True;True;True;True;True;True;True;True;True;True;True	76;410;503;504;578;601;672;673;741;894;912;951	109;601;768;769;860;861;891;992;993;994;1082;1314;1336;1388	86;536;691;692;784;813;899;900;901;979;1194;1213;1259;1260	86;536;691;692;784;813;901;979;1194;1213;1259
P51991	P51991	7	7	7	Heterogeneous nuclear ribonucleoprotein A3	HNRNPA3	54639000	1125200	0.0205933	sp|P51991|ROA3_HUMAN Heterogeneous nuclear ribonucleoprotein A3 OS=Homo sapiens GN=HNRNPA3 PE=1 SV=2	1	7	7	7	7	1	7	1	7	1	21.2	21.2	21.2	39.594	378	378	0	48.79	By MS/MS	By matching	21.2	4	54769000	54639000	129450	9	0	9				154	160;257;335;336;932;944;946	True;True;True;True;True;True;True	165;265;345;346;974;986;988	234;377;378;379;485;486;1423;1441;1443	198;329;330;430;431;432;1294;1311;1314	198;329;430;432;1294;1311;1314	26
A0A0R4J2E8;A8MXP9;P43243;D6REM6;D6R991;B3KM87;H0Y8T4;Q68E03;D6RAM9;D6RAY2;D6R8Z5;D6RBI2;D6RBK5;D6RE02;D6RIA2;D6RB45;D6R9F3;D6RBS2;D6RCM3;D6REK4	A0A0R4J2E8;A8MXP9;P43243;D6REM6;D6R991	21;21;21;19;14;9;8;3;2;2;2;2;2;2;2;1;1;1;1;1	21;21;21;19;14;9;8;3;2;2;2;2;2;2;2;1;1;1;1;1	21;21;21;19;14;9;8;3;2;2;2;2;2;2;2;1;1;1;1;1	Matrin-3	MATR3	116370000	4047500	0.0347813	tr|A0A0R4J2E8|A0A0R4J2E8_HUMAN Matrin-3 OS=Homo sapiens GN=MATR3 PE=1 SV=1;tr|A8MXP9|A8MXP9_HUMAN Matrin-3 OS=Homo sapiens GN=MATR3 PE=1 SV=1;sp|P43243|MATR3_HUMAN Matrin-3 OS=Homo sapiens GN=MATR3 PE=1 SV=2;tr|D6REM6|D6REM6_HUMAN Matrin-3 OS=Homo sapiens	20	21	21	21	21	1	21	1	21	1	30.1	30.1	30.1	94.622	847	847;895;847;794;433;509;334;283;81;86;107;109;121;125;172;47;78;87;99;100	0	174.42	By MS/MS	By matching	30.1	2.1	124350000	123880000	465670	25	0	25				35	123;136;156;249;253;282;283;284;299;341;389;438;447;692;698;710;749;779;784;880;924	True;True;True;True;True;True;True;True;True;True;True;True;True;True;True;True;True;True;True;True;True	127;140;161;257;261;290;291;292;293;308;351;406;455;464;727;733;746;787;817;822;920;964	186;202;228;367;372;373;413;414;415;416;417;437;438;491;596;656;669;1062;1068;1090;1148;1195;1201;1345;1346;1408;1409	153;154;168;193;321;325;360;361;362;363;364;380;381;437;531;593;608;962;968;985;1035;1074;1080;1221;1222;1277;1278	153;168;193;321;325;362;363;364;380;437;531;593;608;962;968;985;1035;1074;1080;1222;1278	9
P22626;A0A087WUI2	P22626;A0A087WUI2	4;2	4;2	4;2	Heterogeneous nuclear ribonucleoproteins A2/B1	HNRNPA2B1	32364000	1204900	0.0372296	sp|P22626|ROA2_HUMAN Heterogeneous nuclear ribonucleoproteins A2/B1 OS=Homo sapiens GN=HNRNPA2B1 PE=1 SV=2;tr|A0A087WUI2|A0A087WUI2_HUMAN Heterogeneous nuclear ribonucleoproteins A2/B1 OS=Homo sapiens GN=HNRNPA2B1 PE=1 SV=1	2	4	4	4	4	1	4	1	4	1	13.6	13.6	13.6	37.429	353	353;261	0	25.964	By MS/MS	By matching	13.6	4.2	32503000	32364000	138630	5	0	5				138	262;266;528;636	True;True;True;True	270;274;549;658	385;386;387;393;829;974	336;337;342;754;884	336;342;754;884
P52272;A0A087X0X3;M0QZM1;M0R019;M0R2I7;M0R2T0;M0R0N3;M0QYQ7;M0QYL3;M0R0Y6;M0QY96	P52272;A0A087X0X3;M0QZM1	21;20;13;9;7;7;6;4;3;3;3	21;20;13;9;7;7;6;4;3;3;3	21;20;13;9;7;7;6;4;3;3;3	Heterogeneous nuclear ribonucleoprotein M	HNRNPM	150530000	6539300	0.0434418	sp|P52272|HNRPM_HUMAN Heterogeneous nuclear ribonucleoprotein M OS=Homo sapiens GN=HNRNPM PE=1 SV=3;tr|A0A087X0X3|A0A087X0X3_HUMAN Heterogeneous nuclear ribonucleoprotein M OS=Homo sapiens GN=HNRNPM PE=1 SV=1;tr|M0QZM1|M0QZM1_HUMAN Heterogeneous nuclear ri	11	21	21	21	21	1	21	1	21	1	38.5	38.5	38.5	77.515	730	730;730;383;353;214;357;276;219;99;99;116	0	209.31	By MS/MS	By MS/MS	38.5	2.2	154150000	153400000	752350	21	1	22				155	3;28;219;223;250;254;272;280;342;366;539;549;550;551;552;553;554;556;568;641;889	True;True;True;True;True;True;True;True;True;True;True;True;True;True;True;True;True;True;True;True;True	3;28;226;230;258;262;280;288;352;383;560;570;571;572;573;574;575;577;589;664;665;929	3;4;38;322;328;368;374;402;411;492;564;840;851;852;853;854;855;856;857;859;873;982;983;1357	3;4;31;277;284;322;326;349;350;358;438;504;765;775;776;777;778;779;780;781;783;796;890;891;1232	4;31;277;284;322;326;350;358;438;504;765;775;777;778;779;780;781;783;796;890;1232
H0Y8D1;CON__P07477;A0A087WW55;E7EQ64;P07477;A6XGL3;A6XMV8;Q5NV56;A0A0J9YYC8;A0A0J9YW57;A6XMV9;A0A0J9YXX4;Q8NHM4;P07478	H0Y8D1;CON__P07477;A0A087WW55;E7EQ64;P07477;A6XGL3;A6XMV8;Q5NV56;A0A0J9YYC8;A0A0J9YW57;A6XMV9;A0A0J9YXX4;Q8NHM4;P07478	2;2;2;2;2;1;1;1;1;1;1;1;1;1	2;2;2;2;2;1;1;1;1;1;1;1;1;1	2;2;2;2;2;1;1;1;1;1;1;1;1;1	Trypsin-1;Alpha-trypsin chain 1;Alpha-trypsin chain 2;Putative trypsin-6;Trypsin-2	PRSS1	508670000	24737000	0.0486307	tr|H0Y8D1|H0Y8D1_HUMAN Trypsin-1 (Fragment) OS=Homo sapiens GN=PRSS1 PE=1 SV=1;;tr|A0A087WW55|A0A087WW55_HUMAN Trypsin-1 OS=Homo sapiens GN=PRSS1 PE=1 SV=1;tr|E7EQ64|E7EQ64_HUMAN Trypsin-1 OS=Homo sapiens GN=PRSS1 PE=1 SV=1;sp|P07477|TRY1_HUMAN Trypsin-1 O	14	2	2	2	2	2	2	2	2	2	21.1	21.1	21.1	15.421	142	142;247;247;261;247;237;246;247;247;249;261;261;247;247	0	51.382	By MS/MS	By matching	21.1	21.1	523490000	521770000	1717500	3	0	3			+	15	467;804	True;True	486;842;843	746;747;1227;1228;1229	671;1109;1110	671;1110	4
A0A087WWU8;D6R904;Q5HYB6;J3KN67;P06753;H0YL80;K7EP68;H0YKP3;Q5VU61;D6RFM2	A0A087WWU8;D6R904;Q5HYB6;J3KN67;P06753;H0YL80;K7EP68;H0YKP3;Q5VU61	5;4;4;4;4;3;3;3;3;1	5;4;4;4;4;3;3;3;3;1	2;1;2;1;1;0;0;0;2;1	Tropomyosin alpha-3 chain	TPM3	15048000	762680	0.0506831	tr|A0A087WWU8|A0A087WWU8_HUMAN Tropomyosin alpha-3 chain OS=Homo sapiens GN=TPM3 PE=1 SV=1;tr|D6R904|D6R904_HUMAN Tropomyosin alpha-3 chain OS=Homo sapiens GN=TPM3 PE=1 SV=1;tr|Q5HYB6|Q5HYB6_HUMAN Epididymis luminal protein 189 OS=Homo sapiens GN=DKFZp686J	10	5	5	2	5	1	5	1	2	0	22	22	10.1	26.42	227	227;95;232;285;285;68;138;157;223;49	0	36.366	By MS/MS	By matching	22	4.4	15135000	15048000	87747	5	0	5				16	371;372;373;453;545	True;True;True;True;True	388;389;390;470;566	569;570;571;572;680;846	509;510;511;615;771	509;510;511;615;771
P11940;E7EQV3;E7ERJ7;A0A087WTT1;H0YAR2;E5RGH3;E5RJB9;H0YB86;H0YAS6;H0YBN4;H0YB75;Q9H361;H0YEQ8;E5RH24;H0YAP2;H0YAS7;B1ANR1;H0YAW6;Q4VXU2;H0YC10;E5RGC4;E5RFD8;E5RHG7;H0YCC8;Q5JQF8;Q96DU9	P11940;E7EQV3;E7ERJ7;A0A087WTT1	15;14;13;12;7;4;4;4;4;4;4;4;3;3;3;3;2;2;2;1;1;1;1;1;1;1	15;14;13;12;7;4;4;4;4;4;4;4;3;3;3;3;2;2;2;1;1;1;1;1;1;1	12;11;11;9;6;2;2;4;4;2;4;4;0;2;3;3;0;2;2;1;1;1;1;0;1;1	Polyadenylate-binding protein 1;Polyadenylate-binding protein	PABPC1	64160000	3508800	0.0546883	sp|P11940|PABP1_HUMAN Polyadenylate-binding protein 1 OS=Homo sapiens GN=PABPC1 PE=1 SV=2;tr|E7EQV3|E7EQV3_HUMAN Polyadenylate-binding protein OS=Homo sapiens GN=PABPC1 PE=1 SV=1;tr|E7ERJ7|E7ERJ7_HUMAN Polyadenylate-binding protein OS=Homo sapiens GN=PABPC	26	15	15	12	15	1	15	1	12	0	31.4	31.4	25.8	70.67	636	636;591;604;522;284;108;129;165;169;175;183;631;112;118;131;136;129;187;614;42;43;61;75;197;200;382	0	107.23	By MS/MS	By matching	31.4	2.5	64563000	64160000	403690	15	0	15				133	40;60;168;236;261;298;391;408;560;606;625;630;716;727;846	True;True;True;True;True;True;True;True;True;True;True;True;True;True;True	41;61;173;243;269;307;408;425;581;627;647;652;753;764;885	59;89;90;246;348;384;436;598;599;619;864;923;960;965;1099;1119;1295	46;68;208;304;335;379;533;534;555;787;842;872;877;995;1010;1173	46;68;208;304;335;379;533;555;787;842;872;877;995;1010;1173
Q08211	Q08211	14	14	14	ATP-dependent RNA helicase A	DHX9	25213000	2087700	0.0828025	sp|Q08211|DHX9_HUMAN ATP-dependent RNA helicase A OS=Homo sapiens GN=DHX9 PE=1 SV=4	1	14	14	14	14	1	14	1	14	1	12.4	12.4	12.4	140.96	1270	1270	0	92.897	By MS/MS	By matching	12.4	0.9	25453000	25213000	240200	13	0	13				176	1;6;34;113;179;360;430;435;441;457;522;585;821;957	True;True;True;True;True;True;True;True;True;True;True;True;True;True	1;6;34;116;184;377;447;452;458;474;542;606;860;999	1;8;9;48;169;261;556;647;653;661;686;815;897;1255;1456	1;7;38;138;222;497;585;590;602;619;736;819;1133;1326	1;7;38;138;222;497;585;590;602;619;736;819;1133;1326
P29992	P29992	1	1	1	Guanine nucleotide-binding protein subunit alpha-11	GNA11	5568200000	522500000	0.0938364	sp|P29992|GNA11_HUMAN Guanine nucleotide-binding protein subunit alpha-11 OS=Homo sapiens GN=GNA11 PE=1 SV=2	1	1	1	1	1	1	1	1	1	1	3.6	3.6	3.6	42.123	359	359	1	-2	By MS/MS	By matching	3.6	3.6	5628300000	5568200000	60113000	1	0	1	+			141	921	TRUE	961	1401;1402	1273	1273	45
M0R2Z9;Q8IX01;M0R3F6;M0R065;M0R216	M0R2Z9;Q8IX01;M0R3F6	15;15;14;3;3	15;15;14;3;3	15;15;14;3;3	SURP and G-patch domain-containing protein 2	SUGP2	51227000	5627100	0.109846	tr|M0R2Z9|M0R2Z9_HUMAN SURP and G-patch domain-containing protein 2 OS=Homo sapiens GN=SUGP2 PE=1 SV=1;sp|Q8IX01|SUGP2_HUMAN SURP and G-patch domain-containing protein 2 OS=Homo sapiens GN=SUGP2 PE=1 SV=2;tr|M0R3F6|M0R3F6_HUMAN SURP and G-patch domain-cont	5	15	15	15	15	1	15	1	15	1	17.9	17.9	17.9	121.54	1096	1096;1082;841;111;170	0	106.33	By MS/MS	By matching	17.9	1.3	51874000	51227000	647400	16	0	16				105	22;53;54;66;79;89;124;133;147;245;558;615;683;729;958	True;True;True;True;True;True;True;True;True;True;True;True;True;True;True	22;54;55;67;80;90;128;137;152;253;579;637;718;766;1000	31;80;81;96;116;117;134;187;199;218;363;862;937;1052;1121;1457;1458	25;61;62;74;91;106;155;165;184;317;785;852;952;1012;1327;1328	25;61;62;74;91;106;155;165;184;317;785;852;952;1012;1327
Q9ULL0	Q9ULL0	21	21	21	Uncharacterized protein KIAA1210	KIAA1210	73757000	10670000	0.144664	sp|Q9ULL0|K1210_HUMAN Uncharacterized protein KIAA1210 OS=Homo sapiens GN=KIAA1210 PE=2 SV=3	1	21	21	21	21	4	21	4	21	4	18	18	18	187.02	1709	1709	0	178.85	By MS/MS	By matching	18	2.9	75930000	74825000	1104600	25	0	25				199	56;90;217;218;230;314;316;359;401;405;542;546;573;657;728;744;750;765;864;887;941	True;True;True;True;True;True;True;True;True;True;True;True;True;True;True;True;True;True;True;True;True	57;91;224;225;237;323;325;376;418;422;563;567;594;686;765;782;788;803;904;927;983	84;135;320;321;337;338;458;460;555;610;615;843;847;848;882;1013;1120;1142;1149;1173;1174;1327;1328;1355;1436;1437	64;107;273;274;275;276;294;295;402;403;405;496;545;551;768;772;804;917;1011;1029;1036;1055;1205;1230;1308	64;107;273;276;294;402;405;496;545;551;768;772;804;917;1011;1029;1036;1055;1205;1230;1308
E9PCS6;C9J296;E7EPA6;G3XAI2;P07942	E9PCS6;C9J296;E7EPA6;G3XAI2;P07942	1;1;1;1;1	1;1;1;1;1	1;1;1;1;1	Laminin subunit beta-1	LAMB1	1266000000	183650000	0.145063	tr|E9PCS6|E9PCS6_HUMAN Laminin subunit beta-1 (Fragment) OS=Homo sapiens GN=LAMB1 PE=1 SV=1;tr|C9J296|C9J296_HUMAN Laminin subunit beta-1 (Fragment) OS=Homo sapiens GN=LAMB1 PE=1 SV=1;tr|E7EPA6|E7EPA6_HUMAN Laminin subunit beta-1 OS=Homo sapiens GN=LAMB1 P	5	1	1	1	1	1	1	1	1	1	12.1	12.1	12.1	10.082	91	91;183;850;1810;1786	0	6.4647	By MS/MS	By matching	12.1	12.1	1287100000	1266000000	21129000	1	0	1				52	527	TRUE	548	827;828	753	753
H0YJ99	H0YJ99	1	1	1		RPGRIP1	27525000	5357000	0.194623	tr|H0YJ99|H0YJ99_HUMAN X-linked retinitis pigmentosa GTPase regulator-interacting protein 1 (Fragment) OS=Homo sapiens GN=RPGRIP1 PE=4 SV=1	1	1	1	1	1	1	1	1	1	1	11.9	11.9	11.9	7.011	59	59	0	5.9225	By MS/MS	By matching	11.9	11.9	28141000	27525000	616330	1	0	1				90	656	TRUE	685	1011;1012	916	916
P25705;K7ERX7;K7EK77;K7EJP1;K7ENJ4;K7EQH4;K7ESA0	P25705;K7ERX7;K7EK77;K7EJP1;K7ENJ4	8;6;6;4;4;3;1	8;6;6;4;4;3;1	8;6;6;4;4;3;1	ATP synthase subunit alpha, mitochondrial	ATP5A1	13019000	4930900	0.378746	sp|P25705|ATPA_HUMAN ATP synthase subunit alpha, mitochondrial OS=Homo sapiens GN=ATP5A1 PE=1 SV=1;tr|K7ERX7|K7ERX7_HUMAN ATP synthase subunit alpha, mitochondrial (Fragment) OS=Homo sapiens GN=ATP5A1 PE=1 SV=1;tr|K7EK77|K7EK77_HUMAN ATP synthase subunit a	7	8	8	8	8	2	8	2	8	2	16.6	16.6	16.6	59.75	553	553;205;207;145;199;111;77	0	48.416	By MS/MS	By matching	16.6	4.3	15240000	14888000	352220	7	0	7				140	81;191;303;787;788;825;906;923	True;True;True;True;True;True;True;True	82;197;312;825;826;864;946;963	122;277;443;1205;1206;1261;1262;1377;1406;1407	95;236;385;1083;1084;1138;1250;1276	95;236;385;1083;1084;1138;1250;1276
P22492;P16403;Q02539;P10412;P16402	P22492;P16403;Q02539;P10412;P16402	2;1;1;1;1	2;1;1;1;1	2;1;1;1;1	Histone H1t;Histone H1.2;Histone H1.1;Histone H1.4;Histone H1.3	HIST1H1T	4516100	2098600	0.464693	sp|P22492|H1T_HUMAN Histone H1t OS=Homo sapiens GN=HIST1H1T PE=2 SV=4;sp|P16403|H12_HUMAN Histone H1.2 OS=Homo sapiens GN=HIST1H1C PE=1 SV=2;sp|Q02539|H11_HUMAN Histone H1.1 OS=Homo sapiens GN=HIST1H1A PE=1 SV=3;sp|P10412|H14_HUMAN Histone H1.4 OS=Homo sap	5	2	2	2	2	1	2	1	2	1	10.1	10.1	10.1	22.019	207	207;213;215;219;221	0	13.779	By MS/MS	By matching	10.1	5.3	4924100	4704300	219790	2	0	2				137	38;531	True;True	39;552	55;56;832	44;757	44;757
[truncated: 3 more columns]

## Sheet: Mouse testis
Table S6. Proteins immunoprecipitated by Elavl2 in human and mouse testis
Protein IDs	Majority protein IDs	Peptide counts (all)	Peptide counts (razor+unique)	Peptide counts (unique)	Protein names	Gene names	LFQ intensity Elavl2	LFQ intensity IgG	IgG/Elavl2	Fasta headers	Number of proteins	Peptides	Razor + unique peptides	Unique peptides	Peptides Elavl2	Peptides IgG	Razor + unique peptides Elavl2	Razor + unique peptides IgG	Unique peptides Elavl2	Unique peptides IgG	Sequence coverage [%]	Unique + razor sequence coverage [%]	Unique sequence coverage [%]	Mol. weight [kDa]	Sequence length	Sequence lengths	Q-value	Score	Identification type Elavl2	Identification type IgG	Sequence coverage Elavl2 [%]	Sequence coverage IgG [%]	Intensity	Intensity Elavl2	Intensity IgG	MS/MS count Elavl2	MS/MS count IgG	MS/MS count	Only identified by site	Reverse	Potential contaminant	id	Peptide IDs	Peptide is razor	Mod. peptide IDs	Evidence IDs	MS/MS IDs	Best MS/MS	Deamidation (NQ) site IDs
P70372	P70372	11	11	11	ELAV-like protein 1	Elavl1	2152500000	0	0	sp|P70372|ELAV1_MOUSE ELAV-like protein 1 OS=Mus musculus GN=Elavl1 PE=1 SV=2	1	11	11	11	11	0	11	0	11	0	39.6	39.6	39.6	36.169	326	326	0	122.03	By MS/MS		39.6	0	2270100000	2270100000	0	22	0	22				240	66;186;232;332;516;959;1010;1024;1025;1140;1245	True;True;True;True;True;True;True;True;True;True;True	68;194;242;346;347;538;1039;1091;1105;1106;1107;1108;1109;1110;1231;1345	83;84;252;253;318;456;457;721;1473;1474;1546;1547;1565;1566;1567;1568;1569;1570;1571;1572;1755;1756;1908	85;86;256;257;318;443;444;718;1452;1453;1525;1526;1548;1549;1550;1551;1552;1553;1554;1555;1730;1731;1880	85;256;318;443;718;1452;1525;1548;1555;1730;1880	25;26;27
Q9D0E1;B8JK33;B8JK32;F6W322;F7C9U3	Q9D0E1;B8JK33;B8JK32	16;15;15;3;1	16;15;15;3;1	16;15;15;3;1	Heterogeneous nuclear ribonucleoprotein M	Hnrnpm	485290000	0	0	sp|Q9D0E1|HNRPM_MOUSE Heterogeneous nuclear ribonucleoprotein M OS=Mus musculus GN=Hnrnpm PE=1 SV=3;tr|B8JK33|B8JK33_MOUSE Heterogeneous nuclear ribonucleoprotein M OS=Mus musculus GN=Hnrnpm PE=1 SV=1;tr|B8JK32|B8JK32_MOUSE Heterogeneous nuclear ribonucleo	5	16	16	16	16	0	16	0	16	0	26.5	26.5	26.5	77.648	729	729;640;679;243;57	0	126.41	By MS/MS		26.5	0	513690000	513690000	0	21	0	21				351	11;47;338;373;497;524;555;717;720;721;722;724;726;728;857;927	True;True;True;True;True;True;True;True;True;True;True;True;True;True;True;True	11;48;353;389;517;546;577;745;746;749;750;751;752;754;756;758;759;908;909;1007	13;59;464;520;694;730;767;1065;1066;1067;1070;1071;1072;1073;1074;1076;1078;1080;1081;1282;1283;1433	12;13;63;450;514;686;726;764;1059;1060;1061;1064;1065;1066;1067;1068;1070;1072;1074;1075;1269;1270;1414	13;63;450;514;686;726;764;1061;1066;1067;1068;1070;1072;1074;1270;1414	31
Q9Z204	Q9Z204	13	13	13	Heterogeneous nuclear ribonucleoproteins C1/C2	Hnrnpc	358820000	0	0	sp|Q9Z204|HNRPC_MOUSE Heterogeneous nuclear ribonucleoproteins C1/C2 OS=Mus musculus GN=Hnrnpc PE=1 SV=1	1	13	13	13	13	0	13	0	13	0	35.8	35.8	35.8	34.384	313	313	0	323.31	By MS/MS		35.8	0	364150000	364150000	0	14	0	14				377	20;129;163;378;730;750;758;759;837;963;964;1202;1252	True;True;True;True;True;True;True;True;True;True;True;True;True	20;134;168;394;761;783;791;792;879;880;881;1043;1044;1302;1352	23;179;216;525;1083;1108;1118;1119;1120;1245;1246;1247;1478;1479;1858;1917	23;189;223;519;1077;1103;1112;1113;1114;1234;1235;1236;1457;1458;1835;1890;1891	23;189;223;519;1077;1103;1112;1114;1235;1457;1458;1835;1891
Q8K310;A0A087WSU2;A0A087WSP7;A0A087WQZ1;A0A087WQD6;A0A087WNW7;A0A087WQP4;A0A087WNP3;A0A087WPU5;A0A087WPQ5;A0A087WSF8;A0A087WQ54	Q8K310;A0A087WSU2;A0A087WSP7;A0A087WQZ1	12;6;6;6;3;2;1;1;1;1;1;1	12;6;6;6;3;2;1;1;1;1;1;1	12;6;6;6;3;2;1;1;1;1;1;1	Matrin-3	Matr3	348540000	0	0	sp|Q8K310|MATR3_MOUSE Matrin-3 OS=Mus musculus GN=Matr3 PE=1 SV=1;tr|A0A087WSU2|A0A087WSU2_MOUSE Matrin-3 (Fragment) OS=Mus musculus GN=Matr3 PE=1 SV=6;tr|A0A087WSP7|A0A087WSP7_MOUSE MCG121979, isoform CRA_a OS=Mus musculus GN=Matr3 PE=1 SV=1;tr|A0A087WQZ1	12	12	12	12	12	0	12	0	12	0	16.3	16.3	16.3	94.629	846	846;385;508;558;155;121;33;60;61;87;91;102	0	233.2	By MS/MS		16.3	0	388270000	388270000	0	17	0	17				317	202;371;379;421;424;498;609;978;1104;1105;1111;1114	True;True;True;True;True;True;True;True;True;True;True;True	212;387;395;439;440;443;518;633;1058;1192;1193;1199;1202	278;518;526;596;597;598;601;695;842;1495;1689;1690;1691;1692;1693;1701;1704;1705	284;512;520;590;591;592;595;687;832;1474;1663;1664;1665;1666;1667;1674;1677;1678	284;512;520;592;595;687;832;1474;1663;1665;1674;1677	29
P29341;Q62029;F6ZAX1	P29341	22;7;2	22;7;2	11;1;2	Polyadenylate-binding protein 1	Pabpc1	331470000	0	0	sp|P29341|PABP1_MOUSE Polyadenylate-binding protein 1 OS=Mus musculus GN=Pabpc1 PE=1 SV=2	3	22	22	11	22	0	22	0	11	0	45.1	45.1	26.6	70.67	636	636;628;118	0	152.27	By MS/MS		45.1	0	333970000	333970000	0	24	0	24				199	71;73;149;157;158;160;274;353;386;545;568;739;761;778;797;829;833;838;1011;1188;1198;1247	True;True;True;True;True;True;True;True;True;True;True;True;True;True;True;True;True;True;True;True;True;True	74;76;154;162;163;165;286;369;402;567;592;772;794;812;835;871;875;882;883;1092;1287;1298;1347	91;94;201;209;210;212;376;494;536;756;789;1095;1123;1151;1187;1236;1237;1241;1248;1249;1548;1830;1850;1910	93;96;209;217;218;220;367;484;530;751;784;1090;1116;1139;1176;1177;1224;1225;1229;1237;1238;1527;1802;1803;1829;1882	93;96;209;217;218;220;367;484;530;751;784;1090;1116;1139;1176;1224;1229;1238;1527;1802;1829;1882	22
B2RUF0;A0A0A0MQD2;Q9Z2C8;J3QNB9	B2RUF0;A0A0A0MQD2;Q9Z2C8	10;8;8;3	10;8;8;3	9;7;7;3	Y-box-binding protein 2	Ybx2	328680000	0	0	tr|B2RUF0|B2RUF0_MOUSE Y box protein 2 OS=Mus musculus GN=Ybx2 PE=1 SV=1;tr|A0A0A0MQD2|A0A0A0MQD2_MOUSE Y-box-binding protein 2 OS=Mus musculus GN=Ybx2 PE=1 SV=1;sp|Q9Z2C8|YBOX2_MOUSE Y-box-binding protein 2 OS=Mus musculus GN=Ybx2 PE=1 SV=1	4	10	10	9	10	0	10	0	9	0	44.6	44.6	39.8	38.08	359	359;282;360;164	0	263.31	By MS/MS		44.6	0	348870000	348870000	0	16	0	16				87	54;316;366;427;830;831;835;934;1080;1144	True;True;True;True;True;True;True;True;True;True	55;329;382;447;872;873;877;1014;1168;1235;1236	66;67;433;434;435;513;605;1238;1239;1243;1441;1655;1760;1761	70;71;420;421;422;423;507;599;1226;1227;1231;1232;1422;1633;1735;1736	71;420;507;599;1226;1227;1232;1422;1633;1735	5
Q64368	Q64368	6	6	6	Deleted in azoospermia-like	Dazl	276510000	0	0	sp|Q64368|DAZL_MOUSE Deleted in azoospermia-like OS=Mus musculus GN=Dazl PE=1 SV=1	1	6	6	6	6	0	6	0	6	0	27.5	27.5	27.5	33.312	298	298	0	58.34	By MS/MS		27.5	0	276510000	276510000	0	8	0	8				286	258;522;546;809;888;945	True;True;True;True;True;True	270;544;568;849;952;1025	352;353;728;757;758;1207;1355;1453	347;348;724;752;753;1195;1344;1433	347;724;753;1195;1344;1433
A2A9M5;A2A9M4;Q8R1A4;A0A0U1RNK7;E9PX48;A0A0U1RNY4;A2AW79;F6ZJ55;E9QPN7;Q8VDR9	A2A9M5;A2A9M4;Q8R1A4;A0A0U1RNK7;E9PX48	22;22;22;21;21;5;1;1;1;1	22;22;22;21;21;5;1;1;1;1	22;22;22;21;21;5;1;1;1;1	Dedicator of cytokinesis protein 7	Dock7	233940000	0	0	tr|A2A9M5|A2A9M5_MOUSE Dedicator of cytokinesis protein 7 OS=Mus musculus GN=Dock7 PE=1 SV=1;tr|A2A9M4|A2A9M4_MOUSE Dedicator of cytokinesis protein 7 OS=Mus musculus GN=Dock7 PE=1 SV=2;sp|Q8R1A4|DOCK7_MOUSE Dedicator of cytokinesis protein 7 OS=Mus muscul	10	22	22	22	22	0	22	0	22	0	11.7	11.7	11.7	241.17	2128	2128;2130;2130;2098;2100;811;247;255;2111;2080	0	178.59	By MS/MS		11.7	0	233940000	233940000	0	24	0	24				61	17;262;457;520;582;615;617;635;682;692;846;866;871;886;893;918;1012;1036;1040;1147;1150;1326	True;True;True;True;True;True;True;True;True;True;True;True;True;True;True;True;True;True;True;True;True;True	17;274;477;542;606;639;641;659;710;720;894;922;923;928;947;958;996;1093;1121;1125;1239;1242;1435	19;357;358;644;725;807;851;854;882;1024;1035;1261;1309;1310;1316;1343;1362;1417;1549;1583;1587;1764;1765;1768;2068	19;352;353;636;722;801;839;842;873;1021;1031;1251;1298;1299;1305;1334;1351;1399;1528;1567;1571;1572;1739;1740;1744;2052	19;352;636;722;801;839;842;873;1021;1031;1251;1299;1305;1334;1351;1399;1528;1567;1571;1739;1744;2052
B1AXZ0;Q80UJ0;Q3UR02;Q80Y51;B1AXZ6;B1AXZ4;B1AXZ5;Q60899;H3BLG7	B1AXZ0;Q80UJ0;Q3UR02;Q80Y51;B1AXZ6;B1AXZ4;B1AXZ5;Q60899	8;8;8;8;8;8;8;8;3	8;8;8;8;8;8;8;8;3	4;4;4;4;4;4;4;4;1	ELAV-like protein;ELAV-like protein 2	Elavl2	196910000	0	0	tr|B1AXZ0|B1AXZ0_MOUSE ELAV-like protein OS=Mus musculus GN=Elavl2 PE=1 SV=1;tr|Q80UJ0|Q80UJ0_MOUSE ELAV-like protein OS=Mus musculus GN=Elavl2 PE=1 SV=2;tr|Q3UR02|Q3UR02_MOUSE ELAV-like protein OS=Mus musculus GN=Elavl2 PE=1 SV=1;tr|Q80Y51|Q80Y51_MOUSE EL	9	8	8	4	8	0	8	0	4	0	27.5	27.5	16.5	38.001	346	346;347;359;373;376;388;389;360;125	0	70.949	By MS/MS		27.5	0	219080000	219080000	0	12	0	12				83	65;333;412;487;518;1009;1139;1322	True;True;True;True;True;True;True;True	66;67;348;429;430;507;540;1090;1230;1431	81;82;458;583;584;585;682;723;1545;1754;2064	83;84;445;576;577;578;672;720;1524;1729;2047;2048	84;445;578;672;720;1524;1729;2048	4
A0A087WPL5;E9QNN1;O70133;Q3UR42;A0A0R4J2C3;A0A087WRT3	A0A087WPL5;E9QNN1;O70133;Q3UR42	9;9;9;6;3;1	9;9;9;6;3;1	9;9;9;6;3;1	ATP-dependent RNA helicase A	Dhx9	175090000	0	0	tr|A0A087WPL5|A0A087WPL5_MOUSE ATP-dependent RNA helicase A OS=Mus musculus GN=Dhx9 PE=1 SV=1;tr|E9QNN1|E9QNN1_MOUSE ATP-dependent RNA helicase A OS=Mus musculus GN=Dhx9 PE=1 SV=1;sp|O70133|DHX9_MOUSE ATP-dependent RNA helicase A OS=Mus musculus GN=Dhx9 PE	6	9	9	9	9	0	9	0	9	0	7.7	7.7	7.7	149.62	1383	1383;1384;1380;735;459;47	0	65.291	By MS/MS		7.7	0	185460000	185460000	0	10	0	10				16	7;14;236;586;744;1173;1207;1304;1329	True;True;True;True;True;True;True;True;True	7;14;246;610;777;1271;1307;1409;1410;1439	8;16;324;811;1101;1812;1863;1996;1997;2072;2073	7;16;323;805;1096;1784;1840;1968;1969;2056;2057	7;16;323;805;1096;1784;1840;1968;2056
D3Z3E8;E9PW39;D3YVL0;P23249	D3Z3E8;E9PW39;D3YVL0;P23249	11;11;11;11	11;11;11;11	11;11;11;11	Putative helicase MOV-10	Mov10	158170000	0	0	tr|D3Z3E8|D3Z3E8_MOUSE Putative helicase MOV-10 OS=Mus musculus GN=Mov10 PE=1 SV=1;tr|E9PW39|E9PW39_MOUSE Putative helicase MOV-10 OS=Mus musculus GN=Mov10 PE=1 SV=1;tr|D3YVL0|D3YVL0_MOUSE Putative helicase MOV-10 OS=Mus musculus GN=Mov10 PE=1 SV=2;sp|P232	4	11	11	11	11	0	11	0	11	0	12.9	12.9	12.9	113.6	1004	1004;1077;1077;1004	0	68.503	By MS/MS		12.9	0	160700000	160700000	0	11	0	11				115	275;318;425;469;612;678;810;878;1008;1223;1297	True;True;True;True;True;True;True;True;True;True;True	287;331;444;445;489;636;705;850;938;1089;1323;1402	377;437;602;603;658;848;1014;1208;1333;1544;1883;1987	368;425;596;597;651;836;1008;1196;1325;1523;1857;1960	368;425;596;651;836;1008;1196;1325;1523;1857;1960
G5E924;Q8R081;G3UY38;G3UY56;G3UYY3	G5E924;Q8R081;G3UY38	7;7;6;2;1	7;7;6;2;1	7;7;6;2;1	Heterogeneous nuclear ribonucleoprotein L	Hnrnpl	157730000	0	0	tr|G5E924|G5E924_MOUSE Heterogeneous nuclear ribonucleoprotein L (Fragment) OS=Mus musculus GN=Hnrnpl PE=1 SV=1;sp|Q8R081|HNRPL_MOUSE Heterogeneous nuclear ribonucleoprotein L OS=Mus musculus GN=Hnrnpl PE=1 SV=2;tr|G3UY38|G3UY38_MOUSE Heterogeneous nuclear	5	7	7	7	7	0	7	0	7	0	15.1	15.1	15.1	66.821	615	615;586;456;201;112	0	60.056	By MS/MS		15.1	0	157730000	157730000	0	7	0	7				167	127;357;538;608;756;795;1330	True;True;True;True;True;True;True	132;373;560;632;789;833;1440	177;503;747;841;1116;1184;2074	187;497;743;831;1110;1174;2058	187;497;743;831;1110;1174;2058
Q8BTI8	Q8BTI8	19	19	19	Serine/arginine repetitive matrix protein 2	Srrm2	138610000	0	0	sp|Q8BTI8|SRRM2_MOUSE Serine/arginine repetitive matrix protein 2 OS=Mus musculus GN=Srrm2 PE=1 SV=3	1	19	19	19	19	0	19	0	19	0	11	11	11	294.84	2703	2703	0	199.88	By MS/MS		11	0	138610000	138610000	0	22	0	22				306	428;502;527;630;746;900;967;991;1020;1033;1039;1061;1068;1085;1100;1141;1142;1143;1154	True;True;True;True;True;True;True;True;True;True;True;True;True;True;True;True;True;True;True	448;522;549;654;779;967;968;1047;1072;1101;1118;1124;1147;1154;1173;1188;1232;1233;1234;1246	606;607;699;733;876;1103;1374;1375;1483;1518;1561;1580;1586;1621;1633;1634;1661;1682;1757;1758;1759;1773	600;601;691;729;868;1098;1362;1363;1462;1496;1544;1563;1570;1607;1616;1617;1638;1658;1732;1733;1734;1749	600;691;729;868;1098;1363;1462;1496;1544;1563;1570;1607;1616;1638;1658;1732;1733;1734;1749
B2M1R6;P61979;H3BLL4;H3BKD0;H3BKI8;H3BK96;Q8BT23;H3BLP7;H3BJ43;H3BJS9	B2M1R6;P61979;H3BLL4;H3BKD0	9;8;6;5;3;3;2;2;1;1	9;8;6;5;3;3;2;2;1;1	9;8;6;5;3;3;2;2;1;1	Heterogeneous nuclear ribonucleoprotein K	Hnrnpk	129880000	0	0	tr|B2M1R6|B2M1R6_MOUSE Heterogeneous nuclear ribonucleoprotein K OS=Mus musculus GN=Hnrnpk PE=1 SV=1;sp|P61979|HNRPK_MOUSE Heterogeneous nuclear ribonucleoprotein K OS=Mus musculus GN=Hnrnpk PE=1 SV=1;tr|H3BLL4|H3BLL4_MOUSE Heterogeneous nuclear ribonucleo	10	9	9	9	9	0	9	0	9	0	23.9	23.9	23.9	48.562	440	440;463;394;299;178;256;97;210;77;87	0	96.046	By MS/MS		23.9	0	129880000	129880000	0	13	0	13				84	201;238;435;485;509;781;813;926;1108	True;True;True;True;True;True;True;True;True	211;248;455;505;531;815;854;1006;1196	277;326;616;680;714;1155;1214;1432;1697	283;325;610;670;709;710;1143;1144;1145;1146;1201;1413;1671	283;325;610;670;710;1144;1201;1413;1671
P84089;G3UW85	P84089;G3UW85	2;1	2;1	2;1	Enhancer of rudimentary homolog	Erh	116320000	0	0	sp|P84089|ERH_MOUSE Enhancer of rudimentary homolog OS=Mus musculus GN=Erh PE=1 SV=1;tr|G3UW85|G3UW85_MOUSE Enhancer of rudimentary homolog OS=Mus musculus GN=Erh PE=1 SV=1	2	2	2	2	2	0	2	0	2	0	26.9	26.9	26.9	12.259	104	104;123	0	67.289	By MS/MS		26.9	0	118840000	118840000	0	4	0	4				242	997;1182	True;True	1078;1280;1281	1525;1821;1822;1823	1503;1793;1794;1795	1503;1795
A2AU62;Q64012;A2AU61;A2AU60	A2AU62;Q64012;A2AU61;A2AU60	7;7;6;5	7;7;6;5	7;7;6;5	RNA-binding protein Raly	Raly	103750000	0	0	tr|A2AU62|A2AU62_MOUSE RNA-binding protein Raly (Fragment) OS=Mus musculus GN=Raly PE=1 SV=1;sp|Q64012|RALY_MOUSE RNA-binding protein Raly OS=Mus musculus GN=Raly PE=1 SV=3;tr|A2AU61|A2AU61_MOUSE RNA-binding protein Raly (Fragment) OS=Mus musculus GN=Raly	4	7	7	7	7	0	7	0	7	0	25.5	25.5	25.5	31.69	298	298;312;211;141	0	60.502	By MS/MS		25.5	0	103750000	103750000	0	8	0	8				75	453;530;531;622;667;957;1213	True;True;True;True;True;True;True	473;552;553;646;694;1037;1313	639;736;737;738;861;998;1471;1869	632;732;733;734;849;996;1450;1846	632;732;734;849;996;1450;1846
Q3TZ89	Q3TZ89	2	2	2	Protein transport protein Sec31B	Sec31b	102080000	0	0	sp|Q3TZ89|SC31B_MOUSE Protein transport protein Sec31B OS=Mus musculus GN=Sec31b PE=1 SV=2	1	2	2	2	2	0	2	0	2	0	1.6	1.6	1.6	125.63	1158	1158	0	11.566	By MS/MS		1.6	0	102080000	102080000	0	2	0	2				261	1162;1275	True;True	1259;1376	1795;1948	1770;1921	1770;1921
Q6A0A9	Q6A0A9	11	11	11	Constitutive coactivator of PPAR-gamma-like protein 1	FAM120A	98904000	0	0	sp|Q6A0A9|F120A_MOUSE Constitutive coactivator of PPAR-gamma-like protein 1 OS=Mus musculus GN=FAM120A PE=1 SV=2	1	11	11	11	11	0	11	0	11	0	14.3	14.3	14.3	121.64	1112	1112	0	103.82	By MS/MS		14.3	0	98904000	98904000	0	9	0	9				288	284;449;452;462;783;911;1041;1042;1120;1208;1269	True;True;True;True;True;True;True;True;True;True;True	296;469;472;482;817;988;1126;1127;1208;1308;1370	388;635;638;649;1157;1407;1588;1589;1711;1864;1942	378;628;631;642;1148;1391;1573;1574;1684;1841;1915	378;628;631;642;1148;1391;1573;1574;1684;1841;1915
Q91VM5;A2AFI4	Q91VM5	7;3	7;3	1;0	RNA binding motif protein, X-linked-like-1	Rbmxl1	87741000	0	0	sp|Q91VM5|RMXL1_MOUSE RNA binding motif protein, X-linked-like-1 OS=Mus musculus GN=Rbmxl1 PE=2 SV=1	2	7	7	1	7	0	7	0	1	0	18	18	2.1	42.161	388	388;103	0	42.286	By MS/MS		18	0	87741000	87741000	0	7	0	7				327	75;385;426;951;1075;1211;1302	True;True;True;True;True;True;True	78;401;446;1031;1163;1311;1407	96;535;604;1464;1648;1867;1994	98;529;598;1443;1628;1844;1966	98;529;598;1443;1628;1844;1966
Q9EPU0	Q9EPU0	11	11	11	Regulator of nonsense transcripts 1	Upf1	82091000	0	0	sp|Q9EPU0|RENT1_MOUSE Regulator of nonsense transcripts 1 OS=Mus musculus GN=Upf1 PE=1 SV=2	1	11	11	11	11	0	11	0	11	0	10.2	10.2	10.2	123.97	1124	1124	0	84.057	By MS/MS		10.2	0	82091000	82091000	0	10	0	10				360	50;90;191;312;528;614;645;660;785;873;1316	True;True;True;True;True;True;True;True;True;True;True	51;94;201;325;550;638;670;687;819;931;1425	62;116;261;429;734;850;899;987;1159;1324;2056	66;120;265;416;730;838;886;987;1150;1315;2040	66;120;265;416;730;838;886;987;1150;1315;2040
E9QAT0;Q6AXB7;P35922;D3Z6U8;E9QNF5;E9QAS8;E9QAS9	E9QAT0;Q6AXB7;P35922;D3Z6U8;E9QNF5;E9QAS8;E9QAS9	7;7;7;6;6;6;5	7;7;7;6;6;6;5	7;7;7;6;6;6;5	Fragile X mental retardation protein 1 homolog	Fmr1	79343000	0	0	tr|E9QAT0|E9QAT0_MOUSE Synaptic functional regulator FMR1 OS=Mus musculus GN=Fmr1 PE=1 SV=1;tr|Q6AXB7|Q6AXB7_MOUSE Fragile X mental retardation syndrome 1 homolog OS=Mus musculus GN=Fmr1 PE=1 SV=1;sp|P35922|FMR1_MOUSE Synaptic functional regulator FMR1 OS=	7	7	7	7	7	0	7	0	7	0	15.4	15.4	15.4	66.169	589	589;614;614;591;593;631;585	0	50.367	By MS/MS		15.4	0	79343000	79343000	0	7	0	7				149	195;302;461;868;1095;1219;1246	True;True;True;True;True;True;True	205;315;481;925;1183;1319;1346	266;415;416;648;1312;1677;1877;1909	271;404;405;641;1301;1653;1853;1881	271;404;641;1301;1653;1853;1881
Q8C2Q7;O35737;P70333	Q8C2Q7;O35737	7;7;2	7;7;2	6;6;2	Heterogeneous nuclear ribonucleoprotein H;Heterogeneous nuclear ribonucleoprotein H, N-terminally processed	Hnrnph1	78865000	0	0	tr|Q8C2Q7|Q8C2Q7_MOUSE Heterogeneous nuclear ribonucleoprotein H OS=Mus musculus GN=Hnrnph1 PE=1 SV=1;sp|O35737|HNRH1_MOUSE Heterogeneous nuclear ribonucleoprotein H OS=Mus musculus GN=Hnrnph1 PE=1 SV=3	3	7	7	6	7	0	7	0	6	0	18.6	18.6	15	51.217	472	472;449;449	0	47.639	By MS/MS		18.6	0	80792000	80792000	0	12	0	12				177	137;413;471;733;737;1029;1073	True;True;True;True;True;True;True	142;431;491;764;769;770;1114;1159	187;586;660;661;1086;1091;1092;1093;1576;1639	197;579;653;654;655;1080;1085;1086;1087;1088;1559;1622	197;579;653;1080;1088;1559;1622
O35286;A0A0G2JG10;Q497W9;A0A0G2JGQ5	O35286;A0A0G2JG10;Q497W9	12;11;11;3	12;11;11;3	12;11;11;3	Pre-mRNA-splicing factor ATP-dependent RNA helicase DHX15	Dhx15	78407000	0	0	sp|O35286|DHX15_MOUSE Pre-mRNA-splicing factor ATP-dependent RNA helicase DHX15 OS=Mus musculus GN=Dhx15 PE=1 SV=2;tr|A0A0G2JG10|A0A0G2JG10_MOUSE Pre-mRNA-splicing factor ATP-dependent RNA helicase DHX15 OS=Mus musculus GN=Dhx15 PE=1 SV=1;tr|Q497W9|Q497W9_	4	12	12	12	12	0	12	0	12	0	18.5	18.5	18.5	91.006	795	795;608;703;186	0	76.894	By MS/MS		18.5	0	78407000	78407000	0	11	0	11				175	132;251;321;336;480;507;611;929;1027;1113;1172;1212	True;True;True;True;True;True;True;True;True;True;True;True	137;263;335;351;500;527;635;1009;1112;1201;1270;1312	182;345;442;461;675;706;847;1435;1574;1703;1811;1868	192;340;430;448;665;698;699;835;1416;1557;1676;1783;1845	192;340;430;448;665;698;835;1416;1557;1676;1783;1845
Q5SUT0;Q5SUS9;Q61545;Q5SUS8	Q5SUT0;Q5SUS9;Q61545	3;3;3;1	3;3;3;1	3;3;3;1	RNA-binding protein EWS	Ewsr1	76890000	0	0	tr|Q5SUT0|Q5SUT0_MOUSE RNA-binding protein EWS OS=Mus musculus GN=Ewsr1 PE=1 SV=1;tr|Q5SUS9|Q5SUS9_MOUSE RNA-binding protein EWS OS=Mus musculus GN=Ewsr1 PE=1 SV=1;sp|Q61545|EWS_MOUSE RNA-binding protein EWS OS=Mus musculus GN=Ewsr1 PE=1 SV=2	4	3	3	3	3	0	3	0	3	0	8.6	8.6	8.6	64.988	618	618;661;655;354	0	24.039	By MS/MS		8.6	0	85450000	85450000	0	6	0	6				276	377;396;843	True;True;True	393;412;889;890;891	524;552;1255;1256;1257;1258	518;548;1245;1246;1247;1248	518;548;1247
O88569;A0A0N4SUM2	O88569	6;2	6;2	6;2	Heterogeneous nuclear ribonucleoproteins A2/B1	Hnrnpa2b1	75755000	0	0	sp|O88569|ROA2_MOUSE Heterogeneous nuclear ribonucleoproteins A2/B1 OS=Mus musculus GN=Hnrnpa2b1 PE=1 SV=2	2	6	6	6	6	0	6	0	6	0	22.4	22.4	22.4	37.402	353	353;155	0	38.509	By MS/MS		22.4	0	78360000	78360000	0	7	0	7				181	392;395;486;786;848;1130	True;True;True;True;True;True	408;411;506;820;896;897;1218	546;551;681;1160;1263;1264;1724	543;547;671;1151;1253;1254;1697	543;547;671;1151;1253;1697
A0A140T8M7;P62751;D3YTY6	A0A140T8M7;P62751	4;4;1	4;4;1	4;4;1	60S ribosomal protein L23a	Rpl23a	74258000	0	0	tr|A0A140T8M7|A0A140T8M7_MOUSE Protein Rpl23a-ps3 OS=Mus musculus GN=Rpl23a-ps3 PE=3 SV=1;sp|P62751|RL23A_MOUSE 60S ribosomal protein L23a OS=Mus musculus GN=Rpl23a PE=1 SV=1	3	4	4	4	4	0	4	0	4	0	22.4	22.4	22.4	17.698	156	156;156;151	0	31.183	By MS/MS		22.4	0	74258000	74258000	0	5	0	5				51	254;347;566;599	True;True;True;True	266;363;590;623	348;485;787;831	343;476;477;782;821	343;477;782;821
P62960;A2BGG7	P62960;A2BGG7	5;3	4;3	4;3	Nuclease-sensitive element-binding protein 1	Ybx1	72753000	0	0	sp|P62960|YBOX1_MOUSE Nuclease-sensitive element-binding protein 1 OS=Mus musculus GN=Ybx1 PE=1 SV=3;tr|A2BGG7|A2BGG7_MOUSE Nuclease-sensitive element-binding protein 1 (Fragment) OS=Mus musculus GN=Ybx1 PE=1 SV=1	2	5	4	4	5	0	4	0	4	0	34.5	29.2	29.2	35.73	322	322;214	0	165.88	By MS/MS		34.5	0	72753000	72753000	0	5	0	5				233	5;265;266;1052;1080	True;True;True;True;False	5;277;278;1138;1168	6;365;366;367;1609;1655	5;357;358;359;1595;1633	5;357;358;1595;1633
P47963;A0A140T8K8	P47963;A0A140T8K8	7;6	7;6	7;6	60S ribosomal protein L13	Rpl13	65324000	0	0	sp|P47963|RL13_MOUSE 60S ribosomal protein L13 OS=Mus musculus GN=Rpl13 PE=1 SV=3;tr|A0A140T8K8|A0A140T8K8_MOUSE 60S ribosomal protein L13 OS=Mus musculus GN=Rpl13-ps3 PE=3 SV=1	2	7	7	7	7	0	7	0	7	0	30.8	30.8	30.8	24.305	211	211;207	0	82.757	By MS/MS		30.8	0	65324000	65324000	0	7	0	7				207	70;244;571;605;1072;1204;1228	True;True;True;True;True;True;True	73;256;595;629;1158;1304;1328	89;90;338;793;838;1638;1860;1888	91;92;333;788;828;1621;1837;1862	91;333;788;828;1621;1837;1862
E9PYL9;Q9CXW4;E9PZB3;A2BH06	E9PYL9;Q9CXW4;E9PZB3	3;3;2;1	3;3;2;1	3;3;2;1	60S ribosomal protein L11	Rpl11	65170000	0	0	tr|E9PYL9|E9PYL9_MOUSE Protein Gm10036 OS=Mus musculus GN=Gm10036 PE=3 SV=1;sp|Q9CXW4|RL11_MOUSE 60S ribosomal protein L11 OS=Mus musculus GN=Rpl11 PE=1 SV=4;tr|E9PZB3|E9PZB3_MOUSE Protein Gm5093 OS=Mus musculus GN=Gm5093 PE=1 SV=1	4	3	3	3	3	0	3	0	3	0	19.7	19.7	19.7	20.266	178	178;178;174;172	0	28.752	By MS/MS		19.7	0	67711000	67711000	0	4	0	4				140	109;1235;1303	True;True;True	113;114;1335;1408	147;148;1898;1995	152;153;1870;1967	153;1870;1967
Q9WUA2;A0A087WS80;A0A087WPV4	Q9WUA2	5;2;2	5;2;2	5;2;2	Phenylalanine--tRNA ligase beta subunit	Farsb	63729000	0	0	sp|Q9WUA2|SYFB_MOUSE Phenylalanine--tRNA ligase beta subunit OS=Mus musculus GN=Farsb PE=1 SV=2	3	5	5	5	5	0	5	0	5	0	9	9	9	65.696	589	589;206;237	0	30.67	By MS/MS		9	0	63729000	63729000	0	5	0	5				373	111;696;767;1097;1183	True;True;True;True;True	116;724;801;1185;1282	150;1041;1133;1679;1824	155;1035;1125;1655;1796	155;1035;1125;1655;1796
P62754	P62754	5	5	5	40S ribosomal protein S6	Rps6	62866000	0	0	sp|P62754|RS6_MOUSE 40S ribosomal protein S6 OS=Mus musculus GN=Rps6 PE=1 SV=1	1	5	5	5	5	0	5	0	5	0	21.3	21.3	21.3	28.68	249	249	0	31.758	By MS/MS		21.3	0	62866000	62866000	0	6	0	6				225	640;665;710;770;865	True;True;True;True;True	665;692;738;804;921	893;995;1057;1137;1138;1308	881;994;1050;1128;1129;1297	881;994;1050;1129;1297
Q9DAE2	Q9DAE2	5	5	4		Rbmxl2	61050000	0	0	tr|Q9DAE2|Q9DAE2_MOUSE Protein Rbmxl2 OS=Mus musculus GN=Rbmxl2 PE=1 SV=1	1	5	5	4	5	0	5	0	4	0	16.9	16.9	14.5	41.912	385	385	0	25.568	By MS/MS		16.9	0	61050000	61050000	0	6	0	6				357	193;375;384;397;1190	True;True;True;True;True	203;391;400;413;1289	263;522;534;553;1832;1833	267;516;528;549;1805;1806	267;516;528;549;1806
H7BX95;Q6PDM2;F7AI47	H7BX95;Q6PDM2	5;5;2	5;5;2	5;5;2	Serine/arginine-rich splicing factor 1	Srsf1	60890000	0	0	tr|H7BX95|H7BX95_MOUSE Serine/arginine-rich-splicing factor 1 OS=Mus musculus GN=Srsf1 PE=1 SV=1;sp|Q6PDM2|SRSF1_MOUSE Serine/arginine-rich splicing factor 1 OS=Mus musculus GN=Srsf1 PE=1 SV=3	3	5	5	5	5	0	5	0	5	0	20.6	20.6	20.6	28.329	253	253;248;106	0	38.809	By MS/MS		20.6	0	60890000	60890000	0	5	0	5				169	180;192;249;554;996	True;True;True;True;True	187;202;261;576;1077	243;262;343;766;1524	246;266;338;762;763;1502	246;266;338;762;1502
G3XA10;Q8VEK3	G3XA10;Q8VEK3	7;7	7;7	7;7	Heterogeneous nuclear ribonucleoprotein U	Hnrnpu	60697000	0	0	tr|G3XA10|G3XA10_MOUSE Heterogeneous nuclear ribonucleoprotein U OS=Mus musculus GN=Gm28062 PE=4 SV=1;sp|Q8VEK3|HNRPU_MOUSE Heterogeneous nuclear ribonucleoprotein U OS=Mus musculus GN=Hnrnpu PE=1 SV=1	2	7	7	7	7	0	7	0	7	0	10.2	10.2	10.2	86.805	793	793;800	0	146.81	By MS/MS		10.2	0	60697000	60697000	0	7	0	7				164	187;207;561;762;763;860;1063	True;True;True;True;True;True;True	195;217;583;795;796;912;1149	254;284;775;1124;1125;1286;1623	258;289;772;1117;1118;1273;1609	258;289;772;1117;1118;1273;1609	21
Q9Z1X4;Q45VK5	Q9Z1X4;Q45VK5	7;5	7;5	7;5	Interleukin enhancer-binding factor 3	Ilf3	58501000	0	0	sp|Q9Z1X4|ILF3_MOUSE Interleukin enhancer-binding factor 3 OS=Mus musculus GN=Ilf3 PE=1 SV=2;tr|Q45VK5|Q45VK5_MOUSE Interleukin enhancer-binding factor 3 OS=Mus musculus GN=Ilf3 PE=1 SV=1	2	7	7	7	7	0	7	0	7	0	14.1	14.1	14.1	96.02	898	898;703	0	46.775	By MS/MS		14.1	0	58501000	58501000	0	8	0	8				376	29;165;259;858;987;1236;1242	True;True;True;True;True;True;True	29;170;271;910;1068;1336;1342	34;218;354;1284;1513;1899;1905	33;225;349;1271;1490;1491;1871;1877	33;225;349;1271;1491;1871;1877
Q921F2;A0A087WR97;A0A087WRZ5;Q8R0B4;Q8BLD4;Q6VYI5;Q6VYI4;A0A087WRP4;H3BJV1;A0A087WSE4;A0A087WSH7;A0A087WQA5;A0A087WS74	Q921F2;A0A087WR97;A0A087WRZ5;Q8R0B4;Q8BLD4;Q6VYI5;Q6VYI4	5;4;4;4;4;4;4;2;2;2;2;2;1	5;4;4;4;4;4;4;2;2;2;2;2;1	5;4;4;4;4;4;4;2;2;2;2;2;1	TAR DNA-binding protein 43	Tardbp	58084000	0	0	sp|Q921F2|TADBP_MOUSE TAR DNA-binding protein 43 OS=Mus musculus GN=Tardbp PE=1 SV=1;tr|A0A087WR97|A0A087WR97_MOUSE TAR DNA-binding protein 43 (Fragment) OS=Mus musculus GN=Tardbp PE=1 SV=1;tr|A0A087WRZ5|A0A087WRZ5_MOUSE TAR DNA-binding protein 43 OS=Mus m	13	5	5	5	5	0	5	0	5	0	11.4	11.4	11.4	44.547	414	414;243;285;295;298;302;304;138;140;149;175;200;128	0	31.029	By MS/MS		11.4	0	58084000	58084000	0	6	0	6				332	340;360;578;711;903	True;True;True;True;True	355;376;602;739;974	467;506;802;803;1058;1388	453;500;796;797;1051;1375	453;500;797;1051;1375
P63168	P63168	1	1	1	Dynein light chain 1, cytoplasmic	Dynll1	57695000	0	0	sp|P63168|DYL1_MOUSE Dynein light chain 1, cytoplasmic OS=Mus musculus GN=Dynll1 PE=1 SV=1	1	1	1	1	1	0	1	0	1	0	24.7	24.7	24.7	10.366	89	89	0	21.856	By MS/MS		24.7	0	57695000	57695000	0	1	0	1				236	752	TRUE	785	1111	1106	1106
E9PW20;Q9CY57;D3YZA1;D3Z7T7	E9PW20;Q9CY57;D3YZA1;D3Z7T7	4;4;3;3	4;4;3;3	4;4;3;3	Chromatin target of PRMT1 protein	Chtop	55005000	0	0	tr|E9PW20|E9PW20_MOUSE Chromatin target of PRMT1 protein OS=Mus musculus GN=Chtop PE=1 SV=1;sp|Q9CY57|CHTOP_MOUSE Chromatin target of PRMT1 protein OS=Mus musculus GN=Chtop PE=1 SV=2;tr|D3YZA1|D3YZA1_MOUSE Chromatin target of PRMT1 protein (Fragment) OS=Mu	4	4	4	4	4	0	4	0	4	0	25.6	25.6	25.6	22.106	203	203;249;123;195	0	37.325	By MS/MS		25.6	0	55005000	55005000	0	2	0	2				138	128;305;602;773	True;True;True;True	133;318;626;807	178;419;834;1142	188;408;824;1132	188;408;824;1132
Q91Z49;D3Z591	Q91Z49	5;2	5;2	5;2	UAP56-interacting factor	Fyttd1	52051000	0	0	sp|Q91Z49|UIF_MOUSE UAP56-interacting factor OS=Mus musculus GN=Fyttd1 PE=1 SV=1	2	5	5	5	5	0	5	0	5	0	16.4	16.4	16.4	35.887	317	317;129	0	32.304	By MS/MS		16.4	0	53952000	53952000	0	6	0	6				331	450;579;583;695;912	True;True;True;True;True	470;603;607;723;989;990	636;804;808;1040;1408;1409	629;798;802;1034;1392;1393	629;798;802;1034;1392
E9Q317;O55128;D3YY73;D3YY55;D3Z2N9	E9Q317;O55128;D3YY73;D3YY55;D3Z2N9	4;4;2;2;2	4;4;2;2;2	4;4;2;2;2	Histone deacetylase complex subunit SAP18	Sap18	50811000	0	0	tr|E9Q317|E9Q317_MOUSE Histone deacetylase complex subunit SAP18 OS=Mus musculus GN=Sap18b PE=1 SV=1;sp|O55128|SAP18_MOUSE Histone deacetylase complex subunit SAP18 OS=Mus musculus GN=Sap18 PE=1 SV=1;tr|D3YY73|D3YY73_MOUSE Histone deacetylase complex subun	5	4	4	4	4	0	4	0	4	0	16.3	16.3	16.3	19.586	172	172;153;92;107;111	0	24.811	By MS/MS		16.3	0	50811000	50811000	0	4	0	4				144	446;576;1214;1279	True;True;True;True	466;600;1314;1383	632;800;1870;1963	625;794;1847;1932	625;794;1847;1932
Q3UJB0	Q3UJB0	7	7	7		Sf3b2	45007000	0	0	tr|Q3UJB0|Q3UJB0_MOUSE Protein Sf3b2 OS=Mus musculus GN=Sf3b2 PE=1 SV=1	1	7	7	7	7	0	7	0	7	0	12.2	12.2	12.2	98.197	878	878	0	55.437	By MS/MS		12.2	0	45007000	45007000	0	8	0	8				267	594;603;686;845;1057;1185;1216	True;True;True;True;True;True;True	618;627;714;893;1143;1284;1316	824;835;836;1028;1260;1616;1826;1873	815;825;826;1025;1250;1603;1798;1850	815;826;1025;1250;1603;1798;1850
D3Z5N9;P62317	D3Z5N9;P62317	3;3	3;3	3;3	Small nuclear ribonucleoprotein Sm D2	Snrpd2	44359000	0	0	tr|D3Z5N9|D3Z5N9_MOUSE MCG49198 OS=Mus musculus GN=Gm5449 PE=4 SV=1;sp|P62317|SMD2_MOUSE Small nuclear ribonucleoprotein Sm D2 OS=Mus musculus GN=Snrpd2 PE=1 SV=1	2	3	3	3	3	0	3	0	3	0	22.9	22.9	22.9	13.546	118	118;118	0	19.52	By MS/MS		22.9	0	44359000	44359000	0	3	0	3				126	792;970;1014	True;True;True	830;1050;1095	1180;1487;1553	1170;1465;1533	1170;1465;1533
Q3U741;Q501J6	Q3U741;Q501J6	7;7	4;4	4;4	Probable ATP-dependent RNA helicase DDX17	Ddx17	44138000	0	0	tr|Q3U741|Q3U741_MOUSE DEAD (Asp-Glu-Ala-Asp) box polypeptide 17, isoform CRA_a OS=Mus musculus GN=Ddx17 PE=1 SV=1;sp|Q501J6|DDX17_MOUSE Probable ATP-dependent RNA helicase DDX17 OS=Mus musculus GN=Ddx17 PE=1 SV=1	2	7	4	4	7	0	4	0	4	0	14	9.2	9.2	72.584	652	652;650	0	29.374	By MS/MS		14	0	44138000	44138000	0	4	0	4				263	99;287;407;732;1060;1174;1233	False;True;False;False;True;True;True	103;299;423;763;1146;1272;1333	125;391;577;1085;1620;1813;1896	129;381;570;1079;1606;1785;1868	129;381;570;1079;1606;1785;1868
Q8CH09;D3Z0I4;D3YVJ0;F6X398	Q8CH09	9;2;1;1	9;2;1;1	9;2;1;1	SURP and G-patch domain-containing protein 2	Sugp2	44048000	0	0	sp|Q8CH09|SUGP2_MOUSE SURP and G-patch domain-containing protein 2 OS=Mus musculus GN=Sugp2 PE=1 SV=2	4	9	9	9	9	0	9	0	9	0	13.8	13.8	13.8	118.1	1067	1067;175;158;244	0	66.226	By MS/MS		13.8	0	44048000	44048000	0	11	0	11				313	146;172;221;267;559;1058;1167;1285;1325	True;True;True;True;True;True;True;True;True	151;178;231;279;581;1144;1265;1389;1434	198;231;302;368;772;773;1617;1804;1973;2067	206;234;304;305;360;769;770;1604;1777;1945;2051	206;234;305;360;769;1604;1777;1945;2051
G5E866;Q99NB9	G5E866;Q99NB9	10;10	10;10	10;10	Splicing factor 3B subunit 1	Sf3b1	43428000	0	0	tr|G5E866|G5E866_MOUSE Splicing factor 3B subunit 1 OS=Mus musculus GN=Sf3b1 PE=1 SV=1;sp|Q99NB9|SF3B1_MOUSE Splicing factor 3B subunit 1 OS=Mus musculus GN=Sf3b1 PE=1 SV=1	2	10	10	10	10	0	10	0	10	0	9	9	9	145.83	1304	1304;1304	0	97.273	By MS/MS		9	0	44710000	44710000	0	13	0	13				165	72;380;390;437;841;884;895;1241;1250;1257	True;True;True;True;True;True;True;True;True;True	75;396;406;457;887;944;945;961;1341;1350;1358	92;93;527;528;541;618;1253;1339;1340;1365;1904;1914;1926	94;95;521;522;537;612;1243;1331;1332;1354;1876;1885;1900	95;521;537;612;1243;1332;1354;1876;1885;1900
Q8BPW9;Q3TVK3;Q9Z2W0;A0A087WS31;A0A087WSE6;A0A087WNX3;A0A087WSD3;A0A087WRC1	Q8BPW9;Q3TVK3;Q9Z2W0	5;5;5;2;2;1;1;1	5;5;5;2;2;1;1;1	5;5;5;2;2;1;1;1	Aspartyl aminopeptidase	Dnpep	43265000	0	0	tr|Q8BPW9|Q8BPW9_MOUSE Aspartyl aminopeptidase OS=Mus musculus GN=Dnpep PE=1 SV=1;tr|Q3TVK3|Q3TVK3_MOUSE Aspartyl aminopeptidase OS=Mus musculus GN=Dnpep PE=1 SV=1;sp|Q9Z2W0|DNPEP_MOUSE Aspartyl aminopeptidase OS=Mus musculus GN=Dnpep PE=1 SV=2	8	5	5	5	5	0	5	0	5	0	13.6	13.6	13.6	51.662	470	470;475;473;222;271;85;92;210	0	32.67	By MS/MS		13.6	0	43265000	43265000	0	5	0	5				259	315;317;447;684;1300	True;True;True;True;True	328;330;467;712;1405	432;436;633;1026;1991	419;424;626;1023;1963	419;424;626;1023;1963
F6R6Y7;B8JK01;B8JJZ9	F6R6Y7;B8JK01;B8JJZ9	1;1;1	1;1;1	1;1;1		Zfp563	40951000	0	0	tr|F6R6Y7|F6R6Y7_MOUSE Protein Zfp563 (Fragment) OS=Mus musculus GN=Zfp563 PE=4 SV=1;tr|B8JK01|B8JK01_MOUSE Protein Zfp563 (Fragment) OS=Mus musculus GN=Zfp563 PE=4 SV=8;tr|B8JJZ9|B8JJZ9_MOUSE Protein Zfp563 OS=Mus musculus GN=Zfp563 PE=4 SV=1	3	1	1	1	1	0	1	0	1	0	5.8	5.8	5.8	15.645	138	138;208;448	0	6.4161	By MS/MS		5.8	0	40951000	40951000	0	0	0	0				90	416	TRUE	434	589	583	583
A0A1B0GRR3;P62281;A0A1B0GSE8	A0A1B0GRR3;P62281;A0A1B0GSE8	4;4;2	4;4;2	4;4;2	40S ribosomal protein S11	Rps11	40452000	0	0	tr|A0A1B0GRR3|A0A1B0GRR3_MOUSE 40S ribosomal protein S11 OS=Mus musculus GN=Rps11 PE=4 SV=1;sp|P62281|RS11_MOUSE 40S ribosomal protein S11 OS=Mus musculus GN=Rps11 PE=1 SV=3;tr|A0A1B0GSE8|A0A1B0GSE8_MOUSE 40S ribosomal protein S11 (Fragment) OS=Mus musculu	3	4	4	4	4	0	4	0	4	0	29.2	29.2	29.2	15.198	130	130;158;135	0	23.554	By MS/MS		29.2	0	40452000	40452000	0	2	0	2				54	27;171;250;1238	True;True;True;True	27;177;262;1338	32;230;344;1901	31;233;339;1873	31;233;339;1873
A2AG06;A0A0R3P9D4	A2AG06;A0A0R3P9D4	7;4	7;4	7;4	Uncharacterized protein C17orf104 homolog	Gm1564	40009000	0	0	sp|A2AG06|MEIOC_MOUSE Meiosis-specific coiled-coil domain-containing protein MEIOC OS=Mus musculus GN=Meioc PE=1 SV=1;tr|A0A0R3P9D4|A0A0R3P9D4_MOUSE Meiosis-specific coiled-coil domain-containing protein MEIOC (Fragment) OS=Mus musculus GN=Meioc PE=4 SV=1	2	7	7	7	7	0	7	0	7	0	10.3	10.3	10.3	108.83	965	965;527	0	64.521	By MS/MS		10.3	0	40009000	40009000	0	9	0	9				64	48;311;932;950;1044;1099;1149	True;True;True;True;True;True;True	49;324;1012;1030;1129;1187;1241	60;428;1439;1462;1463;1592;1681;1767	64;415;1420;1441;1442;1576;1657;1742;1743	64;415;1420;1442;1576;1657;1742
P62264;D3YVF4;D3Z7I1	P62264;D3YVF4;D3Z7I1	4;2;2	4;2;2	4;2;2	40S ribosomal protein S14	Rps14	39550000	0	0	sp|P62264|RS14_MOUSE 40S ribosomal protein S14 OS=Mus musculus GN=Rps14 PE=1 SV=3;tr|D3YVF4|D3YVF4_MOUSE 40S ribosomal protein S14 (Fragment) OS=Mus musculus GN=Rps14 PE=1 SV=1;tr|D3Z7I1|D3Z7I1_MOUSE 40S ribosomal protein S14 (Fragment) OS=Mus musculus GN=	3	4	4	4	4	0	4	0	4	0	17.9	17.9	17.9	16.273	151	151;119;138	0	28.372	By MS/MS		17.9	0	39550000	39550000	0	5	0	5				220	489;490;1129;1145	True;True;True;True	509;510;1217;1237	684;685;686;1723;1762	674;675;676;1696;1737	674;675;1696;1737
P62900;A0A0A6YXL3;A0A0A6YX26	P62900;A0A0A6YXL3;A0A0A6YX26	2;1;1	2;1;1	2;1;1	60S ribosomal protein L31	Rpl31	37930000	0	0	sp|P62900|RL31_MOUSE 60S ribosomal protein L31 OS=Mus musculus GN=Rpl31 PE=1 SV=1;tr|A0A0A6YXL3|A0A0A6YXL3_MOUSE 60S ribosomal protein L31 OS=Mus musculus GN=Rpl31 PE=1 SV=1;tr|A0A0A6YX26|A0A0A6YX26_MOUSE 60S ribosomal protein L31 OS=Mus musculus GN=Rpl31	3	2	2	2	2	0	2	0	2	0	15.2	15.2	15.2	14.463	125	125;87;129	0	17.598	By MS/MS		15.2	0	37930000	37930000	0	2	0	2				230	782;938	True;True	816;1018	1156;1445	1147;1426	1147;1426
Q8CBB6;Q9D2U9;Q8CGP2;Q8CGP1;Q8CGP0;Q6ZWY9;Q64525;Q64524;Q64478;Q64475;P10854;P10853;P70696	Q8CBB6;Q9D2U9;Q8CGP2;Q8CGP1;Q8CGP0;Q6ZWY9;Q64525;Q64524;Q64478;Q64475;P10854;P10853;P70696	1;1;1;1;1;1;1;1;1;1;1;1;1	1;1;1;1;1;1;1;1;1;1;1;1;1	1;1;1;1;1;1;1;1;1;1;1;1;1	Histone H2B;Histone H2B type 3-A;Histone H2B type 1-P;Histone H2B type 1-K;Histone H2B type 3-B;Histone H2B type 1-C/E/G;Histone H2B type 2-B;Histone H2B type 2-E;Histone H2B type 1-H;Histone H2B type 1-B;Histone H2B type 1-M;Histone H2B type 1-F/J/L;Histone H2B type 1-A	Hist1h2br	37904000	0	0	tr|Q8CBB6|Q8CBB6_MOUSE Histone H2B OS=Mus musculus GN=Hist1h2bq PE=2 SV=1;sp|Q9D2U9|H2B3A_MOUSE Histone H2B type 3-A OS=Mus musculus GN=Hist3h2ba PE=1 SV=3;sp|Q8CGP2|H2B1P_MOUSE Histone H2B type 1-P OS=Mus musculus GN=Hist1h2bp PE=1 SV=3;sp|Q8CGP1|H2B1K_MO	13	1	1	1	1	0	1	0	1	0	8.2	8.2	8.2	14.888	134	134;126;126;126;126;126;126;126;126;126;126;126;127	0	12.226	By MS/MS		8.2	0	37904000	37904000	0	2	0	2				191	919	TRUE	997	1418;1419	1400;1401	1401
P62301;Q921R2;A0A0U1RQ71	P62301;Q921R2;A0A0U1RQ71	4;3;2	4;3;2	4;3;2	40S ribosomal protein S13	Rps13	37808000	0	0	sp|P62301|RS13_MOUSE 40S ribosomal protein S13 OS=Mus musculus GN=Rps13 PE=1 SV=2;tr|Q921R2|Q921R2_MOUSE 40S ribosomal protein S13 OS=Mus musculus GN=Rps13 PE=1 SV=1;tr|A0A0U1RQ71|A0A0U1RQ71_MOUSE 40S ribosomal protein S13 OS=Mus musculus GN=Rps13 PE=1 SV=	3	4	4	4	4	0	4	0	4	0	27.8	27.8	27.8	17.222	151	151;140;53	0	28.089	By MS/MS		27.8	0	37808000	37808000	0	5	0	5				221	216;415;690;1313	True;True;True;True	226;433;718;1421	296;588;1032;2014	299;581;582;1029;1993	299;581;1029;1993
Q9JKB3	Q9JKB3	6	5	5	Y-box-binding protein 3	Ybx3	37391000	0	0	sp|Q9JKB3|YBOX3_MOUSE Y-box-binding protein 3 OS=Mus musculus GN=Ybx3 PE=1 SV=2	1	6	5	5	6	0	5	0	5	0	43.5	38.8	38.8	38.813	361	361	0	34.006	By MS/MS		43.5	0	37391000	37391000	0	5	0	5				368	51;365;832;960;1030;1080	True;True;True;True;True;False	52;381;874;1040;1115;1168	63;512;1240;1475;1577;1655	67;506;1228;1454;1560;1633	67;506;1228;1454;1560;1633
F6U2C2;E9QM77;O70305;F7B6X4;F6V8M6	F6U2C2;E9QM77;O70305;F7B6X4;F6V8M6	9;9;9;6;5	9;9;9;6;5	9;9;9;6;5	Ataxin-2	Atxn2	34471000	0	0	tr|F6U2C2|F6U2C2_MOUSE Ataxin-2 (Fragment) OS=Mus musculus GN=Atxn2 PE=1 SV=1;tr|E9QM77|E9QM77_MOUSE Ataxin-2 OS=Mus musculus GN=Atxn2 PE=1 SV=1;sp|O70305|ATX2_MOUSE Ataxin-2 OS=Mus musculus GN=Atxn2 PE=1 SV=1;tr|F7B6X4|F7B6X4_MOUSE Ataxin-2 (Fragment) OS=	5	9	9	9	9	0	9	0	9	0	13.2	13.2	13.2	100.09	929	929;1286;1285;330;662	0	58.664	By MS/MS		13.2	0	34471000	34471000	0	8	0	8				150	19;96;121;215;727;747;867;928;1159	True;True;True;True;True;True;True;True;True	19;100;126;225;757;780;924;1008;1251	21;22;122;168;295;1079;1104;1311;1434;1779	21;22;126;179;298;1073;1099;1300;1415;1754	21;126;179;298;1073;1099;1300;1415;1754
Q8BZN7;Q569Z6	Q8BZN7;Q569Z6	6;6	6;6	6;6	Thyroid hormone receptor-associated protein 3	Thrap3	34362000	0	0	tr|Q8BZN7|Q8BZN7_MOUSE Thyroid hormone receptor-associated protein 3 OS=Mus musculus GN=Thrap3 PE=1 SV=1;sp|Q569Z6|TR150_MOUSE Thyroid hormone receptor-associated protein 3 OS=Mus musculus GN=Thrap3 PE=1 SV=1	2	6	6	6	6	0	6	0	6	0	11.7	11.7	11.7	80.11	709	709;951	0	40.034	By MS/MS		11.7	0	34362000	34362000	0	6	0	6				273	35;219;220;257;272;436	True;True;True;True;True;True	36;229;230;269;284;456	42;300;301;351;374;617	41;302;303;346;365;611	41;302;303;346;365;611
A2AL12;J3QNY1;Q8BG05;A2AL13;B2RXM2;V9GX38	A2AL12;J3QNY1;Q8BG05;A2AL13;B2RXM2	3;3;3;2;2;1	3;3;3;2;2;1	3;3;3;2;2;1	Heterogeneous nuclear ribonucleoprotein A3	Hnrnpa3	33589000	0	0	tr|A2AL12|A2AL12_MOUSE Heterogeneous nuclear ribonucleoprotein A3 OS=Mus musculus GN=Hnrnpa3 PE=1 SV=1;tr|J3QNY1|J3QNY1_MOUSE Protein Gm9242 OS=Mus musculus GN=Gm9242 PE=4 SV=1;sp|Q8BG05|ROA3_MOUSE Heterogeneous nuclear ribonucleoprotein A3 OS=Mus musculus	6	3	3	3	3	0	3	0	3	0	12.9	12.9	12.9	34.476	318	318;357;379;194;351;357	0	19.759	By MS/MS		12.9	0	33589000	33589000	0	4	0	4				68	269;849;1055	True;True;True	281;898;1141	370;1265;1612;1613	362;1255;1599;1600	362;1255;1600
Q8C854;G8JL68;A2ATP5;A2ATP6	Q8C854;G8JL68;A2ATP5;A2ATP6	3;2;2;2	3;2;2;2	3;2;2;2	Myelin expression factor 2	Myef2	33322000	0	0	sp|Q8C854|MYEF2_MOUSE Myelin expression factor 2 OS=Mus musculus GN=Myef2 PE=1 SV=1;tr|G8JL68|G8JL68_MOUSE Myelin expression factor 2 (Fragment) OS=Mus musculus GN=Myef2 PE=1 SV=1;tr|A2ATP5|A2ATP5_MOUSE Myelin expression factor 2 OS=Mus musculus GN=Myef2 P	4	3	3	3	3	0	3	0	3	0	7.4	7.4	7.4	63.294	591	591;530;550;567	0	24.042	By MS/MS		7.4	0	33322000	33322000	0	4	0	4				311	22;370;632	True;True;True	22;386;656	26;27;517;878	25;26;511;870	26;511;870
Q6P4T2	Q6P4T2	6	6	6	U5 small nuclear ribonucleoprotein 200 kDa helicase	Snrnp200	30042000	0	0	sp|Q6P4T2|U520_MOUSE U5 small nuclear ribonucleoprotein 200 kDa helicase OS=Mus musculus GN=Snrnp200 PE=1 SV=1	1	6	6	6	6	0	6	0	6	0	3.5	3.5	3.5	244.54	2136	2136	0	37.451	By MS/MS		3.5	0	30042000	30042000	0	7	0	7				290	97;277;362;715;766;1287	True;True;True;True;True;True	101;289;378;743;800;1391	123;380;508;1062;1063;1132;1975	127;370;502;1055;1056;1124;1947	127;370;502;1055;1124;1947
A0A0G2JEP0;Q61584;A0A0G2JGL6;A0A0H2UH27	A0A0G2JEP0;Q61584	5;5;2;2	4;4;2;1	4;4;2;1	Fragile X mental retardation syndrome-related protein 1	Fxr1	28748000	0	0	tr|A0A0G2JEP0|A0A0G2JEP0_MOUSE Fragile X mental retardation syndrome-related protein 1 OS=Mus musculus GN=Fxr1 PE=1 SV=1;sp|Q61584|FXR1_MOUSE Fragile X mental retardation syndrome-related protein 1 OS=Mus musculus GN=Fxr1 PE=1 SV=2	4	5	4	4	5	0	4	0	4	0	9.9	8.5	8.5	63.915	568	568;677;133;454	0	28.051	By MS/MS		9.9	0	28748000	28748000	0	3	0	3				32	282;454;551;922;1227	True;True;True;True;False	294;474;573;1002;1327	386;640;763;1427;1887	376;633;758;1409;1861	376;633;758;1409;1861	34
A2A5R8;Q9DBE7;A2A5S3;Q9Z108;V9GX87	A2A5R8;Q9DBE7;A2A5S3;Q9Z108;V9GX87	6;6;6;5;4	6;6;6;5;4	6;6;6;5;4	Double-stranded RNA-binding protein Staufen homolog 1	Stau1	28505000	0	0	tr|A2A5R8|A2A5R8_MOUSE Double-stranded RNA-binding protein Staufen homolog 1 OS=Mus musculus GN=Stau1 PE=1 SV=1;tr|Q9DBE7|Q9DBE7_MOUSE Double-stranded RNA-binding protein Staufen homolog 1 OS=Mus musculus GN=Stau1 PE=1 SV=1;tr|A2A5S3|A2A5S3_MOUSE Double-st	5	6	6	6	6	0	6	0	6	0	15.7	15.7	15.7	53.746	485	485;489;495;487;436	0	41.454	By MS/MS		15.7	0	28505000	28505000	0	7	0	7				59	296;600;655;675;1133;1253	True;True;True;True;True;True	308;624;682;702;1222;1353	400;832;972;1011;1730;1918	390;391;822;970;1005;1703;1892	391;822;970;1005;1703;1892
S4R1M2;D3YXK2;Q80YR5;S4R2Q5	S4R1M2;D3YXK2	9;9;3;2	9;9;3;2	9;9;3;2	Scaffold attachment factor B1	Safb	28398000	0	0	tr|S4R1M2|S4R1M2_MOUSE Scaffold attachment factor B1 OS=Mus musculus GN=Safb PE=1 SV=1;sp|D3YXK2|SAFB1_MOUSE Scaffold attachment factor B1 OS=Mus musculus GN=Safb PE=1 SV=2	4	9	9	9	9	0	9	0	9	0	13.7	13.7	13.7	105.32	939	939;937;991;44	0	65.294	By MS/MS		13.7	0	28398000	28398000	0	11	0	11				118	45;46;61;62;174;177;512;971;1003	True;True;True;True;True;True;True;True;True	46;47;62;63;180;183;534;1051;1084	57;58;76;77;233;236;717;1488;1534	60;61;62;79;80;236;239;713;714;1466;1514	61;62;79;80;236;239;714;1466;1514
Q91VC3;A0A0N4SVP8;A2AFK7;E9PV04;A0A0N4SVM5	Q91VC3;A0A0N4SVP8;A2AFK7;E9PV04	7;6;5;5;2	7;6;5;5;2	7;6;5;5;2	Eukaryotic initiation factor 4A-III;Eukaryotic initiation factor 4A-III, N-terminally processed	Eif4a3	27955000	0	0	sp|Q91VC3|IF4A3_MOUSE Eukaryotic initiation factor 4A-III OS=Mus musculus GN=Eif4a3 PE=1 SV=3;tr|A0A0N4SVP8|A0A0N4SVP8_MOUSE Protein Gm5580 OS=Mus musculus GN=Gm5580 PE=3 SV=1;tr|A2AFK7|A2AFK7_MOUSE Eukaryotic initiation factor 4A-III (Fragment) OS=Mus mus	5	7	7	7	7	0	7	0	7	0	18.2	18.2	18.2	46.839	411	411;411;299;411;266	0	45.689	By MS/MS		18.2	0	27955000	27955000	0	6	0	6				326	15;234;252;319;432;448;736	True;True;True;True;True;True;True	15;244;264;332;452;468;768	17;321;346;438;612;634;1090	17;321;341;426;606;627;1084	17;321;341;426;606;627;1084
Q8K4Z5	Q8K4Z5	6	6	6	Splicing factor 3A subunit 1	Sf3a1	27928000	0	0	sp|Q8K4Z5|SF3A1_MOUSE Splicing factor 3A subunit 1 OS=Mus musculus GN=Sf3a1 PE=1 SV=1	1	6	6	6	6	0	6	0	6	0	8.3	8.3	8.3	88.544	791	791	0	173.7	By MS/MS		8.3	0	27928000	27928000	0	5	0	5				319	110;325;532;685;1248;1256	True;True;True;True;True;True	115;339;554;713;1348;1357	149;447;739;1027;1911;1925	154;434;735;1024;1883;1899	154;434;735;1024;1883;1899
G3UX48;Q7TSC1	G3UX48;Q7TSC1	8;8	8;8	8;8	Protein PRRC2A	Prrc2a	27737000	0	0	tr|G3UX48|G3UX48_MOUSE Protein PRRC2A OS=Mus musculus GN=Prrc2a PE=1 SV=1;sp|Q7TSC1|PRC2A_MOUSE Protein PRRC2A OS=Mus musculus GN=Prrc2a PE=1 SV=1	2	8	8	8	8	0	8	0	8	0	6.1	6.1	6.1	219.46	2069	2069;2158	0	63.017	By MS/MS		6.1	0	27737000	27737000	0	7	0	7				160	131;190;299;393;643;931;954;965	True;True;True;True;True;True;True;True	136;200;312;409;668;1011;1034;1045	181;260;412;547;548;897;1438;1468;1480	191;264;401;544;545;884;1419;1447;1459	191;264;401;544;884;1419;1447;1459
P62702;V9GWY0	P62702;V9GWY0	3;2	3;2	3;2	40S ribosomal protein S4, X isoform;40S ribosomal protein S4	Rps4x	27548000	0	0	sp|P62702|RS4X_MOUSE 40S ribosomal protein S4, X isoform OS=Mus musculus GN=Rps4x PE=1 SV=2;tr|V9GWY0|V9GWY0_MOUSE 40S ribosomal protein S4 OS=Mus musculus GN=Gm15013 PE=3 SV=1	2	3	3	3	3	0	3	0	3	0	12.9	12.9	12.9	29.597	263	263;266	0	17.946	By MS/MS		12.9	0	29893000	29893000	0	3	0	3				222	185;335;501	True;True;True	192;193;350;521	250;251;460;698	254;255;447;690	254;447;690
Q9JMB7;A0A0G2JEK6	Q9JMB7;A0A0G2JEK6	6;3	6;3	6;3	Piwi-like protein 1	Piwil1	25566000	0	0	sp|Q9JMB7|PIWL1_MOUSE Piwi-like protein 1 OS=Mus musculus GN=Piwil1 PE=1 SV=1;tr|A0A0G2JEK6|A0A0G2JEK6_MOUSE Piwi-like protein 1 (Fragment) OS=Mus musculus GN=Piwil1 PE=1 SV=1	2	6	6	6	6	0	6	0	6	0	7.4	7.4	7.4	98.573	862	862;493	0	37.104	By MS/MS		7.4	0	25566000	25566000	0	6	0	6				370	164;429;889;1197;1274;1319	True;True;True;True;True;True	169;449;953;1297;1375;1428	217;608;1356;1849;1947;2060	224;602;1345;1827;1828;1920;2043	224;602;1345;1827;1920;2043
Q9Z2X1;J3QMT0;J3QM80;J3QNH2;J3QMV8;J3QP45	Q9Z2X1;J3QMT0;J3QM80	3;2;2;1;1;1	2;2;2;1;1;1	2;2;2;1;1;1	Heterogeneous nuclear ribonucleoprotein F;Heterogeneous nuclear ribonucleoprotein F, N-terminally processed	Hnrnpf	25242000	0	0	sp|Q9Z2X1|HNRPF_MOUSE Heterogeneous nuclear ribonucleoprotein F OS=Mus musculus GN=Hnrnpf PE=1 SV=3;tr|J3QMT0|J3QMT0_MOUSE Heterogeneous nuclear ribonucleoprotein F (Fragment) OS=Mus musculus GN=Hnrnpf PE=1 SV=8;tr|J3QM80|J3QM80_MOUSE Heterogeneous nuclear	6	3	2	2	3	0	2	0	2	0	11.1	7	7	45.729	415	415;208;232;14;31;70	0	18.945	By MS/MS		11.1	0	25242000	25242000	0	1	0	1				378	137;470;734	False;True;True	142;490;765	187;659;1087	197;652;1081	197;652;1081
Z4YKC4;A0A0R4J112;A2AMI2;A0A0N4SVL0;Q80XI3;A2AMI6;A2AMI4;Q8BQR8;A2AMI7	Z4YKC4;A0A0R4J112;A2AMI2;A0A0N4SVL0;Q80XI3;A2AMI6	6;6;6;6;6;4;1;1;1	6;6;6;6;6;4;1;1;1	6;6;6;6;6;4;1;1;1	Eukaryotic translation initiation factor 4 gamma 3	Eif4g3	24040000	0	0	tr|Z4YKC4|Z4YKC4_MOUSE Eukaryotic translation initiation factor 4 gamma 3 OS=Mus musculus GN=Eif4g3 PE=1 SV=1;tr|A0A0R4J112|A0A0R4J112_MOUSE Eukaryotic translation initiation factor 4 gamma 3 OS=Mus musculus GN=Eif4g3 PE=1 SV=1;tr|A2AMI2|A2AMI2_MOUSE Eukar	9	6	6	6	6	0	6	0	6	0	4.9	4.9	4.9	173.55	1567	1567;1578;1579;1762;1579;509;183;235;1002	0	36.936	By MS/MS		4.9	0	24040000	24040000	0	6	0	6				40	198;290;303;1031;1032;1186	True;True;True;True;True;True	208;302;316;1116;1117;1285	270;394;417;1578;1579;1827	275;384;406;1561;1562;1799	275;384;406;1561;1562;1799
Q8K3W3	Q8K3W3	2	2	2	Protein CASC3	Casc3	24000000	0	0	sp|Q8K3W3|CASC3_MOUSE Protein CASC3 OS=Mus musculus GN=Casc3 PE=1 SV=3	1	2	2	2	2	0	2	0	2	0	3.7	3.7	3.7	75.769	698	698	0	15.326	By MS/MS		3.7	0	24000000	24000000	0	3	0	3				318	431;898	True;True	451;964	610;611;1370	604;605;1358	605;1358
P62996;F8WJG3;A0A0R4J1X8	P62996;F8WJG3	3;2;1	3;2;1	2;1;1	Transformer-2 protein homolog beta	Tra2b	23926000	0	0	sp|P62996|TRA2B_MOUSE Transformer-2 protein homolog beta OS=Mus musculus GN=Tra2b PE=1 SV=1;tr|F8WJG3|F8WJG3_MOUSE Transformer-2 protein homolog beta OS=Mus musculus GN=Tra2b PE=1 SV=1	3	3	3	2	3	0	3	0	2	0	10.4	10.4	7.3	33.665	288	288;188;38	0	28.44	By MS/MS		10.4	0	23926000	23926000	0	3	0	3				234	18;93;953	True;True;True	18;97;1033	20;119;1467	20;123;1446	20;123;1446
A0A0A6YW33;P83882	A0A0A6YW33;P83882	3;3	3;3	3;3	60S ribosomal protein L36a	Rpl36a	23910000	0	0	tr|A0A0A6YW33|A0A0A6YW33_MOUSE MCG18090 OS=Mus musculus GN=Gm6525 PE=4 SV=1;sp|P83882|RL36A_MOUSE 60S ribosomal protein L36a OS=Mus musculus GN=Rpl36a PE=1 SV=2	2	3	3	3	3	0	3	0	3	0	16	16	16	12.431	106	106;106	0	18.799	By MS/MS		16	0	23910000	23910000	0	2	0	2				22	218;406;575	True;True;True	228;422;599	299;576;799	301;569;793	301;569;793
D6RIN4;Q9D0M5	D6RIN4;Q9D0M5	1;1	1;1	1;1	Dynein light chain 2, cytoplasmic	Dynll2	23875000	0	0	tr|D6RIN4|D6RIN4_MOUSE Dynein light chain 2, cytoplasmic OS=Mus musculus GN=Dynll2 PE=1 SV=1;sp|Q9D0M5|DYL2_MOUSE Dynein light chain 2, cytoplasmic OS=Mus musculus GN=Dynll2 PE=1 SV=1	2	1	1	1	1	0	1	0	1	0	41.5	41.5	41.5	6.109	53	53;89	0	27.486	By MS/MS		41.5	0	23875000	23875000	0	2	0	2				131	751	TRUE	784	1109;1110	1104;1105	1105
F6RJ39;Q9JIX8;Q52KR6;B8JJ92;B8JJ91;B8JJ90	F6RJ39;Q9JIX8;Q52KR6;B8JJ92;B8JJ91	5;5;3;3;3;2	5;5;3;3;3;2	5;5;3;3;3;2	Apoptotic chromatin condensation inducer in the nucleus	Acin1	23736000	0	0	tr|F6RJ39|F6RJ39_MOUSE Apoptotic chromatin condensation inducer in the nucleus (Fragment) OS=Mus musculus GN=Acin1 PE=1 SV=1;sp|Q9JIX8|ACINU_MOUSE Apoptotic chromatin condensation inducer in the nucleus OS=Mus musculus GN=Acin1 PE=1 SV=3;tr|Q52KR6|Q52KR6_M	6	5	5	5	5	0	5	0	5	0	5.7	5.7	5.7	143.54	1272	1272;1338;552;580;634;221	0	99.42	By MS/MS		5.7	0	23736000	23736000	0	5	0	5				153	451;533;940;993;1262	True;True;True;True;True	471;555;1020;1074;1363	637;740;1447;1520;1933	630;736;1428;1498;1906	630;736;1428;1498;1906
P41105	P41105	3	3	3	60S ribosomal protein L28	Rpl28	23100000	0	0	sp|P41105|RL28_MOUSE 60S ribosomal protein L28 OS=Mus musculus GN=Rpl28 PE=1 SV=2	1	3	3	3	3	0	3	0	3	0	17.5	17.5	17.5	15.733	137	137	0	18.61	By MS/MS		17.5	0	23100000	23100000	0	3	0	3				202	774;917;1178	True;True;True	808;995;1276	1143;1416;1817	1133;1398;1789	1133;1398;1789
Q91W39;B7ZC23;B7ZC24	Q91W39;B7ZC23;B7ZC24	5;3;3	5;3;3	5;3;3	Nuclear receptor coactivator 5	Ncoa5	22725000	0	0	sp|Q91W39|NCOA5_MOUSE Nuclear receptor coactivator 5 OS=Mus musculus GN=Ncoa5 PE=1 SV=1;tr|B7ZC23|B7ZC23_MOUSE Nuclear receptor coactivator 5 OS=Mus musculus GN=Ncoa5 PE=1 SV=1;tr|B7ZC24|B7ZC24_MOUSE Nuclear receptor coactivator 5 OS=Mus musculus GN=Ncoa5	3	5	5	5	5	0	5	0	5	0	13.5	13.5	13.5	65.318	579	579;299;406	0	32.564	By MS/MS		13.5	0	22725000	22725000	0	5	0	5				330	237;709;788;1045;1051	True;True;True;True;True	247;737;822;1130;1137	325;1056;1162;1593;1608	324;1049;1153;1577;1594	324;1049;1153;1577;1594
Q05A80;D3Z2D4;A0A0N4SVI1	Q05A80	3;1;1	3;1;1	3;1;1	Caprin-2	Caprin2	22516000	0	0	sp|Q05A80|CAPR2_MOUSE Caprin-2 OS=Mus musculus GN=Caprin2 PE=1 SV=1	3	3	3	3	3	0	3	0	3	0	3.7	3.7	3.7	114.49	1031	1031;131;172	0	126.29	By MS/MS		3.7	0	22516000	22516000	0	3	0	3				253	176;992;1047	True;True;True	182;1073;1132	235;1519;1595	238;1497;1579	238;1497;1579
Q91VR5	Q91VR5	5	5	5	ATP-dependent RNA helicase DDX1	Ddx1	21905000	0	0	sp|Q91VR5|DDX1_MOUSE ATP-dependent RNA helicase DDX1 OS=Mus musculus GN=Ddx1 PE=1 SV=1	1	5	5	5	5	0	5	0	5	0	7.4	7.4	7.4	82.499	740	740	0	34.674	By MS/MS		7.4	0	21905000	21905000	0	5	0	5				328	285;433;713;798;1116	True;True;True;True;True	297;453;741;836;1204	389;613;1060;1188;1707	379;607;1053;1178;1680	379;607;1053;1178;1680
Q6ZWV7	Q6ZWV7	1	1	1	60S ribosomal protein L35	Rpl35	21816000	0	0	sp|Q6ZWV7|RL35_MOUSE 60S ribosomal protein L35 OS=Mus musculus GN=Rpl35 PE=1 SV=1	1	1	1	1	1	0	1	0	1	0	8.1	8.1	8.1	14.552	123	123	0	47.564	By MS/MS		8.1	0	21816000	21816000	0	1	0	1				296	1244	TRUE	1344	1907	1879	1879
A0A0R4J098;O88291;D3YXQ7	A0A0R4J098;O88291	4;4;1	4;4;1	4;4;1	DBIRD complex subunit ZNF326	Znf326	20160000	0	0	tr|A0A0R4J098|A0A0R4J098_MOUSE DBIRD complex subunit ZNF326 OS=Mus musculus GN=Zfp326 PE=1 SV=1;sp|O88291|ZN326_MOUSE DBIRD complex subunit ZNF326 OS=Mus musculus GN=Znf326 PE=1 SV=1	3	4	4	4	4	0	4	0	4	0	8.4	8.4	8.4	65.166	580	580;580;415	0	30.63	By MS/MS		8.4	0	20160000	20160000	0	4	0	4				42	313;341;800;994	True;True;True;True	326;356;838;1075	430;468;1190;1521	417;454;1180;1499	417;454;1180;1499
Q99PV0;B7ZC27	Q99PV0	3;1	3;1	3;1	Pre-mRNA-processing-splicing factor 8	Prpf8	19787000	0	0	sp|Q99PV0|PRP8_MOUSE Pre-mRNA-processing-splicing factor 8 OS=Mus musculus GN=Prpf8 PE=1 SV=2	2	3	3	3	3	0	3	0	3	0	1.7	1.7	1.7	273.61	2335	2335;1044	0	25.61	By MS/MS		1.7	0	19787000	19787000	0	3	0	3				342	112;278;307	True;True;True	117;290;320	151;381;421	156;371;410	156;371;410
A0A0G2JGY8;A0A0G2JEY6;Q9D1R9;D3YWC0	A0A0G2JGY8;A0A0G2JEY6;Q9D1R9;D3YWC0	2;2;2;1	2;2;2;1	2;2;2;1	60S ribosomal protein L34	Rpl34	19734000	0	0	tr|A0A0G2JGY8|A0A0G2JGY8_MOUSE 60S ribosomal protein L34 (Fragment) OS=Mus musculus GN=Rpl34 PE=1 SV=4;tr|A0A0G2JEY6|A0A0G2JEY6_MOUSE 60S ribosomal protein L34 OS=Mus musculus GN=Rpl34 PE=1 SV=1;sp|Q9D1R9|RL34_MOUSE 60S ribosomal protein L34 OS=Mus musculu	4	2	2	2	2	0	2	0	2	0	30.5	30.5	30.5	6.6698	59	59;90;117;118	0	12.102	By MS/MS		30.5	0	19734000	19734000	0	2	0	2				33	683;936	True;True	711;1016	1025;1443	1022;1424	1022;1424
P97379	P97379	2	2	2	Ras GTPase-activating protein-binding protein 2	G3bp2	19606000	0	0	sp|P97379|G3BP2_MOUSE Ras GTPase-activating protein-binding protein 2 OS=Mus musculus GN=G3bp2 PE=1 SV=2	1	2	2	2	2	0	2	0	2	0	4.4	4.4	4.4	54.087	482	482	0	13.137	By MS/MS		4.4	0	19606000	19606000	0	3	0	3				246	465;1195	True;True	485;1294	652;1844;1845	645;1823;1824	645;1823
Q8C2Q3;E9QL13	Q8C2Q3;E9QL13	3;2	3;2	3;2	RNA-binding protein 14	Rbm14	19559000	0	0	sp|Q8C2Q3|RBM14_MOUSE RNA-binding protein 14 OS=Mus musculus GN=Rbm14 PE=1 SV=1;tr|E9QL13|E9QL13_MOUSE MCG8382, isoform CRA_c OS=Mus musculus GN=Rbm14 PE=1 SV=2	2	3	3	3	3	0	3	0	3	0	5.1	5.1	5.1	69.448	669	669;614	0	18.729	By MS/MS		5.1	0	19559000	19559000	0	3	0	3				308	113;114;1327	True;True;True	118;119;1436	152;153;2069	157;158;2053	157;158;2053
Q921M3	Q921M3	4	4	4	Splicing factor 3B subunit 3	Sf3b3	19219000	0	0	sp|Q921M3|SF3B3_MOUSE Splicing factor 3B subunit 3 OS=Mus musculus GN=Sf3b3 PE=1 SV=1	1	4	4	4	4	0	4	0	4	0	4.4	4.4	4.4	135.55	1217	1217	0	27.063	By MS/MS		4.4	0	19219000	19219000	0	4	0	4				333	547;549;822;1148	True;True;True;True	569;571;863;1240	759;761;1224;1766	754;756;1213;1741	754;756;1213;1741
P14115	P14115	2	2	2	60S ribosomal protein L27a	Rpl27a	18025000	0	0	sp|P14115|RL27A_MOUSE 60S ribosomal protein L27a OS=Mus musculus GN=Rpl27a PE=1 SV=5	1	2	2	2	2	0	2	0	2	0	15.5	15.5	15.5	16.605	148	148	0	12.072	By MS/MS		15.5	0	18025000	18025000	0	2	0	2				193	803;1121	True;True	841;1209	1193;1712	1185;1685	1185;1685
D3YVC1;E9Q1N8;F6YTZ4;J3QMG5;D3YWJ3;P25444;A0A140T8L5;D3Z536	D3YVC1;E9Q1N8;F6YTZ4;J3QMG5;D3YWJ3;P25444;A0A140T8L5;D3Z536	2;2;2;2;2;2;1;1	2;2;2;2;2;2;1;1	2;2;2;2;2;2;1;1	40S ribosomal protein S2	Rps2	17260000	0	0	tr|D3YVC1|D3YVC1_MOUSE 40S ribosomal protein S2 (Fragment) OS=Mus musculus GN=Rps2 PE=1 SV=1;tr|E9Q1N8|E9Q1N8_MOUSE Protein Gm18025 OS=Mus musculus GN=Gm18025 PE=3 SV=2;tr|F6YTZ4|F6YTZ4_MOUSE Protein Gm6576 OS=Mus musculus GN=Gm6576 PE=3 SV=2;tr|J3QMG5|J3Q	8	2	2	2	2	0	2	0	2	0	8.2	8.2	8.2	28.601	269	269;272;274;293;302;293;221;292	0	11.952	By MS/MS		8.2	0	17260000	17260000	0	2	0	2				114	34;376	True;True	35;392	41;523	40;517	40;517
F6SXM5;P32067	F6SXM5;P32067	1;1	1;1	1;1	Lupus La protein homolog	Ssb	16847000	0	0	tr|F6SXM5|F6SXM5_MOUSE Lupus La protein homolog (Fragment) OS=Mus musculus GN=Ssb PE=1 SV=1;sp|P32067|LA_MOUSE Lupus La protein homolog OS=Mus musculus GN=Ssb PE=1 SV=1	2	1	1	1	1	0	1	0	1	0	4.8	4.8	4.8	26.162	230	230;415	0	6.8381	By MS/MS		4.8	0	16847000	16847000	0	1	0	1				155	541	TRUE	563	751	747	747
Q8VDP4	Q8VDP4	4	4	4	Cell cycle and apoptosis regulator protein 2	Ccar2	16448000	0	0	sp|Q8VDP4|CCAR2_MOUSE Cell cycle and apoptosis regulator protein 2 OS=Mus musculus GN=Ccar2 PE=1 SV=2	1	4	4	4	4	0	4	0	4	0	8.4	8.4	8.4	103	922	922	0	28.56	By MS/MS		8.4	0	16448000	16448000	0	4	0	4				324	31;136;245;593	True;True;True;True	31;141;257;617	36;186;339;823	35;196;334;814	35;196;334;814
G3UZ34;A2AH85;O08810	G3UZ34;A2AH85;O08810	4;4;4	4;4;4	4;4;4	116 kDa U5 small nuclear ribonucleoprotein component	Eftud2	16088000	0	0	tr|G3UZ34|G3UZ34_MOUSE 116 kDa U5 small nuclear ribonucleoprotein component OS=Mus musculus GN=Eftud2 PE=1 SV=1;tr|A2AH85|A2AH85_MOUSE 116 kDa U5 small nuclear ribonucleoprotein component OS=Mus musculus GN=Eftud2 PE=1 SV=1;sp|O08810|U5S1_MOUSE 116 kDa U5	3	4	4	4	4	0	4	0	4	0	4.7	4.7	4.7	108.34	962	962;972;971	0	24.085	By MS/MS		4.7	0	16088000	16088000	0	3	0	3				66	414;481;542;1076	True;True;True;True	432;501;564;1164	587;676;752;1649	580;666;748;1629	580;666;748;1629
A0A0R4J1H6;E9QP99;P55937	A0A0R4J1H6;E9QP99;P55937	7;7;6	7;7;6	7;7;6	Golgin subfamily A member 3	Golga3	16084000	0	0	tr|A0A0R4J1H6|A0A0R4J1H6_MOUSE Golgin subfamily A member 3 OS=Mus musculus GN=Golga3 PE=1 SV=1;tr|E9QP99|E9QP99_MOUSE Golgin subfamily A member 3 OS=Mus musculus GN=Golga3 PE=1 SV=1;sp|P55937|GOGA3_MOUSE Golgin subfamily A member 3 OS=Mus musculus GN=Golga	3	7	7	7	7	0	7	0	7	0	6.4	6.4	6.4	162.89	1447	1447;1487;1487	0	44.981	By MS/MS		6.4	0	16084000	16084000	0	7	0	7				44	82;293;633;689;754;883;1234	True;True;True;True;True;True;True	86;305;657;717;787;943;1334	107;397;879;1031;1114;1338;1897	112;387;871;1028;1108;1330;1869	112;387;871;1028;1108;1330;1869
Q99MV1	Q99MV1	5	5	5	Tudor domain-containing protein 1	Tdrd1	15679000	0	0	sp|Q99MV1|TDRD1_MOUSE Tudor domain-containing protein 1 OS=Mus musculus GN=Tdrd1 PE=1 SV=2	1	5	5	5	5	0	5	0	5	0	5.6	5.6	5.6	129.69	1172	1172	0	30.731	By MS/MS		5.6	0	15679000	15679000	0	4	0	4				340	69;348;581;791;1128	True;True;True;True;True	72;364;605;829;1216	88;486;806;1179;1722	90;478;800;1169;1695	90;478;800;1169;1695
Q91YZ8;D3Z5M2;A3KFU5;A3KFU8;Q6PHQ9;V9GXG3;A2A5N3	Q91YZ8;D3Z5M2;A3KFU5;A3KFU8;Q6PHQ9	10;10;10;10;10;4;2	4;4;4;4;4;2;0	3;3;3;3;3;2;0	Polyadenylate-binding protein	Pabpc4	15312000	0	0	tr|Q91YZ8|Q91YZ8_MOUSE Polyadenylate-binding protein OS=Mus musculus GN=Pabpc4 PE=1 SV=1;tr|D3Z5M2|D3Z5M2_MOUSE Polyadenylate-binding protein OS=Mus musculus GN=Gm10110 PE=3 SV=1;tr|A3KFU5|A3KFU5_MOUSE Polyadenylate-binding protein OS=Mus musculus GN=Pabpc	7	10	4	3	10	0	4	0	3	0	16.4	6.8	5.5	67.852	615	615;615;631;644;660;168;607	0	25.985	By MS/MS		16.4	0	15312000	15312000	0	4	0	4				78	71;74;151;160;273;274;354;386;739;1011	False;True;True;False;True;False;True;False;False;False	74;77;156;165;285;286;370;402;772;1092	91;95;203;212;375;376;495;536;1095;1548	93;97;211;220;366;367;485;530;1090;1527	93;97;211;220;366;367;485;530;1090;1527
Q5F2E7	Q5F2E7	5	5	5	Nuclear fragile X mental retardation-interacting protein 2	Nufip2	14983000	0	0	sp|Q5F2E7|NUFP2_MOUSE Nuclear fragile X mental retardation-interacting protein 2 OS=Mus musculus GN=Nufip2 PE=1 SV=1	1	5	5	5	5	0	5	0	5	0	9.4	9.4	9.4	75.656	692	692	0	32.957	By MS/MS		9.4	0	14983000	14983000	0	5	0	5				274	32;374;510;1016;1239	True;True;True;True;True	32;390;532;1097;1339	37;521;715;1556;1902	36;515;711;1539;1874	36;515;711;1539;1874
S4R257;S4R1W1;A0A0A0MQF6;P16858;D3YYI5	S4R257;S4R1W1;A0A0A0MQF6;P16858;D3YYI5	2;2;2;2;1	2;2;2;2;1	2;2;2;2;1	Glyceraldehyde-3-phosphate dehydrogenase	Gapdh	14885000	0	0	tr|S4R257|S4R257_MOUSE Glyceraldehyde-3-phosphate dehydrogenase (Fragment) OS=Mus musculus GN=Gapdh PE=1 SV=1;tr|S4R1W1|S4R1W1_MOUSE Glyceraldehyde-3-phosphate dehydrogenase OS=Mus musculus GN=Gm3839 PE=1 SV=1;tr|A0A0A0MQF6|A0A0A0MQF6_MOUSE Glyceraldehyde-	5	2	2	2	2	0	2	0	2	0	8.2	8.2	8.2	29.939	280	280;333;359;333;336	0	12.092	By MS/MS		8.2	0	14885000	14885000	0	2	0	2				20	364;1226	True;True	380;1326	511;1886	505;1860	505;1860
Q3UYV9	Q3UYV9	4	4	4	Nuclear cap-binding protein subunit 1	Ncbp1	14393000	0	0	sp|Q3UYV9|NCBP1_MOUSE Nuclear cap-binding protein subunit 1 OS=Mus musculus GN=Ncbp1 PE=1 SV=2	1	4	4	4	4	0	4	0	4	0	6.2	6.2	6.2	91.926	790	790	0	23.685	By MS/MS		6.2	0	14393000	14393000	0	4	0	4				270	95;189;494;1156	True;True;True;True	99;199;514;1248	121;259;691;1775	125;263;683;1751	125;263;683;1751
E9Q892;B7ZWM8;B2RXP1;E9QAU9;Q8BVU0;E9Q0H5;F6YZL6;F6Y466;F6TPH7	E9Q892;B7ZWM8;B2RXP1;E9QAU9;Q8BVU0;E9Q0H5;F6YZL6;F6Y466;F6TPH7	2;2;2;2;2;1;1;1;1	2;2;2;2;2;1;1;1;1	2;2;2;2;2;1;1;1;1	Leucine-rich repeat and calponin homology domain-containing protein 3	Lrch3	14350000	0	0	tr|E9Q892|E9Q892_MOUSE Leucine-rich repeat and calponin homology domain-containing protein 3 OS=Mus musculus GN=Lrch3 PE=1 SV=1;tr|B7ZWM8|B7ZWM8_MOUSE Leucine-rich repeat and calponin homology domain-containing protein 3 OS=Mus musculus GN=Lrch3 PE=1 SV=1;	9	2	2	2	2	0	2	0	2	0	5.1	5.1	5.1	68.693	624	624;692;742;796;778;92;249;253;265	0	13.429	By MS/MS		5.1	0	14350000	14350000	0	3	0	3				88	130;363	True;True	135;379	180;509;510	190;503;504	190;504
O88477	O88477	4	4	4	Insulin-like growth factor 2 mRNA-binding protein 1	Igf2bp1	14310000	0	0	sp|O88477|IF2B1_MOUSE Insulin-like growth factor 2 mRNA-binding protein 1 OS=Mus musculus GN=Igf2bp1 PE=1 SV=1	1	4	4	4	4	0	4	0	4	0	10.2	10.2	10.2	63.45	577	577	0	24.338	By MS/MS		10.2	0	14310000	14310000	0	4	0	4				179	368;706;1179;1268	True;True;True;True	384;734;1277;1369	515;1053;1818;1941	509;1046;1790;1914	509;1046;1790;1914
Q3TGG2;E9Q5Q0;A0A0U1RPL0;Q7TQH0	Q3TGG2;E9Q5Q0;A0A0U1RPL0;Q7TQH0	4;3;3;3	4;3;3;3	4;3;3;3	Ataxin-2-like protein	Atxn2l	13965000	0	0	tr|Q3TGG2|Q3TGG2_MOUSE Ataxin-2-like protein OS=Mus musculus GN=Atxn2l PE=1 SV=1;tr|E9Q5Q0|E9Q5Q0_MOUSE Ataxin-2-like protein (Fragment) OS=Mus musculus GN=Atxn2l PE=1 SV=2;tr|A0A0U1RPL0|A0A0U1RPL0_MOUSE Ataxin-2-like protein OS=Mus musculus GN=Atxn2l PE=1	4	4	4	4	4	0	4	0	4	0	4.7	4.7	4.7	105.44	994	994;863;1096;1049	0	23.932	By MS/MS		4.7	0	13965000	13965000	0	3	0	3				257	37;279;323;677	True;True;True;True	38;291;337;704	45;382;444;1013	43;372;432;1007	43;372;432;1007
P62717	P62717	2	2	2	60S ribosomal protein L18a	Rpl18a	13818000	0	0	sp|P62717|RL18A_MOUSE 60S ribosomal protein L18a OS=Mus musculus GN=Rpl18a PE=1 SV=1	1	2	2	2	2	0	2	0	2	0	11.9	11.9	11.9	20.732	176	176	0	12.693	By MS/MS		11.9	0	13818000	13818000	0	2	0	2				223	211;1206	True;True	221;1306	288;1862	293;1839	293;1839
Q60749	Q60749	2	2	2	KH domain-containing, RNA-binding, signal transduction-associated protein 1	Khdrbs1	13734000	0	0	sp|Q60749|KHDR1_MOUSE KH domain-containing, RNA-binding, signal transduction-associated protein 1 OS=Mus musculus GN=Khdrbs1 PE=1 SV=2	1	2	2	2	2	0	2	0	2	0	5.4	5.4	5.4	48.37	443	443	0	13.63	By MS/MS		5.4	0	13734000	13734000	0	2	0	2				279	513;948	True;True	535;1028	718;1460	715;1439	715;1439
Q9D6P8;P62204	Q9D6P8;P62204	1;1	1;1	1;1	Calmodulin-like protein 3;Calmodulin	Calml3	13599000	0	0	sp|Q9D6P8|CALL3_MOUSE Calmodulin-like protein 3 OS=Mus musculus GN=Calml3 PE=2 SV=1;sp|P62204|CALM_MOUSE Calmodulin OS=Mus musculus GN=Calm1 PE=1 SV=2	2	1	1	1	1	0	1	0	1	0	8.7	8.7	8.7	16.701	149	149;149	0	15.035	By MS/MS		8.7	0	13599000	13599000	0	1	0	1				218	30	TRUE	30	35	34	34
Q3TWW8;A0A0A6YXX6;Q9D8S5;Q542V3;O35326;Q8VE97	Q3TWW8	3;1;1;1;1;1	3;1;1;1;1;1	3;1;1;1;1;1	Serine/arginine-rich splicing factor 6	Srsf6	13523000	0	0	sp|Q3TWW8|SRSF6_MOUSE Serine/arginine-rich splicing factor 6 OS=Mus musculus GN=Srsf6 PE=1 SV=1	6	3	3	3	3	0	3	0	3	0	8.8	8.8	8.8	39.025	339	339;135;270;491;269;489	0	18.706	By MS/MS		8.8	0	13523000	13523000	0	3	0	3				260	178;642;1138	True;True;True	184;667;1229	237;896;1753	240;883;1728	240;883;1728
P68372;Q9D6F9;Q922F4	P68372;Q9D6F9	5;4;2	2;1;0	2;1;0	Tubulin beta-4B chain;Tubulin beta-4A chain	Tubb4b	13405000	0	0	sp|P68372|TBB4B_MOUSE Tubulin beta-4B chain OS=Mus musculus GN=Tubb4b PE=1 SV=1;sp|Q9D6F9|TBB4A_MOUSE Tubulin beta-4A chain OS=Mus musculus GN=Tubb4a PE=1 SV=3	3	5	2	2	5	1	2	0	2	0	14.2	6.1	6.1	49.83	445	445;444;447	0	12.39	By MS/MS	By matching	14.2	2.7	13405000	13405000	0	2	0	2				238	87;156;521;526;787	False;True;False;True;False	91;161;543;548;821	113;208;726;727;732;1161	117;216;723;728;1152	117;216;723;728;1152
P43275	P43275	1	1	1	Histone H1.1	Hist1h1a	13299000	0	0	sp|P43275|H11_MOUSE Histone H1.1 OS=Mus musculus GN=Hist1h1a PE=1 SV=2	1	1	1	1	1	0	1	0	1	0	10.3	10.3	10.3	21.785	213	213	0	14.197	By MS/MS		10.3	0	13299000	13299000	0	2	0	2				204	975	TRUE	1055	1492	1470;1471	1471
Q3UKJ7	Q3UKJ7	3	3	3	WD40 repeat-containing protein SMU1;WD40 repeat-containing protein SMU1, N-terminally processed	Smu1	13223000	0	0	sp|Q3UKJ7|SMU1_MOUSE WD40 repeat-containing protein SMU1 OS=Mus musculus GN=Smu1 PE=2 SV=2	1	3	3	3	3	0	3	0	3	0	5.5	5.5	5.5	57.543	513	513	0	19.355	By MS/MS		5.5	0	13223000	13223000	0	3	0	3				268	529;998;1168	True;True;True	551;1079;1266	735;1526;1805	731;1504;1778	731;1504;1778
Q62167;P16381;Q62095	Q62167;P16381;Q62095	4;3;2	3;2;1	3;2;1	ATP-dependent RNA helicase DDX3X;Putative ATP-dependent RNA helicase Pl10;ATP-dependent RNA helicase DDX3Y	Ddx3x	13074000	0	0	sp|Q62167|DDX3X_MOUSE ATP-dependent RNA helicase DDX3X OS=Mus musculus GN=Ddx3x PE=1 SV=3;sp|P16381|DDX3L_MOUSE Putative ATP-dependent RNA helicase Pl10 OS=Mus musculus GN=D1Pas1 PE=1 SV=1;sp|Q62095|DDX3Y_MOUSE ATP-dependent RNA helicase DDX3Y OS=Mus muscu	3	4	3	3	4	0	3	0	3	0	7.3	5.6	5.6	73.101	662	662;660;658	0	18.707	By MS/MS		7.3	0	13074000	13074000	0	3	0	3				285	732;904;1035;1222	False;True;True;True	763;975;1120;1322	1085;1389;1582;1882	1079;1376;1566;1856	1079;1376;1566;1856
P35979;F8VQK7	P35979;F8VQK7	3;2	3;2	3;2	60S ribosomal protein L12	Rpl12	12709000	0	0	sp|P35979|RL12_MOUSE 60S ribosomal protein L12 OS=Mus musculus GN=Rpl12 PE=1 SV=2;tr|F8VQK7|F8VQK7_MOUSE Protein Gm16519 OS=Mus musculus GN=Gm16519 PE=1 SV=2	2	3	3	3	3	0	3	0	3	0	23.6	23.6	23.6	17.804	165	165;162	0	18.312	By MS/MS		23.6	0	12709000	12709000	0	3	0	3				201	175;281;587	True;True;True	181;293;611	234;385;812	237;375;806	237;375;806
P42669	P42669	2	2	2	Transcriptional activator protein Pur-alpha	Pura	12503000	0	0	sp|P42669|PURA_MOUSE Transcriptional activator protein Pur-alpha OS=Mus musculus GN=Pura PE=1 SV=1	1	2	2	2	2	0	2	0	2	0	11.2	11.2	11.2	34.883	321	321	0	12.041	By MS/MS		11.2	0	12503000	12503000	0	2	0	2				203	475;638	True;True	495;663	668;891	660;879	660;879
Q9CXY6	Q9CXY6	2	2	2	Interleukin enhancer-binding factor 2	Ilf2	12200000	0	0	sp|Q9CXY6|ILF2_MOUSE Interleukin enhancer-binding factor 2 OS=Mus musculus GN=Ilf2 PE=1 SV=1	1	2	2	2	2	0	2	0	2	0	5.1	5.1	5.1	43.062	390	390	0	11.971	By MS/MS		5.1	0	13239000	13239000	0	3	0	3				349	894;1243	True;True	959;960;1343	1363;1364;1906	1352;1353;1878	1353;1878
P83870	P83870	2	2	2	PHD finger-like domain-containing protein 5A	Phf5a	12095000	0	0	sp|P83870|PHF5A_MOUSE PHD finger-like domain-containing protein 5A OS=Mus musculus GN=Phf5a PE=1 SV=1	1	2	2	2	2	0	2	0	2	0	19.1	19.1	19.1	12.405	110	110	0	13.782	By MS/MS		19.1	0	12095000	12095000	0	2	0	2				241	482;548	True;True	502;570	677;760	667;755	667;755
O55142	O55142	1	1	1	60S ribosomal protein L35a	Rpl35a	12065000	0	0	sp|O55142|RL35A_MOUSE 60S ribosomal protein L35a OS=Mus musculus GN=Rpl35a PE=1 SV=2	1	1	1	1	1	0	1	0	1	0	10.9	10.9	10.9	12.554	110	110	0	7.5123	By MS/MS		10.9	0	12065000	12065000	0	2	0	2				178	793	TRUE	831	1181;1182	1171;1172	1172
I7HLV2;Q6ZWV3;P86048;A0A1B0GXC3	I7HLV2;Q6ZWV3;P86048;A0A1B0GXC3	2;2;2;1	2;2;2;1	2;2;2;1	60S ribosomal protein L10;60S ribosomal protein L10-like	Rpl10	12001000	0	0	tr|I7HLV2|I7HLV2_MOUSE 60S ribosomal protein L10 (Fragment) OS=Mus musculus GN=Rpl10 PE=1 SV=1;sp|Q6ZWV3|RL10_MOUSE 60S ribosomal protein L10 OS=Mus musculus GN=Rpl10 PE=1 SV=3;sp|P86048|RL10L_MOUSE 60S ribosomal protein L10-like OS=Mus musculus GN=Rpl10l	4	2	2	2	2	0	2	0	2	0	10.4	10.4	10.4	23.072	201	201;214;214;166	0	12.511	By MS/MS		10.4	0	13078000	13078000	0	2	0	2				171	367;735	True;True	383;766;767	514;1088;1089	508;1082;1083	508;1082
O88532	O88532	3	3	3	Zinc finger RNA-binding protein	Zfr	11863000	0	0	sp|O88532|ZFR_MOUSE Zinc finger RNA-binding protein OS=Mus musculus GN=Zfr PE=1 SV=2	1	3	3	3	3	0	3	0	3	0	3.4	3.4	3.4	116.86	1074	1074	0	17.024	By MS/MS		3.4	0	11863000	11863000	0	3	0	3				180	607;820;1261	True;True;True	631;861;1362	840;1221;1932	830;1208;1905	830;1208;1905
A0A140T8T3;F6YVP7;P62270;S4R1N6	A0A140T8T3;F6YVP7;P62270;S4R1N6	2;2;2;1	2;2;2;1	2;2;2;1	40S ribosomal protein S18	Rps18	11834000	0	0	tr|A0A140T8T3|A0A140T8T3_MOUSE Protein Rps18-ps3 OS=Mus musculus GN=Rps18-ps3 PE=3 SV=1;tr|F6YVP7|F6YVP7_MOUSE Protein Gm10260 OS=Mus musculus GN=Gm10260 PE=3 SV=2;sp|P62270|RS18_MOUSE 40S ribosomal protein S18 OS=Mus musculus GN=Rps18 PE=1 SV=3;tr|S4R1N6|	4	2	2	2	2	0	2	0	2	0	14.7	14.7	14.7	16.733	143	143;152;152;107	0	12.005	By MS/MS		14.7	0	17069000	17069000	0	3	0	3				52	1240;1328	True;True	1340;1437;1438	1903;2070;2071	1875;2054;2055	1875;2054
A0A140T8L3;A0A140T8L1;P12970;F6VBB8	A0A140T8L3;A0A140T8L1;P12970	3;3;3;1	3;3;3;1	3;3;3;1	60S ribosomal protein L7a	Rpl7a	11740000	0	0	tr|A0A140T8L3|A0A140T8L3_MOUSE Protein Rpl7a-ps5 OS=Mus musculus GN=Rpl7a-ps5 PE=4 SV=1;tr|A0A140T8L1|A0A140T8L1_MOUSE Protein Rpl7a-ps3 OS=Mus musculus GN=Rpl7a-ps3 PE=4 SV=1;sp|P12970|RL7A_MOUSE 60S ribosomal protein L7a OS=Mus musculus GN=Rpl7a PE=1 SV=	4	3	3	3	3	0	3	0	3	0	12.7	12.7	12.7	30.337	268	268;270;266;267	0	18.305	By MS/MS		12.7	0	11740000	11740000	0	3	0	3				49	57;58;1102	True;True;True	58;59;1190	71;72;1684	74;75;1660	74;75;1660
Q99KP6	Q99KP6	2	2	2	Pre-mRNA-processing factor 19	Prpf19	11672000	0	0	sp|Q99KP6|PRP19_MOUSE Pre-mRNA-processing factor 19 OS=Mus musculus GN=Prpf19 PE=1 SV=1	1	2	2	2	2	0	2	0	2	0	4.4	4.4	4.4	55.238	504	504	0	11.426	By MS/MS		4.4	0	11672000	11672000	0	2	0	2				337	147;1181	True;True	152;1279	199;1820	207;1792	207;1792
A2AT93;Q91UZ1	A2AT93;Q91UZ1	1;1	1;1	1;1	Phosphoinositide phospholipase C	Plcb4	11556000	0	0	tr|A2AT93|A2AT93_MOUSE Protein Plcb4 (Fragment) OS=Mus musculus GN=Plcb4 PE=1 SV=1;tr|Q91UZ1|Q91UZ1_MOUSE Phosphoinositide phospholipase C OS=Mus musculus GN=Plcb4 PE=1 SV=1	2	1	1	1	1	0	1	0	1	0	5.5	5.5	5.5	29.456	255	255;1175	0	6.8708	By MS/MS		5.5	0	11556000	11556000	0	2	0	2				74	651	TRUE	677;678	966;967	965;966	966	1;37;38;39;40
Q9CPN8;A6X8Z3;Q5SF07	Q9CPN8	6;1;1	6;1;1	6;1;1	Insulin-like growth factor 2 mRNA-binding protein 3	Igf2bp3	11543000	0	0	sp|Q9CPN8|IF2B3_MOUSE Insulin-like growth factor 2 mRNA-binding protein 3 OS=Mus musculus GN=Igf2bp3 PE=1 SV=1	3	6	6	6	6	0	6	0	6	0	14.3	14.3	14.3	63.574	579	579;524;592	0	36.97	By MS/MS		14.3	0	11543000	11543000	0	6	0	6				343	86;359;749;1000;1180;1192	True;True;True;True;True;True	90;375;782;1081;1278;1291	112;505;1107;1528;1819;1841	116;499;1102;1506;1791;1820	116;499;1102;1506;1791;1820
Q00PI9	Q00PI9	3	3	3	Heterogeneous nuclear ribonucleoprotein U-like protein 2	Hnrnpul2	11472000	0	0	sp|Q00PI9|HNRL2_MOUSE Heterogeneous nuclear ribonucleoprotein U-like protein 2 OS=Mus musculus GN=Hnrnpul2 PE=1 SV=2	1	3	3	3	3	0	3	0	3	0	5.4	5.4	5.4	84.939	745	745	0	20.987	By MS/MS		5.4	0	11472000	11472000	0	3	0	3				250	152;206;980	True;True;True	157;216;1060	204;283;1497	212;288;1476	212;288;1476
Z4YJT3;Q6ZQ58	Z4YJT3;Q6ZQ58	3;3	3;3	3;3	La-related protein 1	Larp1	11459000	0	0	tr|Z4YJT3|Z4YJT3_MOUSE La-related protein 1 OS=Mus musculus GN=Larp1 PE=1 SV=1;sp|Q6ZQ58|LARP1_MOUSE La-related protein 1 OS=Mus musculus GN=Larp1 PE=1 SV=3	2	3	3	3	3	0	3	0	3	0	3.5	3.5	3.5	121.15	1072	1072;1072	0	17.536	By MS/MS		3.5	0	11459000	11459000	0	3	0	3				293	349;626;1081	True;True;True	365;650;1169	487;866;1656	479;853;1634	479;853;1634
Q8BL97	Q8BL97	1	1	1	Serine/arginine-rich splicing factor 7	Srsf7	11386000	0	0	sp|Q8BL97|SRSF7_MOUSE Serine/arginine-rich splicing factor 7 OS=Mus musculus GN=Srsf7 PE=1 SV=1	1	1	1	1	1	0	1	0	1	0	4.5	4.5	4.5	30.817	267	267	0	6.7344	By MS/MS		4.5	0	11386000	11386000	0	1	0	1				304	1296	TRUE	1401	1986	1959	1959
P62889	P62889	2	2	2	60S ribosomal protein L30	Rpl30	11378000	0	0	sp|P62889|RL30_MOUSE 60S ribosomal protein L30 OS=Mus musculus GN=Rpl30 PE=1 SV=2	1	2	2	2	2	0	2	0	2	0	21.7	21.7	21.7	12.784	115	115	0	11.745	By MS/MS		21.7	0	11378000	11378000	0	2	0	2				229	1022;1194	True;True	1103;1293	1563;1843	1546;1822	1546;1822
A0A0B4J1E2;Q9CSN1	A0A0B4J1E2;Q9CSN1	3;3	3;3	3;3	SNW domain-containing protein 1	Snw1	11308000	0	0	tr|A0A0B4J1E2|A0A0B4J1E2_MOUSE SNW domain-containing protein 1 OS=Mus musculus GN=Snw1 PE=1 SV=1;sp|Q9CSN1|SNW1_MOUSE SNW domain-containing protein 1 OS=Mus musculus GN=Snw1 PE=1 SV=3	2	3	3	3	3	0	3	0	3	0	6	6	6	61.461	536	536;536	0	33.772	By MS/MS		6	0	11308000	11308000	0	1	0	1				28	745;1158;1184	True;True;True	778;1250;1283	1102;1778;1825	1097;1753;1797	1097;1753;1797
A0A0G2JDW7;Q6ZWY3;Q6ZWU9;A0A0G2JEX7;D6RH49;A0A0G2JG29;D3YYB0	A0A0G2JDW7;Q6ZWY3;Q6ZWU9;A0A0G2JEX7;D6RH49;A0A0G2JG29;D3YYB0	2;2;2;1;1;1;1	2;2;2;1;1;1;1	2;2;2;1;1;1;1	40S ribosomal protein S27-like;40S ribosomal protein S27	Rps27	11203000	0	0	tr|A0A0G2JDW7|A0A0G2JDW7_MOUSE 40S ribosomal protein S27 (Fragment) OS=Mus musculus GN=Rps27 PE=1 SV=1;sp|Q6ZWY3|RS27L_MOUSE 40S ribosomal protein S27-like OS=Mus musculus GN=Rps27l PE=1 SV=3;sp|Q6ZWU9|RS27_MOUSE 40S ribosomal protein S27 OS=Mus musculus G	7	2	2	2	2	0	2	0	2	0	25.6	25.6	25.6	9.2327	82	82;84;84;52;77;83;105	0	12.497	By MS/MS		25.6	0	11203000	11203000	0	2	0	2				31	687;702	True;True	715;730	1029;1048	1026;1042	1026;1042
P57722;G3UYM5;E9Q7D8	P57722;G3UYM5;E9Q7D8	2;1;1	2;1;1	1;1;0	Poly(rC)-binding protein 3	Pcbp3	11177000	0	0	sp|P57722|PCBP3_MOUSE Poly(rC)-binding protein 3 OS=Mus musculus GN=Pcbp3 PE=1 SV=3;tr|G3UYM5|G3UYM5_MOUSE Poly(rC)-binding protein 3 (Fragment) OS=Mus musculus GN=Pcbp3 PE=1 SV=1;tr|E9Q7D8|E9Q7D8_MOUSE Poly(rC)-binding protein 3 OS=Mus musculus GN=Pcbp3 P	3	2	2	1	2	0	2	0	1	0	5.9	5.9	3	39.294	371	371;161;226	0	12.402	By MS/MS		5.9	0	11177000	11177000	0	2	0	2				211	478;525	True;True	498;547	672;731	663;727	663;727
A2CES4;Q9CQI7	A2CES4;Q9CQI7	1;1	1;1	1;1	U2 small nuclear ribonucleoprotein B	Snrpb2	10952000	0	0	tr|A2CES4|A2CES4_MOUSE U2 small nuclear ribonucleoprotein B (Fragment) OS=Mus musculus GN=Snrpb2 PE=1 SV=1;sp|Q9CQI7|RU2B_MOUSE U2 small nuclear ribonucleoprotein B OS=Mus musculus GN=Snrpb2 PE=1 SV=1	2	1	1	1	1	0	1	0	1	0	7.7	7.7	7.7	16.009	143	143;225	0	6.4393	By MS/MS		7.7	0	10952000	10952000	0	1	0	1				77	1134	TRUE	1223	1731	1704	1704
Q9CX86	Q9CX86	3	3	3	Heterogeneous nuclear ribonucleoprotein A0	Hnrnpa0	10657000	0	0	sp|Q9CX86|ROA0_MOUSE Heterogeneous nuclear ribonucleoprotein A0 OS=Mus musculus GN=Hnrnpa0 PE=1 SV=1	1	3	3	3	3	0	3	0	3	0	10.8	10.8	10.8	30.53	305	305	0	19.924	By MS/MS		10.8	0	10657000	10657000	0	3	0	3				348	39;718;985	True;True;True	40;747;1066	47;1068;1509	45;1062;1485	45;1062;1485
Q8BP67	Q8BP67	1	1	1	60S ribosomal protein L24	Rpl24	10638000	0	0	sp|Q8BP67|RL24_MOUSE 60S ribosomal protein L24 OS=Mus musculus GN=Rpl24 PE=1 SV=2	1	1	1	1	1	0	1	0	1	0	8.3	8.3	8.3	17.779	157	157	0	7.6734	By MS/MS		8.3	0	11769000	11769000	0	1	0	1				305	67	TRUE	69;70	85;86	87;88	88
Q60865	Q60865	2	2	2	Caprin-1	Caprin1	10485000	0	0	sp|Q60865|CAPR1_MOUSE Caprin-1 OS=Mus musculus GN=Caprin1 PE=1 SV=2	1	2	2	2	2	0	2	0	2	0	7.4	7.4	7.4	78.168	707	707	0	14.431	By MS/MS		7.4	0	10485000	10485000	0	3	0	3				280	1054;1324	True;True	1140;1433	1611;2066	1597;1598;2050	1598;2050
A2A4N9;A2A4P0	A2A4N9;A2A4P0	5;5	5;5	5;5	ATP-dependent RNA helicase DHX8	Dhx8	10323000	0	0	tr|A2A4N9|A2A4N9_MOUSE ATP-dependent RNA helicase DHX8 (Fragment) OS=Mus musculus GN=Dhx8 PE=1 SV=8;sp|A2A4P0|DHX8_MOUSE ATP-dependent RNA helicase DHX8 OS=Mus musculus GN=Dhx8 PE=2 SV=1	2	5	5	5	5	0	5	0	5	0	6	6	6	134.36	1174	1174;1244	0	31.44	By MS/MS		6	0	10323000	10323000	0	5	0	5				57	247;784;794;1118;1189	True;True;True;True;True	259;818;832;1206;1288	341;1158;1183;1709;1831	336;1149;1173;1682;1804	336;1149;1173;1682;1804
Q9D554	Q9D554	2	2	2	Splicing factor 3A subunit 3	Sf3a3	10285000	0	0	sp|Q9D554|SF3A3_MOUSE Splicing factor 3A subunit 3 OS=Mus musculus GN=Sf3a3 PE=1 SV=2	1	2	2	2	2	0	2	0	2	0	3.6	3.6	3.6	58.841	501	501	0	12.128	By MS/MS		3.6	0	10285000	10285000	0	2	0	2				354	719;882	True;True	748;942	1069;1337	1063;1329	1063;1329
Q5EBP8;P49312	Q5EBP8;P49312	2;2	2;2	2;2	Heterogeneous nuclear ribonucleoprotein A1;Heterogeneous nuclear ribonucleoprotein A1, N-terminally processed	Hnrnpa1	9877100	0	0	tr|Q5EBP8|Q5EBP8_MOUSE Heterogeneous nuclear ribonucleoprotein A1 OS=Mus musculus GN=Hnrnpa1 PE=1 SV=1;sp|P49312|ROA1_MOUSE Heterogeneous nuclear ribonucleoprotein A1 OS=Mus musculus GN=Hnrnpa1 PE=1 SV=2	2	2	2	2	2	0	2	0	2	0	7.8	7.8	7.8	38.833	373	373;320	0	13.486	By MS/MS		7.8	0	9877100	9877100	0	2	0	2				208	801;973	True;True	839;1053	1191;1490	1181;1468	1181;1468
A0A140T8K2;P19253;A0A1B0GQW6;A0A1B0GSL5;A0A1B0GSC2;A0A1B0GRH1;A0A1B0GSF0;A0A1B0GSB2;A0A1B0GSQ6;A0A1B0GTA1;A0A1B0GS68	A0A140T8K2;P19253;A0A1B0GQW6;A0A1B0GSL5;A0A1B0GSC2;A0A1B0GRH1;A0A1B0GSF0;A0A1B0GSB2;A0A1B0GSQ6;A0A1B0GTA1;A0A1B0GS68	2;2;1;1;1;1;1;1;1;1;1	2;2;1;1;1;1;1;1;1;1;1	2;2;1;1;1;1;1;1;1;1;1	60S ribosomal protein L13a	Rpl13a	9638100	0	0	tr|A0A140T8K2|A0A140T8K2_MOUSE Protein Rpl13a-ps1 OS=Mus musculus GN=Rpl13a-ps1 PE=3 SV=1;sp|P19253|RL13A_MOUSE 60S ribosomal protein L13a OS=Mus musculus GN=Rpl13a PE=1 SV=4;tr|A0A1B0GQW6|A0A1B0GQW6_MOUSE 60S ribosomal protein L13a (Fragment) OS=Mus muscu	11	2	2	2	2	0	2	0	2	0	10.8	10.8	10.8	23.352	203	203;203;70;110;122;128;131;148;167;177;446	0	13.13	By MS/MS		10.8	0	9638100	9638100	0	2	0	2				48	38;1323	True;True	39;1432	46;2065	44;2049	44;2049
Q6ZWN5	Q6ZWN5	1	1	1	40S ribosomal protein S9	Rps9	9600400	0	0	sp|Q6ZWN5|RS9_MOUSE 40S ribosomal protein S9 OS=Mus musculus GN=Rps9 PE=1 SV=3	1	1	1	1	1	0	1	0	1	0	7.7	7.7	7.7	22.591	194	194	0	22.509	By MS/MS		7.7	0	9600400	9600400	0	1	0	1				294	574	TRUE	598	798	792	792
Q99LF4	Q99LF4	4	4	4	tRNA-splicing ligase RtcB homolog	Rtcb	9444600	0	0	sp|Q99LF4|RTCB_MOUSE tRNA-splicing ligase RtcB homolog OS=Mus musculus GN=Rtcb PE=1 SV=1	1	4	4	4	4	0	4	0	4	0	10.3	10.3	10.3	55.249	505	505	0	24.199	By MS/MS		10.3	0	9444600	9444600	0	4	0	4				338	699;824;827;869	True;True;True;True	727;866;869;926	1044;1231;1234;1313	1038;1219;1222;1302	1038;1219;1222;1302
E9PUX4;P47911	E9PUX4;P47911	2;2	2;2	2;2	60S ribosomal protein L6	Rpl6	9432400	0	0	tr|E9PUX4|E9PUX4_MOUSE 60S ribosomal protein L6 OS=Mus musculus GN=Rpl6l PE=3 SV=1;sp|P47911|RL6_MOUSE 60S ribosomal protein L6 OS=Mus musculus GN=Rpl6 PE=1 SV=3	2	2	2	2	2	0	2	0	2	0	5.4	5.4	5.4	33.59	296	296;296	0	11.633	By MS/MS		5.4	0	9432400	9432400	0	2	0	2				136	1231;1331	True;True	1331;1441	1893;2075	1865;2059	1865;2059
Q99PU8;A0A0G2JGL8;A0A0G2JE53;A0A0G2JGU3;A0A0G2JGD9	Q99PU8;A0A0G2JGL8	6;5;2;1;1	6;5;2;1;1	6;5;2;1;1	Putative ATP-dependent RNA helicase DHX30	Dhx30	9406800	0	0	sp|Q99PU8|DHX30_MOUSE Putative ATP-dependent RNA helicase DHX30 OS=Mus musculus GN=Dhx30 PE=1 SV=1;tr|A0A0G2JGL8|A0A0G2JGL8_MOUSE Putative ATP-dependent RNA helicase DHX30 OS=Mus musculus GN=Dhx30 PE=1 SV=1	5	6	6	6	6	0	6	0	6	0	6.1	6.1	6.1	136.67	1217	1217;1186;175;49;101	0	36.325	By MS/MS		6.1	0	9406800	9406800	0	6	0	6				341	212;398;669;697;836;1146	True;True;True;True;True;True	222;414;696;725;878;1238	289;554;1000;1042;1244;1763	294;550;998;1036;1233;1738	294;550;998;1036;1233;1738
Q60900	Q60900	4	2	2	ELAV-like protein 3	Elavl3	9270800	0	0	sp|Q60900|ELAV3_MOUSE ELAV-like protein 3 OS=Mus musculus GN=Elavl3 PE=1 SV=1	1	4	2	2	4	0	2	0	2	0	12	7.6	7.6	39.533	367	367	0	13.372	By MS/MS		12	0	11675000	11675000	0	2	0	2				281	333;411;487;514	False;True;False;True	348;427;428;507;536	458;581;582;682;719	445;574;575;672;716	445;574;672;716	58
P60824	P60824	1	1	1	Cold-inducible RNA-binding protein	Cirbp	8975400	0	0	sp|P60824|CIRBP_MOUSE Cold-inducible RNA-binding protein OS=Mus musculus GN=Cirbp PE=1 SV=1	1	1	1	1	1	0	1	0	1	0	6.4	6.4	6.4	18.607	172	172	0	7.2966	By MS/MS		6.4	0	8975400	8975400	0	1	0	1				216	223	TRUE	233	305	307	307
Q9EQS3;A2A7K5	Q9EQS3;A2A7K5	2;1	2;1	2;1	C-Myc-binding protein	Mycbp	8873900	0	0	sp|Q9EQS3|MYCBP_MOUSE C-Myc-binding protein OS=Mus musculus GN=Mycbp PE=1 SV=5;tr|A2A7K5|A2A7K5_MOUSE C-Myc-binding protein OS=Mus musculus GN=Mycbp PE=1 SV=1	2	2	2	2	2	0	2	0	2	0	20.4	20.4	20.4	11.97	103	103;146	0	13.023	By MS/MS		20.4	0	8873900	8873900	0	2	0	2				363	703;1305	True;True	731;1411	1049;1998	1043;1970	1043;1970
P27659	P27659	1	1	1	60S ribosomal protein L3	Rpl3	8703300	0	0	sp|P27659|RL3_MOUSE 60S ribosomal protein L3 OS=Mus musculus GN=Rpl3 PE=1 SV=3	1	1	1	1	1	0	1	0	1	0	3	3	3	46.109	403	403	0	7.1714	By MS/MS		3	0	8703300	8703300	0	1	0	1				197	790	TRUE	828	1178	1168	1168
A0A1B0GSF7;A0A1B0GQU8;P35980;A0A1B0GRZ3;A0A1B0GS28;A0A1B0GSA8;A0A1B0GSS8	A0A1B0GSF7;A0A1B0GQU8;P35980;A0A1B0GRZ3;A0A1B0GS28;A0A1B0GSA8;A0A1B0GSS8	2;2;2;1;1;1;1	2;2;2;1;1;1;1	2;2;2;1;1;1;1	60S ribosomal protein L18	Rpl18	8618200	0	0	tr|A0A1B0GSF7|A0A1B0GSF7_MOUSE 60S ribosomal protein L18 OS=Mus musculus GN=Rpl18 PE=4 SV=1;tr|A0A1B0GQU8|A0A1B0GQU8_MOUSE 60S ribosomal protein L18 OS=Mus musculus GN=Rpl18 PE=4 SV=1;sp|P35980|RL18_MOUSE 60S ribosomal protein L18 OS=Mus musculus GN=Rpl18	7	2	2	2	2	0	2	0	2	0	19.1	19.1	19.1	15.245	136	136;159;188;57;80;126;155	0	13.808	By MS/MS		19.1	0	8618200	8618200	0	2	0	2				53	517;1101	True;True	539;1189	722;1683	719;1659	719;1659
F8WI22;Q8K019;A0A087WRN1;A0A087WQA0	F8WI22;Q8K019;A0A087WRN1;A0A087WQA0	4;4;3;3	4;4;3;3	4;4;3;3	Bcl-2-associated transcription factor 1	Bclaf1	8515800	0	0	tr|F8WI22|F8WI22_MOUSE Bcl-2-associated transcription factor 1 OS=Mus musculus GN=Bclaf1 PE=1 SV=1;sp|Q8K019|BCLF1_MOUSE Bcl-2-associated transcription factor 1 OS=Mus musculus GN=Bclaf1 PE=1 SV=2;tr|A0A087WRN1|A0A087WRN1_MOUSE Bcl-2-associated transcripti	4	4	4	4	4	0	4	0	4	0	7.5	7.5	7.5	100.28	870	870;919;583;750	0	25.2	By MS/MS		7.5	0	8515800	8515800	0	5	0	5				158	570;814;1034;1066	True;True;True;True	594;855;1119;1152	792;1215;1581;1631	787;1202;1564;1565;1614	787;1202;1564;1614
Q8CJG0;H3BJ70;Q8CJG1;Q8CJF9;Q8CJF8	Q8CJG0	3;1;1;1;1	3;1;1;1;1	3;1;1;1;1	Protein argonaute-2	Ago2	8484500	0	0	sp|Q8CJG0|AGO2_MOUSE Protein argonaute-2 OS=Mus musculus GN=Ago2 PE=1 SV=3	5	3	3	3	3	0	3	0	3	0	4.2	4.2	4.2	97.303	860	860;553;857;860;861	0	18.832	By MS/MS		4.2	0	8484500	8484500	0	3	0	3				315	182;939;942	True;True;True	189;1019;1022	246;1446;1449	249;1427;1430	249;1427;1430
Q9WTX2	Q9WTX2	2	2	2	Interferon-inducible double-stranded RNA-dependent protein kinase activator A	Prkra	8463600	0	0	sp|Q9WTX2|PRKRA_MOUSE Interferon-inducible double-stranded RNA-dependent protein kinase activator A OS=Mus musculus GN=Prkra PE=1 SV=1	1	2	2	2	2	0	2	0	2	0	7.7	7.7	7.7	34.371	313	313	0	11.919	By MS/MS		7.7	0	8463600	8463600	0	2	0	2				372	623;1283	True;True	647;1387	862;1971	850;1943	850;1943
Q9Z1M8	Q9Z1M8	2	2	2	Protein Red	Ik	8387600	0	0	sp|Q9Z1M8|RED_MOUSE Protein Red OS=Mus musculus GN=Ik PE=1 SV=2	1	2	2	2	2	0	2	0	2	0	4.7	4.7	4.7	65.615	557	557	0	12.146	By MS/MS		4.7	0	8387600	8387600	0	2	0	2				375	155;330	True;True	160;344	207;454	215;441	215;441
D3YTQ9;P62843	D3YTQ9;P62843	1;1	1;1	1;1	40S ribosomal protein S15	Rps15	8371700	0	0	tr|D3YTQ9|D3YTQ9_MOUSE 40S ribosomal protein S15 OS=Mus musculus GN=Rps15 PE=1 SV=1;sp|P62843|RS15_MOUSE 40S ribosomal protein S15 OS=Mus musculus GN=Rps15 PE=1 SV=2	2	1	1	1	1	0	1	0	1	0	10.2	10.2	10.2	13.742	118	118;145	0.0057471	6.1421	By MS/MS		10.2	0	8371700	8371700	0	1	0	1				112	256	TRUE	268	350	345	345
Q9CQ49;D3Z3D2	Q9CQ49;D3Z3D2	2;1	2;1	2;1	Nuclear cap-binding protein subunit 2	Ncbp2	8147900	0	0	sp|Q9CQ49|NCBP2_MOUSE Nuclear cap-binding protein subunit 2 OS=Mus musculus GN=Ncbp2 PE=1 SV=1;tr|D3Z3D2|D3Z3D2_MOUSE Nuclear cap-binding protein subunit 2 OS=Mus musculus GN=Ncbp2 PE=1 SV=1	2	2	2	2	2	0	2	0	2	0	12.2	12.2	12.2	18.017	156	156;103	0	13.145	By MS/MS		12.2	0	8147900	8147900	0	2	0	2				345	23;955	True;True	23;1035	28;1469	27;1448	27;1448
B7ZD61;F7AA45;E9Q8F0;Q8VH51	B7ZD61;F7AA45;E9Q8F0;Q8VH51	1;1;1;1	1;1;1;1	1;1;1;1	RNA-binding protein 39	Rbm39	7993000	0	0	tr|B7ZD61|B7ZD61_MOUSE RNA-binding protein 39 (Fragment) OS=Mus musculus GN=Rbm39 PE=1 SV=1;tr|F7AA45|F7AA45_MOUSE RNA-binding protein 39 (Fragment) OS=Mus musculus GN=Rbm39 PE=1 SV=1;tr|E9Q8F0|E9Q8F0_MOUSE RNA-binding protein 39 OS=Mus musculus GN=Rbm39 P	4	1	1	1	1	0	1	0	1	0	3.7	3.7	3.7	31.686	273	273;311;415;530	0	7.4481	By MS/MS		3.7	0	7993000	7993000	0	1	0	1				89	3	TRUE	3	4	3	3
P62242	P62242	3	3	3	40S ribosomal protein S8	Rps8	7837600	0	0	sp|P62242|RS8_MOUSE 40S ribosomal protein S8 OS=Mus musculus GN=Rps8 PE=1 SV=2	1	3	3	3	3	0	3	0	3	0	19.2	19.2	19.2	24.205	208	208	0	18.824	By MS/MS		19.2	0	7837600	7837600	0	4	0	4				219	504;539;755	True;True;True	524;561;788	702;703;748;1115	694;695;744;1109	694;744;1109
P53395	P53395	2	2	2	Lipoamide acyltransferase component of branched-chain alpha-keto acid dehydrogenase complex, mitochondrial	Dbt	7734100	0	0	sp|P53395|ODB2_MOUSE Lipoamide acyltransferase component of branched-chain alpha-keto acid dehydrogenase complex, mitochondrial OS=Mus musculus GN=Dbt PE=1 SV=2	1	2	2	2	2	0	2	0	2	0	4.1	4.1	4.1	53.246	482	482	0	11.817	By MS/MS		4.1	0	7734100	7734100	0	2	0	2				209	676;969	True;True	703;1049	1012;1486	1006;1464	1006;1464
Q8BHS3	Q8BHS3	1	1	1	Pre-mRNA-splicing factor RBM22	Rbm22	7635000	0	0	sp|Q8BHS3|RBM22_MOUSE Pre-mRNA-splicing factor RBM22 OS=Mus musculus GN=Rbm22 PE=1 SV=1	1	1	1	1	1	0	1	0	1	0	2.6	2.6	2.6	46.895	420	420	0	6.9699	By MS/MS		2.6	0	7635000	7635000	0	1	0	1				301	145	TRUE	150	197	205	205
Q8QZY9	Q8QZY9	1	1	1	Splicing factor 3B subunit 4	Sf3b4	7474900	0	0	sp|Q8QZY9|SF3B4_MOUSE Splicing factor 3B subunit 4 OS=Mus musculus GN=Sf3b4 PE=1 SV=1	1	1	1	1	1	0	1	0	1	0	1.9	1.9	1.9	44.355	424	424	0.0029762	6.2024	By MS/MS		1.9	0	7474900	7474900	0	1	0	1				320	10	TRUE	10	12	11	11
A0A0G2JEA9;A0A0G2JFX7;A0A023T672;Q9CWZ3	A0A0G2JEA9;A0A0G2JFX7;A0A023T672;Q9CWZ3	1;1;1;1	1;1;1;1	1;1;1;1	RNA-binding protein 8A	RBM8	7266000	0	0	tr|A0A0G2JEA9|A0A0G2JEA9_MOUSE RNA-binding protein 8A OS=Mus musculus GN=Rbm8a PE=1 SV=1;tr|A0A0G2JFX7|A0A0G2JFX7_MOUSE RNA-binding protein 8A OS=Mus musculus GN=Rbm8a PE=1 SV=1;tr|A0A023T672|A0A023T672_MOUSE RNA-binding protein 8A OS=Mus musculus GN=RBM8	4	1	1	1	1	0	1	0	1	0	15.2	15.2	15.2	14.502	125	125;171;174;174	0	7.8915	By MS/MS		15.2	0	7266000	7266000	0	2	0	2				0	741	TRUE	774	1097;1098	1092;1093	1092
P57784	P57784	2	2	2	U2 small nuclear ribonucleoprotein A	Snrpa1	7163800	0	0	sp|P57784|RU2A_MOUSE U2 small nuclear ribonucleoprotein A OS=Mus musculus GN=Snrpa1 PE=1 SV=2	1	2	2	2	2	0	2	0	2	0	9.4	9.4	9.4	28.357	255	255	0	12.67	By MS/MS		9.4	0	7163800	7163800	0	3	0	3				212	409;572	True;True	425;596	579;794;795	572;789;790	572;790
Q923D5	Q923D5	3	3	3	WW domain-binding protein 11	Wbp11	7160800	0	0	sp|Q923D5|WBP11_MOUSE WW domain-binding protein 11 OS=Mus musculus GN=Wbp11 PE=1 SV=2	1	3	3	3	3	0	3	0	3	0	6.6	6.6	6.6	69.874	641	641	0	18.4	By MS/MS		6.6	0	7160800	7160800	0	3	0	3				334	25;580;962	True;True;True	25;604;1042	30;805;1477	29;799;1456	29;799;1456
H3BIV6;Q9QXA1	H3BIV6;Q9QXA1	2;1	2;1	2;1	Cysteine and histidine-rich protein 1	Cyhr1	7084600	0	0	tr|H3BIV6|H3BIV6_MOUSE Cysteine and histidine-rich protein 1 OS=Mus musculus GN=Cyhr1 PE=1 SV=1;sp|Q9QXA1|CYHR1_MOUSE Cysteine and histidine-rich protein 1 OS=Mus musculus GN=Cyhr1 PE=1 SV=1	2	2	2	2	2	0	2	0	2	0	7.3	7.3	7.3	43.201	412	412;311	0	23.272	By MS/MS		7.3	0	7084600	7084600	0	2	0	2				168	6;644	True;True	6;669	7;898	6;885	6;885
P10126;P62631	P10126;P62631	2;2	2;2	2;2	Elongation factor 1-alpha 1;Elongation factor 1-alpha 2	Eef1a1	7037800	0	0	sp|P10126|EF1A1_MOUSE Elongation factor 1-alpha 1 OS=Mus musculus GN=Eef1a1 PE=1 SV=3;sp|P62631|EF1A2_MOUSE Elongation factor 1-alpha 2 OS=Mus musculus GN=Eef1a2 PE=1 SV=1	2	2	2	2	2	0	2	0	2	0	3.7	3.7	3.7	50.113	462	462;463	0	11.533	By MS/MS		3.7	0	7037800	7037800	0	2	0	2				189	668;914	True;True	695;992	999;1412	997;1395	997;1395
Q14AA6;P62827	Q14AA6;P62827	1;1	1;1	1;1	GTP-binding nuclear protein Ran	Ran	6866600	0	0	tr|Q14AA6|Q14AA6_MOUSE GTP-binding nuclear protein Ran OS=Mus musculus GN=1700009N14Rik PE=1 SV=1;sp|P62827|RAN_MOUSE GTP-binding nuclear protein Ran OS=Mus musculus GN=Ran PE=1 SV=3	2	1	1	1	1	0	1	0	1	0	5.1	5.1	5.1	24.357	216	216;216	0.003012	6.2365	By MS/MS		5.1	0	6866600	6866600	0	1	0	1				226	698	TRUE	726	1043	1037	1037
A2A547;P84099	A2A547;P84099	1;1	1;1	1;1	Ribosomal protein L19;60S ribosomal protein L19	Rpl19	6730300	0	0	tr|A2A547|A2A547_MOUSE Ribosomal protein L19 OS=Mus musculus GN=Rpl19 PE=1 SV=1;sp|P84099|RL19_MOUSE 60S ribosomal protein L19 OS=Mus musculus GN=Rpl19 PE=1 SV=1	2	1	1	1	1	0	1	0	1	0	8.8	8.8	8.8	23.247	194	194;196	0	10.411	By MS/MS		8.8	0	6730300	6730300	0	1	0	1				58	1292	TRUE	1396	1981	1954	1954
Q9D8C3	Q9D8C3	2	2	2	Putative bifunctional UDP-N-acetylglucosamine transferase and deubiquitinase ALG13	Alg13	6717800	0	0	sp|Q9D8C3|ALG13_MOUSE Putative bifunctional UDP-N-acetylglucosamine transferase and deubiquitinase ALG13 OS=Mus musculus GN=Alg13 PE=1 SV=2	1	2	2	2	2	0	2	0	2	0	2.8	2.8	2.8	128.66	1166	1166	0	11.496	By MS/MS		2.8	0	6717800	6717800	0	2	0	2				356	961;1067	True;True	1041;1153	1476;1632	1455;1615	1455;1615
Q8CDG1	Q8CDG1	4	4	4	Piwi-like protein 2	Piwil2	6597900	0	0	sp|Q8CDG1|PIWL2_MOUSE Piwi-like protein 2 OS=Mus musculus GN=Piwil2 PE=1 SV=2	1	4	4	4	4	0	4	0	4	0	4.8	4.8	4.8	109.49	971	971	0	24.584	By MS/MS		4.8	0	6597900	6597900	0	4	0	4				312	210;515;606;1175	True;True;True;True	220;537;630;1273	287;720;839;1814	292;717;829;1786	292;717;829;1786
P97351	P97351	1	1	1	40S ribosomal protein S3a	Rps3a	6574100	0	0	sp|P97351|RS3A_MOUSE 40S ribosomal protein S3a OS=Mus musculus GN=Rps3a PE=1 SV=3	1	1	1	1	1	0	1	0	1	0	3.8	3.8	3.8	29.885	264	264	0	8.4238	By MS/MS		3.8	0	6574100	6574100	0	1	0	1				245	1164	TRUE	1261	1798	1772	1772
B1ARA3;P61255	B1ARA3;P61255	1;1	1;1	1;1	60S ribosomal protein L26	Rpl26	6479600	0	0	tr|B1ARA3|B1ARA3_MOUSE 60S ribosomal protein L26 (Fragment) OS=Mus musculus GN=Rpl26 PE=1 SV=1;sp|P61255|RL26_MOUSE 60S ribosomal protein L26 OS=Mus musculus GN=Rpl26 PE=1 SV=1	2	1	1	1	1	0	1	0	1	0	8.7	8.7	8.7	12.217	103	103;145	0	6.8816	By MS/MS		8.7	0	6479600	6479600	0	1	0	1				82	563	TRUE	585	777	774	774
Q3UDD3;Q8BG81;F6VR84	Q3UDD3;Q8BG81;F6VR84	2;2;1	2;2;1	2;2;1	Polymerase delta-interacting protein 3	Poldip3	6361200	0	0	tr|Q3UDD3|Q3UDD3_MOUSE Polymerase delta-interacting protein 3 OS=Mus musculus GN=Poldip3 PE=1 SV=1;sp|Q8BG81|PDIP3_MOUSE Polymerase delta-interacting protein 3 OS=Mus musculus GN=Poldip3 PE=1 SV=1;tr|F6VR84|F6VR84_MOUSE Polymerase delta-interacting protein	3	2	2	2	2	0	2	0	2	0	7.9	7.9	7.9	42.935	391	391;420;202	0	16.128	By MS/MS		7.9	0	6361200	6361200	0	2	0	2				265	1053;1290	True;True	1139;1394	1610;1978	1596;1950	1596;1950
D6RG95;E9Q5K9	D6RG95;E9Q5K9	1;1	1;1	1;1	YTH domain-containing protein 1	Ythdc1	6254100	0	0	tr|D6RG95|D6RG95_MOUSE YTH domain-containing protein 1 OS=Mus musculus GN=Ythdc1 PE=1 SV=1;sp|E9Q5K9|YTDC1_MOUSE YTH domain-containing protein 1 OS=Mus musculus GN=Ythdc1 PE=1 SV=2	2	1	1	1	1	0	1	0	1	0	2	2	2	61.938	545	545;736	0	7.0153	By MS/MS		2	0	6254100	6254100	0	1	0	1				130	1028	TRUE	1113	1575	1558	1558
D3Z6P1;D6RCU8;Q9DCL9	D3Z6P1;D6RCU8;Q9DCL9	2;2;2	2;2;2	2;2;2	Multifunctional protein ADE2;Phosphoribosylaminoimidazole-succinocarboxamide synthase;Phosphoribosylaminoimidazole carboxylase	Paics	6147800	0	0	tr|D3Z6P1|D3Z6P1_MOUSE Multifunctional protein ADE2 (Fragment) OS=Mus musculus GN=Paics PE=1 SV=1;tr|D6RCU8|D6RCU8_MOUSE Multifunctional protein ADE2 OS=Mus musculus GN=Paics PE=1 SV=1;sp|Q9DCL9|PUR6_MOUSE Multifunctional protein ADE2 OS=Mus musculus GN=Pa	3	2	2	2	2	0	2	0	2	0	13.3	13.3	13.3	8.9944	83	83;103;425	0	14.889	By MS/MS		13.3	0	6147800	6147800	0	2	0	2				129	134;135	True;True	139;140	184;185	194;195	194;195
Q9ERU9	Q9ERU9	3	3	3	E3 SUMO-protein ligase RanBP2	Ranbp2	6113000	0	0	sp|Q9ERU9|RBP2_MOUSE E3 SUMO-protein ligase RanBP2 OS=Mus musculus GN=Ranbp2 PE=1 SV=2	1	3	3	3	3	0	3	0	3	0	1.6	1.6	1.6	341.12	3053	3053	0	18.715	By MS/MS		1.6	0	6113000	6113000	0	3	0	3				366	818;1272;1288	True;True;True	859;1373;1392	1219;1945;1976	1206;1918;1948	1206;1918;1948
Q80X68;Q9CZU6	Q80X68;Q9CZU6	2;2	2;2	2;2	Citrate synthase;Citrate synthase, mitochondrial	Csl;Cs	6051200	0	0	tr|Q80X68|Q80X68_MOUSE Citrate synthase OS=Mus musculus GN=Csl PE=1 SV=1;sp|Q9CZU6|CISY_MOUSE Citrate synthase, mitochondrial OS=Mus musculus GN=Cs PE=1 SV=1	2	2	2	2	2	0	2	0	2	0	5.4	5.4	5.4	52.325	466	466;464	0	11.543	By MS/MS		5.4	0	6051200	6051200	0	2	0	2				299	418;460	True;True	436;480	593;647	587;640	587;640
A0A140LJ08;Q80XR5;P26369	A0A140LJ08;Q80XR5;P26369	1;1;1	1;1;1	1;1;1	Splicing factor U2AF 65 kDa subunit	U2af2	6005500	0	0	tr|A0A140LJ08|A0A140LJ08_MOUSE Splicing factor U2AF 65 kDa subunit OS=Mus musculus GN=U2af2 PE=1 SV=1;tr|Q80XR5|Q80XR5_MOUSE Splicing factor U2AF 65 kDa subunit OS=Mus musculus GN=U2af2 PE=1 SV=1;sp|P26369|U2AF2_MOUSE Splicing factor U2AF 65 kDa subunit OS	3	1	1	1	1	0	1	0	1	0	8.1	8.1	8.1	13.288	111	111;471;475	0	6.8218	By MS/MS		8.1	0	6005500	6005500	0	1	0	1				47	880	TRUE	940	1335	1327	1327
Q8CH25	Q8CH25	4	4	4	SAFB-like transcription modulator	Sltm	5842300	0	0	sp|Q8CH25|SLTM_MOUSE SAFB-like transcription modulator OS=Mus musculus GN=Sltm PE=1 SV=1	1	4	4	4	4	0	4	0	4	0	3.8	3.8	3.8	116.92	1031	1031	0	27.189	By MS/MS		3.8	0	5842300	5842300	0	3	0	3				314	1;2;361;550	True;True;True;True	1;2;377;572	2;3;507;762	1;2;501;757	1;2;501;757
E9Q4Q2;D3YZC9;D3YZD0;Q64213;F8WHF9;D3YVH4	E9Q4Q2;D3YZC9;D3YZD0;Q64213;F8WHF9;D3YVH4	2;2;2;2;1;1	2;2;2;2;1;1	2;2;2;2;1;1	Splicing factor 1	Sf1	5795300	0	0	tr|E9Q4Q2|E9Q4Q2_MOUSE Splicing factor 1 OS=Mus musculus GN=Sf1 PE=1 SV=1;tr|D3YZC9|D3YZC9_MOUSE Splicing factor 1 OS=Mus musculus GN=Sf1 PE=1 SV=1;tr|D3YZD0|D3YZD0_MOUSE Splicing factor 1 OS=Mus musculus GN=Sf1 PE=1 SV=1;sp|Q64213|SF01_MOUSE Splicing fact	6	2	2	2	2	0	2	0	2	0	4.4	4.4	4.4	59.698	548	548;571;638;653;110;267	0	12.326	By MS/MS		4.4	0	5795300	5795300	0	2	0	2				120	138;1001	True;True	143;1082	188;1529	198;1507	198;1507
E0CX20;Q6PGH1	E0CX20;Q6PGH1	2;2	2;2	2;2	Protein BUD31 homolog	Bud31	5653500	0	0	tr|E0CX20|E0CX20_MOUSE Protein BUD31 homolog OS=Mus musculus GN=Bud31 PE=1 SV=1;sp|Q6PGH1|BUD31_MOUSE Protein BUD31 homolog OS=Mus musculus GN=Bud31 PE=1 SV=1	2	2	2	2	2	0	2	0	2	0	14.6	14.6	14.6	17	144	144;103	0	12.82	By MS/MS		14.6	0	5653500	5653500	0	2	0	2				132	226;505	True;True	236;525	309;704	310;696	310;696
A0A023T778;Q9CQL1;P61327;G3UZW7	A0A023T778;Q9CQL1;P61327;G3UZW7	2;2;2;1	2;2;2;1	2;2;2;1	Protein mago nashi homolog 2;Protein mago nashi homolog	Magohb	5647400	0	0	tr|A0A023T778|A0A023T778_MOUSE Mago nashi protein OS=Mus musculus GN=Magohb PE=1 SV=1;sp|Q9CQL1|MGN2_MOUSE Protein mago nashi homolog 2 OS=Mus musculus GN=Magohb PE=2 SV=1;sp|P61327|MGN_MOUSE Protein mago nashi homolog OS=Mus musculus GN=Magoh PE=2 SV=1;tr	4	2	2	2	2	0	2	0	2	0	12.8	12.8	12.8	17.31	148	148;146;146;102	0	12.209	By MS/MS		12.8	0	5647400	5647400	0	2	0	2				1	500;1299	True;True	520;1404	697;1990	689;1962	689;1962
D3Z3F1;Q9D824	D3Z3F1;Q9D824	2;2	2;2	2;2	Pre-mRNA 3-end-processing factor FIP1	Fip1l1	5589100	0	0	tr|D3Z3F1|D3Z3F1_MOUSE Pre-mRNA 3-end-processing factor FIP1 (Fragment) OS=Mus musculus GN=Fip1l1 PE=1 SV=2;sp|Q9D824|FIP1_MOUSE Pre-mRNA 3-end-processing factor FIP1 OS=Mus musculus GN=Fip1l1 PE=1 SV=1	2	2	2	2	2	0	2	0	2	0	6.2	6.2	6.2	46.449	434	434;581	0	12.801	By MS/MS		6.2	0	5589100	5589100	0	2	0	2				122	92;725	True;True	96;755	118;1077	122;1071	122;1071
A0A0J9YTX9;A0A0J9YU67;F8WJA5;Q61474	A0A0J9YTX9;A0A0J9YU67;F8WJA5;Q61474	1;1;1;1	1;1;1;1	1;1;1;1	RNA-binding protein Musashi homolog 1	Msi1	5537100	0	0	tr|A0A0J9YTX9|A0A0J9YTX9_MOUSE RNA-binding protein Musashi homolog 1 (Fragment) OS=Mus musculus GN=Msi1 PE=1 SV=3;tr|A0A0J9YU67|A0A0J9YU67_MOUSE RNA-binding protein Musashi homolog 1 (Fragment) OS=Mus musculus GN=Msi1 PE=1 SV=1;tr|F8WJA5|F8WJA5_MOUSE RNA-b	4	1	1	1	1	0	1	0	1	0	5.1	5.1	5.1	21.18	196	196;269;325;362	0.0057971	6.1553	By MS/MS		5.1	0	5537100	5537100	0	1	0	1				36	326	TRUE	340	448	435	435
F6RTE1;Q9D0B0	F6RTE1;Q9D0B0	1;1	1;1	1;1	Serine/arginine-rich splicing factor 9	Srsf9	5380400	0	0	tr|F6RTE1|F6RTE1_MOUSE Serine/arginine-rich-splicing factor 9 (Fragment) OS=Mus musculus GN=Srsf9 PE=1 SV=1;sp|Q9D0B0|SRSF9_MOUSE Serine/arginine-rich splicing factor 9 OS=Mus musculus GN=Srsf9 PE=1 SV=1	2	1	1	1	1	0	1	0	1	0	7.6	7.6	7.6	17.745	158	158;222	0	6.7302	By MS/MS		7.6	0	5380400	5380400	0	1	0	1				154	248	TRUE	260	342	337	337
Q9CR57	Q9CR57	1	1	1	60S ribosomal protein L14	Rpl14	5357700	0	0	sp|Q9CR57|RL14_MOUSE 60S ribosomal protein L14 OS=Mus musculus GN=Rpl14 PE=1 SV=3	1	1	1	1	1	0	1	0	1	0	4.1	4.1	4.1	23.564	217	217	0.0084986	6.1088	By MS/MS		4.1	0	5357700	5357700	0	1	0	1				347	89	TRUE	93	115	119	119
Q9EPU4	Q9EPU4	2	2	2	Cleavage and polyadenylation specificity factor subunit 1	Cpsf1	5324700	0	0	sp|Q9EPU4|CPSF1_MOUSE Cleavage and polyadenylation specificity factor subunit 1 OS=Mus musculus GN=Cpsf1 PE=1 SV=1	1	2	2	2	2	0	2	0	2	0	1.7	1.7	1.7	160.82	1441	1441	0	11.619	By MS/MS		1.7	0	5324700	5324700	0	2	0	2				361	243;1293	True;True	255;1397	337;1982	332;1955	332;1955
J3QK27;B2RWR6;A0A087WR82;Q60990;O35698	J3QK27;B2RWR6;A0A087WR82;Q60990;O35698	1;1;1;1;1	1;1;1;1;1	1;1;1;1;1	RNA-binding motif protein, Y chromosome, family 1 member B;RNA-binding motif protein, Y chromosome, family 1 member A1	Rbmy1a1	5244000	0	0	tr|J3QK27|J3QK27_MOUSE Protein Gm21693 OS=Mus musculus GN=Gm21693 PE=4 SV=1;tr|B2RWR6|B2RWR6_MOUSE Protein Gm10256 OS=Mus musculus GN=Rbmy1a1 PE=2 SV=1;tr|A0A087WR82|A0A087WR82_MOUSE Protein Gm4064 OS=Mus musculus GN=Gm4064 PE=4 SV=1;sp|Q60990|RBY1B_MOUSE	5	1	1	1	1	0	1	0	1	0	2.6	2.6	2.6	43.241	380	380;380;380;380;380	0.008547	6.1308	By MS/MS		2.6	0	5244000	5244000	0	1	0	1				17	1026	TRUE	1111	1573	1556	1556
S4R2P5;S4R1Y9;P86049	S4R2P5;S4R1Y9;P86049	2;2;2	2;2;2	2;2;2	Probable RNA-binding protein 46	Rbm46	5143000	0	0	tr|S4R2P5|S4R2P5_MOUSE Probable RNA-binding protein 46 OS=Mus musculus GN=Rbm46 PE=1 SV=1;tr|S4R1Y9|S4R1Y9_MOUSE Probable RNA-binding protein 46 OS=Mus musculus GN=Rbm46 PE=1 SV=1;sp|P86049|RBM46_MOUSE Probable RNA-binding protein 46 OS=Mus musculus GN=Rbm	3	2	2	2	2	0	2	0	2	0	6.6	6.6	6.6	53.22	470	470;485;533	0	13.433	By MS/MS		6.6	0	5143000	5143000	0	2	0	2				244	738;1273	True;True	771;1374	1094;1946	1089;1919	1089;1919
Q80XR6;Q20BD0;Q99020	Q80XR6;Q20BD0;Q99020	1;1;1	1;1;1	1;1;1	Heterogeneous nuclear ribonucleoprotein A/B	Hnrnpab	5097900	0	0	tr|Q80XR6|Q80XR6_MOUSE Heterogeneous nuclear ribonucleoprotein A/B OS=Mus musculus GN=Hnrnpab PE=1 SV=1;tr|Q20BD0|Q20BD0_MOUSE Heterogeneous nuclear ribonucleoprotein A/B OS=Mus musculus GN=Hnrnpab PE=1 SV=1;sp|Q99020|ROAA_MOUSE Heterogeneous nuclear ribon	3	1	1	1	1	0	1	0	1	0	4.5	4.5	4.5	33.816	311	311;332;285	0.0030303	6.2443	By MS/MS		4.5	0	5097900	5097900	0	1	0	1				256	495	TRUE	515	692	684	684
A0A0R4J260;B2RRE7	A0A0R4J260;B2RRE7	2;2	2;2	2;2	OTU domain-containing protein 4	Otud4	4954600	0	0	tr|A0A0R4J260|A0A0R4J260_MOUSE OTU domain-containing protein 4 OS=Mus musculus GN=Otud4 PE=1 SV=1;sp|B2RRE7|OTUD4_MOUSE OTU domain-containing protein 4 OS=Mus musculus GN=Otud4 PE=1 SV=1	2	2	2	2	2	0	2	0	2	0	2.4	2.4	2.4	122.93	1106	1106;1107	0	12.957	By MS/MS		2.4	0	4954600	4954600	0	2	0	2				46	314;1089	True;True	327;1177	431;1665	418;1642	418;1642
A2AP40;Q8JZX4	A2AP40;Q8JZX4	1;1	1;1	1;1	Splicing factor 45	Rbm17	4728100	0	0	tr|A2AP40|A2AP40_MOUSE Splicing factor 45 (Fragment) OS=Mus musculus GN=Rbm17 PE=1 SV=1;sp|Q8JZX4|SPF45_MOUSE Splicing factor 45 OS=Mus musculus GN=Rbm17 PE=1 SV=1	2	1	1	1	1	0	1	0	1	0	7.6	7.6	7.6	13.005	118	118;405	0.0058824	6.1927	By MS/MS		7.6	0	4728100	4728100	0	1	0	1				72	654	TRUE	681	971	969	969
P62918	P62918	1	1	1	60S ribosomal protein L8	Rpl8	4615300	0	0	sp|P62918|RL8_MOUSE 60S ribosomal protein L8 OS=Mus musculus GN=Rpl8 PE=1 SV=2	1	1	1	1	1	0	1	0	1	0	6.2	6.2	6.2	28.024	257	257	0	7.4412	By MS/MS		6.2	0	4615300	4615300	0	2	0	2				232	122	TRUE	127	169;170	180;181	181
Q9DBR0	Q9DBR0	2	2	2	A-kinase anchor protein 8	Akap8	4584600	0	0	sp|Q9DBR0|AKAP8_MOUSE A-kinase anchor protein 8 OS=Mus musculus GN=Akap8 PE=1 SV=1	1	2	2	2	2	0	2	0	2	0	3.3	3.3	3.3	76.293	687	687	0	12.936	By MS/MS		3.3	0	4584600	4584600	0	2	0	2				358	648;977	True;True	673;1057	903;1494	890;1473	890;1473
Q8C3F2	Q8C3F2	3	3	3	Constitutive coactivator of PPAR-gamma-like protein 2	Fam120c	4543900	0	0	sp|Q8C3F2|F120C_MOUSE Constitutive coactivator of PPAR-gamma-like protein 2 OS=Mus musculus GN=Fam120c PE=1 SV=3	1	3	3	3	3	0	3	0	3	0	3.6	3.6	3.6	119.72	1091	1091	0	18.072	By MS/MS		3.6	0	4543900	4543900	0	3	0	3				309	153;910;1267	True;True;True	158;987;1368	205;1406;1940	213;1390;1913	213;1390;1913
A0A0N4SUQ1;A0A0N4SUN8;A0A0N4SWH2;A0A0N4SV32;Q3UMP4;Q9CY58	A0A0N4SUQ1;A0A0N4SUN8;A0A0N4SWH2;A0A0N4SV32;Q3UMP4;Q9CY58	1;1;1;1;1;1	1;1;1;1;1;1	1;1;1;1;1;1	Plasminogen activator inhibitor 1 RNA-binding protein	Serbp1	4423700	0	0	tr|A0A0N4SUQ1|A0A0N4SUQ1_MOUSE Plasminogen activator inhibitor 1 RNA-binding protein OS=Mus musculus GN=Serbp1 PE=1 SV=1;tr|A0A0N4SUN8|A0A0N4SUN8_MOUSE Plasminogen activator inhibitor 1 RNA-binding protein OS=Mus musculus GN=Serbp1 PE=1 SV=1;tr|A0A0N4SWH2|	6	1	1	1	1	0	1	0	1	0	10.9	10.9	10.9	16.078	147	147;155;211;362;401;407	0	9.8894	By MS/MS		10.9	0	4423700	4423700	0	1	0	1				37	935	TRUE	1015	1442	1423	1423
L7N236;A2AJU2;Q62012;L7MU67;B1B0X0;B1AZM2;B1AVZ5;B1AV09;A2BI02	L7N236;A2AJU2;Q62012;L7MU67;B1B0X0;B1AZM2;B1AVZ5;B1AV09;A2BI02	1;1;1;1;1;1;1;1;1	1;1;1;1;1;1;1;1;1	1;1;1;1;1;1;1;1;1		Luzp4	4394500	0	0	tr|L7N236|L7N236_MOUSE Protein Gm15127 OS=Mus musculus GN=Gm15127 PE=4 SV=1;tr|A2AJU2|A2AJU2_MOUSE Protein Gm10439 OS=Mus musculus GN=Gm10439 PE=4 SV=1;tr|Q62012|Q62012_MOUSE Ott protein OS=Mus musculus GN=Gm15085 PE=2 SV=1;tr|L7MU67|L7MU67_MOUSE Protein G	9	1	1	1	1	0	1	0	1	0	1.8	1.8	1.8	50.972	433	433;433;449;449;449;449;449;449;449	0	6.4034	By MS/MS		1.8	0	4394500	4394500	0	1	0	1				67	94	TRUE	98	120	124	124
Q91W18;E9Q6T6	Q91W18;E9Q6T6	2;1	2;1	2;1	Tudor domain-containing protein 3	Tdrd3	4356400	0	0	sp|Q91W18|TDRD3_MOUSE Tudor domain-containing protein 3 OS=Mus musculus GN=Tdrd3 PE=1 SV=4;tr|E9Q6T6|E9Q6T6_MOUSE Tudor domain-containing protein 3 (Fragment) OS=Mus musculus GN=Tdrd3 PE=1 SV=1	2	2	2	2	2	0	2	0	2	0	2.8	2.8	2.8	82.252	743	743;242	0	12.046	By MS/MS		2.8	0	4356400	4356400	0	2	0	2				329	1094;1225	True;True	1182;1325	1676;1885	1652;1859	1652;1859
Q8BJ05	Q8BJ05	1	1	1	Zinc finger CCCH domain-containing protein 14	Zc3h14	4286500	0	0	sp|Q8BJ05|ZC3HE_MOUSE Zinc finger CCCH domain-containing protein 14 OS=Mus musculus GN=Zc3h14 PE=1 SV=1	1	1	1	1	1	0	1	0	1	0	1.4	1.4	1.4	82.408	735	735	0.0084034	6.086	By MS/MS		1.4	0	4286500	4286500	0	1	0	1				302	1169	TRUE	1267	1806	1779	1779
Q6NV83	Q6NV83	2	2	2	U2 snRNP-associated SURP motif-containing protein	U2surp	4283100	0	0	sp|Q6NV83|SR140_MOUSE U2 snRNP-associated SURP motif-containing protein OS=Mus musculus GN=U2surp PE=1 SV=3	1	2	2	2	2	0	2	0	2	0	2.9	2.9	2.9	118.26	1029	1029	0	12.429	By MS/MS		2.9	0	4283100	4283100	0	2	0	2				289	707;1006	True;True	735;1087	1054;1540	1047;1520	1047;1520
Q3U0V1	Q3U0V1	2	2	2	Far upstream element-binding protein 2	Khsrp	4264500	0	0	sp|Q3U0V1|FUBP2_MOUSE Far upstream element-binding protein 2 OS=Mus musculus GN=Khsrp PE=1 SV=2	1	2	2	2	2	0	2	0	2	0	3.5	3.5	3.5	76.775	748	748	0	11.961	By MS/MS		3.5	0	4264500	4264500	0	2	0	2				262	1084;1260	True;True	1172;1361	1660;1931	1637;1904	1637;1904
Q3TJZ6	Q3TJZ6	1	1	1	Protein FAM98A	Fam98a	3874000	0	0	sp|Q3TJZ6|FA98A_MOUSE Protein FAM98A OS=Mus musculus GN=Fam98a PE=1 SV=1	1	1	1	1	1	0	1	0	1	0	2.9	2.9	2.9	55.055	515	515	0.0083565	6.0439	By MS/MS		2.9	0	3874000	3874000	0	1	0	1				258	488	TRUE	508	683	673	673
E9PW90;Q91YT7	E9PW90;Q91YT7	1;1	1;1	1;1	YTH domain-containing family protein 2	Ythdf2	3850400	0	0	tr|E9PW90|E9PW90_MOUSE YTH domain-containing family protein 2 OS=Mus musculus GN=Ythdf2 PE=1 SV=1;sp|Q91YT7|YTHD2_MOUSE YTH domain-containing family protein 2 OS=Mus musculus GN=Ythdf2 PE=1 SV=1	2	1	1	1	1	0	1	0	1	0	21.6	21.6	21.6	5.6521	51	51;579	0	7.3797	By MS/MS		21.6	0	3850400	3850400	0	1	0	1				139	944	TRUE	1024	1452	1432	1432
H9KV01;H9KV15;H9KV00;Q9QX47	H9KV01;H9KV15;H9KV00;Q9QX47	1;1;1;1	1;1;1;1	1;1;1;1	Protein SON	Son	3848800	0	0	tr|H9KV01|H9KV01_MOUSE Protein SON OS=Mus musculus GN=Son PE=1 SV=1;tr|H9KV15|H9KV15_MOUSE Protein SON OS=Mus musculus GN=Son PE=1 SV=1;tr|H9KV00|H9KV00_MOUSE Protein SON OS=Mus musculus GN=Son PE=1 SV=1;sp|Q9QX47|SON_MOUSE Protein SON OS=Mus musculus GN=S	4	1	1	1	1	0	1	0	1	0	0.9	0.9	0.9	252.18	2321	2321;2343;2477;2444	0	6.2746	By MS/MS		0.9	0	3848800	3848800	0	1	0	1				170	1021	TRUE	1102	1562	1545	1545
A2A9R3	A2A9R3	1	1	1		Mageb4	3797100	0	0	sp|A2A9R3|MAGB4_MOUSE Melanoma-associated antigen B4 OS=Mus musculus GN=Mageb4 PE=1 SV=1	1	1	1	1	1	0	1	0	1	0	13.5	13.5	13.5	60.922	556	556	0.0030211	6.2394	By MS/MS		13.5	0	3797100	3797100	0	1	0	1				62	1276	TRUE	1377	1949	1922	1922
Q3V086;Q61496	Q3V086;Q61496	2;2	2;2	2;2	Probable ATP-dependent RNA helicase DDX4	Ddx4	3785700	0	0	tr|Q3V086|Q3V086_MOUSE DEAD box polypeptide 4 OS=Mus musculus GN=Ddx4 PE=1 SV=1;sp|Q61496|DDX4_MOUSE Probable ATP-dependent RNA helicase DDX4 OS=Mus musculus GN=Ddx4 PE=1 SV=2	2	2	2	2	2	0	2	0	2	0	3.7	3.7	3.7	79.282	728	728;702	0	12.526	By MS/MS		3.7	0	3785700	3785700	0	2	0	2				271	410;976	True;True	426;1056	580;1493	573;1472	573;1472
F8WI31;D3Z4V1;Q922V4	F8WI31;D3Z4V1;Q922V4	2;2;2	2;2;2	2;2;2	Pleiotropic regulator 1	Plrg1	3726400	0	0	tr|F8WI31|F8WI31_MOUSE Pleiotropic regulator 1 OS=Mus musculus GN=Plrg1 PE=1 SV=1;tr|D3Z4V1|D3Z4V1_MOUSE Pleiotropic regulator 1 OS=Mus musculus GN=Plrg1 PE=1 SV=1;sp|Q922V4|PLRG1_MOUSE Pleiotropic regulator 1 OS=Mus musculus GN=Plrg1 PE=1 SV=1	3	2	2	2	2	0	2	0	2	0	9.1	9.1	9.1	42.438	383	383;504;513	0	12.398	By MS/MS		9.1	0	3726400	3726400	0	1	0	1				125	740;1046	True;True	773;1131	1096;1594	1091;1578	1091;1578
A0A0N4SVC2;E9QP00;Q6PFR5;A0A0N4SV13	A0A0N4SVC2;E9QP00;Q6PFR5;A0A0N4SV13	2;2;2;1	1;1;1;1	1;1;1;1	Transformer-2 protein homolog alpha	Tra2a	3706600	0	0	tr|A0A0N4SVC2|A0A0N4SVC2_MOUSE Transformer-2 protein homolog alpha OS=Mus musculus GN=Tra2a PE=1 SV=1;tr|E9QP00|E9QP00_MOUSE Transformer-2 protein homolog alpha OS=Mus musculus GN=Tra2a PE=1 SV=1;sp|Q6PFR5|TRA2A_MOUSE Transformer-2 protein homolog alpha OS	4	2	1	1	2	0	1	0	1	0	7.1	3.9	3.9	32.259	280	280;282;281;59	0	7.1195	By MS/MS		7.1	0	3706600	3706600	0	1	0	1				39	93;956	False;True	97;1036	119;1470	123;1449	123;1449
Q7TMY4	Q7TMY4	1	1	1	THO complex subunit 7 homolog	Thoc7	3636200	0	0	sp|Q7TMY4|THOC7_MOUSE THO complex subunit 7 homolog OS=Mus musculus GN=Thoc7 PE=1 SV=2	1	1	1	1	1	0	1	0	1	0	4.9	4.9	4.9	23.715	204	204	0	6.4296	By MS/MS		4.9	0	3636200	3636200	0	1	0	1				297	372	TRUE	388	519	513	513
Q3U7K7	Q3U7K7	1	1	1		Trim21	3515800	0	0	tr|Q3U7K7|Q3U7K7_MOUSE E3 ubiquitin-protein ligase TRIM21 OS=Mus musculus GN=Trim21 PE=1 SV=1	1	1	1	1	1	0	1	0	1	0	3	3	3	53.327	462	462	0	7.4846	By MS/MS		3	0	3515800	3515800	0	1	0	1				264	723	TRUE	753	1075	1069	1069
Q9DCM7;Q7TSZ8	Q9DCM7	3;1	3;1	3;1	Nucleus accumbens-associated protein 2	Nacc2	3306000	0	0	sp|Q9DCM7|NACC2_MOUSE Nucleus accumbens-associated protein 2 OS=Mus musculus GN=Nacc2 PE=2 SV=1	2	3	3	3	3	0	3	0	3	0	7.2	7.2	7.2	63.218	586	586;514	0	19.632	By MS/MS		7.2	0	3306000	3306000	0	3	0	3				359	140;705;817	True;True;True	145;733;858	190;1052;1218	200;1045;1205	200;1045;1205
G3UXT7;F6QCI0;Q8CFQ9;Q8BQ46;P56959	G3UXT7;F6QCI0;Q8CFQ9;Q8BQ46;P56959	1;1;1;1;1	1;1;1;1;1	1;1;1;1;1	RNA-binding protein FUS	Fus	3229400	0	0	tr|G3UXT7|G3UXT7_MOUSE RNA-binding protein FUS (Fragment) OS=Mus musculus GN=Fus PE=1 SV=1;tr|F6QCI0|F6QCI0_MOUSE Protein Taf15 (Fragment) OS=Mus musculus GN=Taf15 PE=1 SV=1;tr|Q8CFQ9|Q8CFQ9_MOUSE Fusion, derived from t(1216) malignant liposarcoma (Human)	5	1	1	1	1	0	1	0	1	0	10.8	10.8	10.8	13.897	130	130;324;517;557;518	0	7.1183	By MS/MS		10.8	0	3229400	3229400	0	1	0	1				152	381	TRUE	397	529	523	523
F6XI62;P14148	F6XI62;P14148	1;1	1;1	1;1	60S ribosomal protein L7	Rpl7	3114300	0	0	tr|F6XI62|F6XI62_MOUSE 60S ribosomal protein L7 (Fragment) OS=Mus musculus GN=Rpl7 PE=1 SV=1;sp|P14148|RL7_MOUSE 60S ribosomal protein L7 OS=Mus musculus GN=Rpl7 PE=1 SV=2	2	1	1	1	1	0	1	0	1	0	3.9	3.9	3.9	32.416	279	279;270	0	6.5756	By MS/MS		3.9	0	3114300	3114300	0	1	0	1				156	477	TRUE	497	671	662	662
A2AWN8;P59326;Q8BYK6	A2AWN8;P59326;Q8BYK6	1;1;1	1;1;1	1;1;1	YTH domain-containing family protein 1;YTH domain-containing family protein 3	Ythdf1	2761700	0	0	tr|A2AWN8|A2AWN8_MOUSE YTH domain family 1, isoform CRA_a OS=Mus musculus GN=Ythdf1 PE=1 SV=1;sp|P59326|YTHD1_MOUSE YTH domain-containing family protein 1 OS=Mus musculus GN=Ythdf1 PE=1 SV=1;sp|Q8BYK6|YTHD3_MOUSE YTH domain-containing family protein 3 OS=M	3	1	1	1	1	0	1	0	1	0	2.2	2.2	2.2	63.899	586	586;559;585	0	7.276	By MS/MS		2.2	0	2761700	2761700	0	1	0	1				76	619	TRUE	643	857	846	846
E9Q6M7;Q3TTW5;Q80U78	E9Q6M7;Q3TTW5;Q80U78	1;1;1	1;1;1	1;1;1	Pumilio homolog 1	Pum1	2748500	0	0	tr|E9Q6M7|E9Q6M7_MOUSE Pumilio homolog 1 OS=Mus musculus GN=Pum1 PE=1 SV=1;tr|Q3TTW5|Q3TTW5_MOUSE Pumilio homolog 1 OS=Mus musculus GN=Pum1 PE=1 SV=1;sp|Q80U78|PUM1_MOUSE Pumilio homolog 1 OS=Mus musculus GN=Pum1 PE=1 SV=2	3	1	1	1	1	0	1	0	1	0	1.1	1.1	1.1	100.36	944	944;1092;1189	0.008427	6.086	By MS/MS		1.1	0	2748500	2748500	0	1	0	1				147	731	TRUE	762	1084	1078	1078
P43277	P43277	1	1	1	Histone H1.3	Hist1h1d	2682500	0	0	sp|P43277|H13_MOUSE Histone H1.3 OS=Mus musculus GN=Hist1h1d PE=1 SV=2	1	1	1	1	1	0	1	0	1	0	7.2	7.2	7.2	22.099	221	221	0	6.7661	By MS/MS		7.2	0	2682500	2682500	0	1	0	1				205	974	TRUE	1054	1491	1469	1469
Q059Z2;P70166;F6X7Z3	Q059Z2;P70166;F6X7Z3	2;2;1	2;2;1	2;2;1	Cytoplasmic polyadenylation element-binding protein 1	Cpeb1	2544100	0	0	tr|Q059Z2|Q059Z2_MOUSE Cytoplasmic polyadenylation element binding protein 1 OS=Mus musculus GN=Cpeb1 PE=1 SV=1;sp|P70166|CPEB1_MOUSE Cytoplasmic polyadenylation element-binding protein 1 OS=Mus musculus GN=Cpeb1 PE=1 SV=1;tr|F6X7Z3|F6X7Z3_MOUSE Cytoplasmi	3	2	2	2	2	0	2	0	2	0	5.3	5.3	5.3	61.988	562	562;561;551	0	12.97	By MS/MS		5.3	0	2544100	2544100	0	2	0	2				239	49;714	True;True	50;742	61;1061	65;1054	65;1054
D3YW09;G3UVU2;Q62203	D3YW09;G3UVU2;Q62203	2;2;1	2;2;1	2;2;1	Splicing factor 3A subunit 2	Sf3a2	2484100	0	0	tr|D3YW09|D3YW09_MOUSE Splicing factor 3A subunit 2 OS=Mus musculus GN=Sf3a2 PE=1 SV=1;tr|G3UVU2|G3UVU2_MOUSE Splicing factor 3A subunit 2 OS=Mus musculus GN=Sf3a2 PE=1 SV=1;sp|Q62203|SF3A2_MOUSE Splicing factor 3A subunit 2 OS=Mus musculus GN=Sf3a2 PE=1 S	3	2	2	2	2	0	2	0	2	0	8.8	8.8	8.8	22.135	194	194;485;475	0	12.923	By MS/MS		8.8	0	2484100	2484100	0	2	0	2				116	255;493	True;True	267;513	349;690	344;682	344;682
D3Z6F5;Q03265	D3Z6F5;Q03265	2;2	2;2	2;2	ATP synthase subunit alpha;ATP synthase subunit alpha, mitochondrial	Atp5a1	2455800	0	0	tr|D3Z6F5|D3Z6F5_MOUSE ATP synthase subunit alpha OS=Mus musculus GN=Atp5a1 PE=1 SV=1;sp|Q03265|ATPA_MOUSE ATP synthase subunit alpha, mitochondrial OS=Mus musculus GN=Atp5a1 PE=1 SV=1	2	2	2	2	2	0	2	0	2	0	4.4	4.4	4.4	54.594	503	503;553	0	11.591	By MS/MS		4.4	0	2455800	2455800	0	2	0	2				128	150;1284	True;True	155;1388	202;1972	210;1944	210;1944
A0A0H2UH17;A0A0G2JDV6;Q80X50	A0A0H2UH17;A0A0G2JDV6;Q80X50	1;1;1	1;1;1	1;1;1	Ubiquitin-associated protein 2-like	Ubap2l	2440900	0	0	tr|A0A0H2UH17|A0A0H2UH17_MOUSE Ubiquitin associated protein 2-like, isoform CRA_b OS=Mus musculus GN=Ubap2l PE=1 SV=1;tr|A0A0G2JDV6|A0A0G2JDV6_MOUSE Ubiquitin associated protein 2-like, isoform CRA_g OS=Mus musculus GN=Ubap2l PE=1 SV=1;sp|Q80X50|UBP2L_MOUS	3	1	1	1	1	0	1	0	1	0	1.4	1.4	1.4	103.94	983	983;1067;1107	0	6.4697	By MS/MS		1.4	0	2440900	2440900	0	1	0	1				30	405	TRUE	421	575	568	568
Q9Z130	Q9Z130	2	1	1	Heterogeneous nuclear ribonucleoprotein D-like	Hnrnpdl	2431000	0	0	sp|Q9Z130|HNRDL_MOUSE Heterogeneous nuclear ribonucleoprotein D-like OS=Mus musculus GN=Hnrnpdl PE=1 SV=1	1	2	1	1	2	0	1	0	1	0	8.6	6	6	33.558	301	301	0	9.4019	By MS/MS		8.6	0	2431000	2431000	0	2	0	2				374	209;716	False;True	219;744	286;1064	291;1057;1058	291;1057
D6REI1;D6RGP6;A0A0R4J047;Q9CYI4;Q7TNC4	D6REI1;D6RGP6;A0A0R4J047;Q9CYI4;Q7TNC4	1;1;1;1;1	1;1;1;1;1	1;1;1;1;1	Putative RNA-binding protein Luc7-like 1;Putative RNA-binding protein Luc7-like 2	Luc7l	2310600	0	0	tr|D6REI1|D6REI1_MOUSE Putative RNA-binding protein Luc7-like 1 OS=Mus musculus GN=Luc7l PE=1 SV=1;tr|D6RGP6|D6RGP6_MOUSE Putative RNA-binding protein Luc7-like 1 OS=Mus musculus GN=Luc7l PE=1 SV=1;tr|A0A0R4J047|A0A0R4J047_MOUSE Luc7 homolog (S. cerevisiae	5	1	1	1	1	0	1	0	1	0	10	10	10	7.7548	70	70;79;325;371;392	0.002994	6.2115	By MS/MS		10	0	2310600	2310600	0	1	0	1				41	941	TRUE	1021	1448	1429	1429
A0A0A0MQC9;Q9D0R8	A0A0A0MQC9;Q9D0R8	1;1	1;1	1;1	Protein LSM12 homolog	Lsm12	2266900	0	0	tr|A0A0A0MQC9|A0A0A0MQC9_MOUSE Protein LSM12 homolog OS=Mus musculus GN=Lsm12 PE=1 SV=1;sp|Q9D0R8|LSM12_MOUSE Protein LSM12 homolog OS=Mus musculus GN=Lsm12 PE=1 SV=1	2	1	1	1	1	0	1	0	1	0	12.4	12.4	12.4	15.362	137	137;195	0	7.3872	By MS/MS		12.4	0	2266900	2266900	0	1	0	1				19	16	TRUE	16	18	18	18
Q7TPV4	Q7TPV4	1	1	1	Myb-binding protein 1A	Mybbp1a	2231300	0	0	sp|Q7TPV4|MBB1A_MOUSE Myb-binding protein 1A OS=Mus musculus GN=Mybbp1a PE=1 SV=2	1	1	1	1	1	0	1	0	1	0	1.2	1.2	1.2	152.04	1344	1344	0.0085227	6.1109	By MS/MS		1.2	0	2231300	2231300	0	1	0	1				298	672	TRUE	699	1004	1001	1001
Q9JMB0	Q9JMB0	1	1	1	G kinase-anchoring protein 1	Gkap1	2144000	0	0	sp|Q9JMB0|GKAP1_MOUSE G kinase-anchoring protein 1 OS=Mus musculus GN=Gkap1 PE=1 SV=1	1	1	1	1	1	0	1	0	1	0	3	3	3	41.762	366	366	0	7.3275	By MS/MS		3	0	2144000	2144000	0	1	0	1				369	306	TRUE	319	420	409	409
G3UWR2;G3UYG6;Q6Y7W8	G3UWR2;G3UYG6;Q6Y7W8	1;1;1	1;1;1	1;1;1	PERQ amino acid-rich with GYF domain-containing protein 2	Gigyf2	2124800	0	0	tr|G3UWR2|G3UWR2_MOUSE PERQ amino acid-rich with GYF domain-containing protein 2 OS=Mus musculus GN=Gigyf2 PE=1 SV=1;tr|G3UYG6|G3UYG6_MOUSE PERQ amino acid-rich with GYF domain-containing protein 2 OS=Mus musculus GN=Gigyf2 PE=1 SV=1;sp|Q6Y7W8|PERQ2_MOUSE	3	1	1	1	1	0	1	0	1	0	1.2	1.2	1.2	129.64	1122	1122;1285;1291	0	6.7267	By MS/MS		1.2	0	2124800	2124800	0	1	0	1				159	85	TRUE	89	111	115	115
E2QRQ3;D3Z6D2;Q8CJ67	E2QRQ3;D3Z6D2;Q8CJ67	1;1;1	1;1;1	1;1;1	Double-stranded RNA-binding protein Staufen homolog 2	Stau2	2039700	0	0	tr|E2QRQ3|E2QRQ3_MOUSE Double-stranded RNA-binding protein Staufen homolog 2 OS=Mus musculus GN=Stau2 PE=1 SV=1;tr|D3Z6D2|D3Z6D2_MOUSE Double-stranded RNA-binding protein Staufen homolog 2 OS=Mus musculus GN=Stau2 PE=1 SV=1;sp|Q8CJ67|STAU2_MOUSE Double-str	3	1	1	1	1	0	1	0	1	0	3	3	3	51.996	473	473;511;570	0.0082418	5.9952	By MS/MS		3	0	2039700	2039700	0	1	0	1				127	56	TRUE	57	70	73	73
Q60668	Q60668	3	1	1	Heterogeneous nuclear ribonucleoprotein D0	Hnrnpd	2026500	0	0	sp|Q60668|HNRPD_MOUSE Heterogeneous nuclear ribonucleoprotein D0 OS=Mus musculus GN=Hnrnpd PE=1 SV=2	1	3	1	1	3	0	1	0	1	0	11.8	5.1	5.1	38.354	355	355	0.0057637	6.1537	By MS/MS		11.8	0	2026500	2026500	0	1	0	1				278	339;483;496	False;True;False	354;503;516	465;466;678;693	451;452;668;685	451;668;685
A0A0G2JF72;Q8JZN2;Q91W50	A0A0G2JF72;Q8JZN2;Q91W50	1;1;1	1;1;1	1;1;1	Cold shock domain-containing protein E1	Csde1	1994500	0	0	tr|A0A0G2JF72|A0A0G2JF72_MOUSE Cold shock domain-containing protein E1 OS=Mus musculus GN=Csde1 PE=1 SV=1;tr|Q8JZN2|Q8JZN2_MOUSE Cold shock domain-containing protein E1 OS=Mus musculus GN=Csde1 PE=1 SV=1;sp|Q91W50|CSDE1_MOUSE Cold shock domain-containing p	3	1	1	1	1	0	1	0	1	0	1.6	1.6	1.6	74.482	668	668;767;798	0.0081081	5.9517	By MS/MS		1.6	0	1994500	1994500	0	1	0	1				34	769	TRUE	803	1136	1127	1127
Q5SUF2	Q5SUF2	1	1	1	Luc7-like protein 3	Luc7l3	1989700	0	0	sp|Q5SUF2|LC7L3_MOUSE Luc7-like protein 3 OS=Mus musculus GN=Luc7l3 PE=1 SV=1	1	1	1	1	1	0	1	0	1	0	3.2	3.2	3.2	51.45	432	432	0	6.9163	By MS/MS		3.2	0	1989700	1989700	0	1	0	1				275	1079	TRUE	1167	1654	1632	1632
G5E8I8;Q8CGZ0	G5E8I8;Q8CGZ0	2;2	2;2	2;2	Calcium homeostasis endoplasmic reticulum protein	Cherp	1965000	0	0	tr|G5E8I8|G5E8I8_MOUSE Calcium homeostasis endoplasmic reticulum protein OS=Mus musculus GN=Cherp PE=1 SV=1;sp|Q8CGZ0|CHERP_MOUSE Calcium homeostasis endoplasmic reticulum protein OS=Mus musculus GN=Cherp PE=1 SV=1	2	2	2	2	2	0	2	0	2	0	2.5	2.5	2.5	106.41	938	938;936	0	14.51	By MS/MS		2.5	0	1965000	1965000	0	2	0	2				166	598;729	True;True	622;760	830;1082	820;1076	820;1076
E9Q284;Q5SU73	E9Q284;Q5SU73	1;1	1;1	1;1	Coilin	Coil	1806900	0	0	tr|E9Q284|E9Q284_MOUSE Coilin OS=Mus musculus GN=Coil PE=1 SV=1;sp|Q5SU73|COIL_MOUSE Coilin OS=Mus musculus GN=Coil PE=1 SV=1	2	1	1	1	1	0	1	0	1	0	2.1	2.1	2.1	62.262	573	573;570	0	6.5699	By MS/MS		2.1	0	1806900	1806900	0	1	0	1				143	657	TRUE	684	984	984	984
Q8BK58	Q8BK58	1	1	1	HSPB1-associated protein 1	Hspbap1	1749000	0	0	sp|Q8BK58|HBAP1_MOUSE HSPB1-associated protein 1 OS=Mus musculus GN=Hspbap1 PE=1 SV=2	1	1	1	1	1	0	1	0	1	0	3.1	3.1	3.1	54.395	483	483	0	7.3496	By MS/MS		3.1	0	1749000	1749000	0	1	0	1				303	9	TRUE	9	11	10	10
P60335	P60335	2	1	1	Poly(rC)-binding protein 1	Pcbp1	1742500	0	0	sp|P60335|PCBP1_MOUSE Poly(rC)-binding protein 1 OS=Mus musculus GN=Pcbp1 PE=1 SV=1	1	2	1	1	2	0	1	0	1	0	7.6	4.5	4.5	37.497	356	356	0.0081301	5.9523	By MS/MS		7.6	0	1742500	1742500	0	1	0	1				214	68;525	True;False	71;547	87;731	89;727	89;727
Q9R0P5	Q9R0P5	1	1	1	Destrin	Dstn	1728400	0	0	sp|Q9R0P5|DEST_MOUSE Destrin OS=Mus musculus GN=Dstn PE=1 SV=3	1	1	1	1	1	0	1	0	1	0	7.3	7.3	7.3	18.521	165	165	0	7.6871	By MS/MS		7.3	0	1728400	1728400	0	1	0	1				371	123	TRUE	128	171	182	182
Q3V132	Q3V132	1	1	1	ADP/ATP translocase 4;ADP/ATP translocase 4, N-terminally processed	Slc25a31	1658000	0	0	sp|Q3V132|ADT4_MOUSE ADP/ATP translocase 4 OS=Mus musculus GN=Slc25a31 PE=1 SV=1	1	1	1	1	1	0	1	0	1	0	4.1	4.1	4.1	35.257	320	320	0	6.2825	By MS/MS		4.1	0	1658000	1658000	0	1	0	1				272	205	TRUE	215	282	287	287
F8VQC9;Q8BTY2	F8VQC9;Q8BTY2	1;1	1;1	1;1	Anion exchange protein;Sodium bicarbonate cotransporter 3	Slc4a7	1611200	0	0	tr|F8VQC9|F8VQC9_MOUSE Anion exchange protein OS=Mus musculus GN=Slc4a7 PE=1 SV=1;sp|Q8BTY2|S4A7_MOUSE Sodium bicarbonate cotransporter 3 OS=Mus musculus GN=Slc4a7 PE=1 SV=2	2	1	1	1	1	0	1	0	1	0	1.1	1.1	1.1	127.22	1131	1131;1034	0.0030581	6.2615	By MS/MS		1.1	0	1611200	1611200	0	1	0	1				157	423	TRUE	442	600	594	594
Q9D3R3	Q9D3R3	1	1	1	Centrosomal protein of 72 kDa	Cep72	1610800	0	0	sp|Q9D3R3|CEP72_MOUSE Centrosomal protein of 72 kDa OS=Mus musculus GN=Cep72 PE=1 SV=3	1	1	1	1	1	0	1	0	1	0	2.2	2.2	2.2	72.433	646	646	0	7.9572	By MS/MS		2.2	0	1610800	1610800	0	1	0	1				353	597	TRUE	621	829	819	819
P62855	P62855	1	1	1	40S ribosomal protein S26	Rps26	1593300	0	0	sp|P62855|RS26_MOUSE 40S ribosomal protein S26 OS=Mus musculus GN=Rps26 PE=1 SV=3	1	1	1	1	1	0	1	0	1	0	13	13	13	13.015	115	115	0	6.6753	By MS/MS		13	0	1593300	1593300	0	1	0	1				228	197	TRUE	207	269	274	274
F7C545;E9Q1M6;E9PUR0	F7C545;E9Q1M6;E9PUR0	1;1;1	1;1;1	1;1;1		Ankhd1	1541200	0	0	tr|F7C545|F7C545_MOUSE Protein Ankhd1 (Fragment) OS=Mus musculus GN=Ankhd1 PE=1 SV=1;tr|E9Q1M6|E9Q1M6_MOUSE Protein Ankhd1 OS=Mus musculus GN=Ankhd1 PE=1 SV=1;tr|E9PUR0|E9PUR0_MOUSE Protein Ankhd1 OS=Mus musculus GN=Ankhd1 PE=1 SV=1	3	1	1	1	1	0	1	0	1	0	6.1	6.1	6.1	22.995	214	214;2485;2548	0.0029586	6.1994	By MS/MS		6.1	0	1541200	1541200	0	1	0	1				135	42	TRUE	43	50	48	48
Q6PE01	Q6PE01	1	1	1	U5 small nuclear ribonucleoprotein 40 kDa protein	Snrnp40	1518200	0	0	sp|Q6PE01|SNR40_MOUSE U5 small nuclear ribonucleoprotein 40 kDa protein OS=Mus musculus GN=Snrnp40 PE=1 SV=1	1	1	1	1	1	0	1	0	1	0	3.4	3.4	3.4	39.275	358	358	0.0082873	6.0141	By MS/MS		3.4	0	1518200	1518200	0	1	0	1				292	1176	TRUE	1274	1815	1787	1787
P57080	P57080	2	2	2	Ubiquitin carboxyl-terminal hydrolase 25	Usp25	1402200	0	0	sp|P57080|UBP25_MOUSE Ubiquitin carboxyl-terminal hydrolase 25 OS=Mus musculus GN=Usp25 PE=1 SV=2	1	2	2	2	2	0	2	0	2	0	2.4	2.4	2.4	121.42	1055	1055	0	12.942	By MS/MS		2.4	0	1402200	1402200	0	2	0	2				210	60;1177	True;True	61;1275	75;1816	78;1788	78;1788
Q9CQU1	Q9CQU1	1	1	1	Microfibrillar-associated protein 1	Mfap1	1328000	0	0	sp|Q9CQU1|MFAP1_MOUSE Microfibrillar-associated protein 1 OS=Mus musculus GN=Mfap1 PE=1 SV=1	1	1	1	1	1	0	1	0	1	0	1.8	1.8	1.8	51.954	439	439	0.0084507	6.1015	By MS/MS		1.8	0	1328000	1328000	0	1	0	1				346	294	TRUE	306	398	388	388
A0A1B0GRU8;Q9R1C7	A0A1B0GRU8;Q9R1C7	1;1	1;1	1;1	Pre-mRNA-processing factor 40 homolog A	Prpf40a	1270500	0	0	tr|A0A1B0GRU8|A0A1B0GRU8_MOUSE Pre-mRNA-processing factor 40 homolog A OS=Mus musculus GN=Prpf40a PE=4 SV=1;sp|Q9R1C7|PR40A_MOUSE Pre-mRNA-processing factor 40 homolog A OS=Mus musculus GN=Prpf40a PE=1 SV=1	2	1	1	1	1	0	1	0	1	0	1.3	1.3	1.3	105.53	926	926;953	0	6.5605	By MS/MS		1.3	0	1270500	1270500	0	1	0	1				55	81	TRUE	85	106	111	111
D6RE33;A0A0R4J1Q0;G5E896;Q3UJB9	D6RE33;A0A0R4J1Q0;G5E896;Q3UJB9	1;1;1;1	1;1;1;1	1;1;1;1	Enhancer of mRNA-decapping protein 4	Edc4	1241500	0	0	tr|D6RE33|D6RE33_MOUSE Enhancer of mRNA-decapping protein 4 OS=Mus musculus GN=Edc4 PE=1 SV=1;tr|A0A0R4J1Q0|A0A0R4J1Q0_MOUSE Enhancer of mRNA-decapping protein 4 OS=Mus musculus GN=Edc4 PE=1 SV=1;tr|G5E896|G5E896_MOUSE Enhancer of mRNA decapping 4, isoform	4	1	1	1	1	0	1	0	1	0	1.2	1.2	1.2	141.95	1318	1318;1390;1406;1406	0	6.5078	By MS/MS		1.2	0	1241500	1241500	0	1	0	1				45	120	TRUE	125	167	178	178
F7CCI4;E0CYH0;Q9ER69	F7CCI4;E0CYH0;Q9ER69	1;1;1	1;1;1	1;1;1	Pre-mRNA-splicing regulator WTAP	Wtap	1179100	0	0	tr|F7CCI4|F7CCI4_MOUSE Pre-mRNA-splicing regulator WTAP (Fragment) OS=Mus musculus GN=Wtap PE=1 SV=1;tr|E0CYH0|E0CYH0_MOUSE MCG16685, isoform CRA_d OS=Mus musculus GN=Wtap PE=1 SV=1;sp|Q9ER69|FL2D_MOUSE Pre-mRNA-splicing regulator WTAP OS=Mus musculus GN=W	3	1	1	1	1	0	1	0	1	0	10.8	10.8	10.8	16.156	139	139;396;396	0	6.4707	By MS/MS		10.8	0	1179100	1179100	0	1	0	1				134	304	TRUE	317	418	407	407
D3YZN4;D3YXB7;D3Z1Z1;Q3ULF4	D3YZN4;D3YXB7;D3Z1Z1;Q3ULF4	1;1;1;1	1;1;1;1	1;1;1;1	Paraplegin	Spg7	1159300	0	0	tr|D3YZN4|D3YZN4_MOUSE Paraplegin OS=Mus musculus GN=Spg7 PE=1 SV=1;tr|D3YXB7|D3YXB7_MOUSE Paraplegin OS=Mus musculus GN=Spg7 PE=1 SV=1;tr|D3Z1Z1|D3Z1Z1_MOUSE Paraplegin OS=Mus musculus GN=Spg7 PE=1 SV=1;sp|Q3ULF4|SPG7_MOUSE Paraplegin OS=Mus musculus GN=S	4	1	1	1	1	0	1	0	1	0	1.6	1.6	1.6	75.002	676	676;744;781;781	0.0083333	6.042	By MS/MS		1.6	0	1159300	1159300	0	1	0	1				117	1282	TRUE	1386	1970	1942	1942
A0A0A6YX76;A2AJ71;A0A0A6YY39;A2AJ72;Q3TIX6	A0A0A6YX76;A2AJ71;A0A0A6YY39;A2AJ72;Q3TIX6	1;1;1;1;1	1;1;1;1;1	1;1;1;1;1		Fubp3	1145200	0	0	tr|A0A0A6YX76|A0A0A6YX76_MOUSE Protein Fubp3 OS=Mus musculus GN=Fubp3 PE=1 SV=1;tr|A2AJ71|A2AJ71_MOUSE Protein Fubp3 (Fragment) OS=Mus musculus GN=Fubp3 PE=1 SV=1;tr|A0A0A6YY39|A0A0A6YY39_MOUSE Protein Fubp3 (Fragment) OS=Mus musculus GN=Fubp3 PE=1 SV=1;tr	5	1	1	1	1	0	1	0	1	0	16.9	16.9	16.9	8.8769	83	83;97;123;569;575	0	6.388	By MS/MS		16.9	0	1145200	1145200	0	1	0	1				25	41	TRUE	42	49	47	47
P15864	P15864	1	1	1	Histone H1.2	Hist1h1c	1116600	0	0	sp|P15864|H12_MOUSE Histone H1.2 OS=Mus musculus GN=Hist1h1c PE=1 SV=2	1	1	1	1	1	0	1	0	1	0	7.5	7.5	7.5	21.266	212	212	0	6.3512	By MS/MS		7.5	0	1116600	1116600	0	0	0	0				194	958	TRUE	1038	1472	1451	1451
P30415	P30415	1	1	1	NK-tumor recognition protein;Putative peptidyl-prolyl cis-trans isomerase	Nktr	1096200	0	0	sp|P30415|NKTR_MOUSE NK-tumor recognition protein OS=Mus musculus GN=Nktr PE=1 SV=4	1	1	1	1	1	0	1	0	1	0	0.9	0.9	0.9	163.45	1453	1453	0.0080645	5.9434	By MS/MS		0.9	0	1096200	1096200	0	1	0	1				200	53	TRUE	54	65	69	69
Q8R3N6	Q8R3N6	1	1	1	THO complex subunit 1	Thoc1	1085400	0	0	sp|Q8R3N6|THOC1_MOUSE THO complex subunit 1 OS=Mus musculus GN=Thoc1 PE=1 SV=1	1	1	1	1	1	0	1	0	1	0	2	2	2	75.435	657	657	0.0057803	6.1537	By MS/MS		2	0	1085400	1085400	0	1	0	1				321	1038	TRUE	1123	1585	1569	1569
Q9ERA6	Q9ERA6	1	1	1	Tuftelin-interacting protein 11	Tfip11	1065100	0	0	sp|Q9ERA6|TFP11_MOUSE Tuftelin-interacting protein 11 OS=Mus musculus GN=Tfip11 PE=1 SV=1	1	1	1	1	1	0	1	0	1	0	1.8	1.8	1.8	96.304	838	838	0.0081967	5.9707	By MS/MS		1.8	0	1065100	1065100	0	1	0	1				364	159	TRUE	164	211	219	219
Q60989	Q60989	1	1	1	E3 ubiquitin-protein ligase XIAP	Xiap	1040100	0	0	sp|Q60989|XIAP_MOUSE E3 ubiquitin-protein ligase XIAP OS=Mus musculus GN=Xiap PE=1 SV=2	1	1	1	1	1	0	1	0	1	0	2.8	2.8	2.8	56.078	496	496	0	6.6457	By MS/MS		2.8	0	1040100	1040100	0	1	0	1				283	1119	TRUE	1207	1710	1683	1683
Q60972	Q60972	1	1	1	Histone-binding protein RBBP4	Rbbp4	990260	0	0	sp|Q60972|RBBP4_MOUSE Histone-binding protein RBBP4 OS=Mus musculus GN=Rbbp4 PE=1 SV=5	1	1	1	1	1	0	1	0	1	0	3.3	3.3	3.3	47.655	425	425	0	6.5166	By MS/MS		3.3	0	990260	990260	0	1	0	1				282	28	TRUE	28	33	32	32
E0CXI4;E0CXZ9;P62482	E0CXI4;E0CXZ9;P62482	1;1;1	1;1;1	1;1;1	Voltage-gated potassium channel subunit beta-2	Kcnab2	982410	0	0	tr|E0CXI4|E0CXI4_MOUSE Voltage-gated potassium channel subunit beta-2 (Fragment) OS=Mus musculus GN=Kcnab2 PE=1 SV=1;tr|E0CXZ9|E0CXZ9_MOUSE Voltage-gated potassium channel subunit beta-2 OS=Mus musculus GN=Kcnab2 PE=1 SV=1;sp|P62482|KCAB2_MOUSE Voltage-gat	3	1	1	1	1	0	1	0	1	0	5.2	5.2	5.2	14.799	134	134;382;367	0.008596	6.1396	By MS/MS		5.2	0	982410	982410	0	0	0	0				133	933	TRUE	1013	1440	1421	1421	54
F6U250;F6V095;F7CHQ7;A2APD7;Q9D6Z1	F6U250;F6V095;F7CHQ7;A2APD7;Q9D6Z1	1;1;1;1;1	1;1;1;1;1	1;1;1;1;1	Nucleolar protein 56	Nop56	931020	0	0	tr|F6U250|F6U250_MOUSE Nucleolar protein 56 (Fragment) OS=Mus musculus GN=Nop56 PE=1 SV=1;tr|F6V095|F6V095_MOUSE Nucleolar protein 56 (Fragment) OS=Mus musculus GN=Nop56 PE=1 SV=1;tr|F7CHQ7|F7CHQ7_MOUSE Nucleolar protein 56 (Fragment) OS=Mus musculus GN=No	5	1	1	1	1	0	1	0	1	0	11.1	11.1	11.1	15.498	135	135;173;222;296;580	0	6.6755	By MS/MS		11.1	0	931020	931020	0	1	0	1				73	261	TRUE	273	356	351	351
G3UZJ9;E9PZ21;Q91W59;Q8BWL5	G3UZJ9;E9PZ21;Q91W59;Q8BWL5	1;1;1;1	1;1;1;1	1;1;1;1	RNA-binding motif, single-stranded-interacting protein 1;RNA-binding motif, single-stranded-interacting protein 3	Rbms3	804260	0	0	tr|G3UZJ9|G3UZJ9_MOUSE RNA-binding motif, single-stranded-interacting protein 3 (Fragment) OS=Mus musculus GN=Rbms3 PE=1 SV=1;tr|E9PZ21|E9PZ21_MOUSE RNA-binding motif, single-stranded-interacting protein 1 OS=Mus musculus GN=Rbms1 PE=1 SV=1;sp|Q91W59|RBMS1	4	1	1	1	1	0	1	0	1	0	7.3	7.3	7.3	22.707	206	206;417;403;431	0	6.28	By MS/MS		7.3	0	804260	804260	0	1	0	1				142	456	TRUE	476	643	635	635
D3YYM6;D3Z1S8;Q91V55;P97461	D3YYM6;D3Z1S8;Q91V55;P97461	1;1;1;1	1;1;1;1	1;1;1;1	40S ribosomal protein S5;40S ribosomal protein S5, N-terminally processed	Rps5	790210	0	0	tr|D3YYM6|D3YYM6_MOUSE 40S ribosomal protein S5 (Fragment) OS=Mus musculus GN=Rps5 PE=1 SV=1;tr|D3Z1S8|D3Z1S8_MOUSE 40S ribosomal protein S5 (Fragment) OS=Mus musculus GN=Rps5 PE=1 SV=1;tr|Q91V55|Q91V55_MOUSE 40S ribosomal protein S5 OS=Mus musculus GN=Rps	4	1	1	1	1	0	1	0	1	0	9.3	9.3	9.3	20.413	182	182;189;204;204	0	7.3157	By MS/MS		9.3	0	790210	790210	0	1	0	1				119	1115	TRUE	1203	1706	1679	1679
A2AN81;F6YUI5;B7ZCL7;Q9ESX5	A2AN81;F6YUI5;B7ZCL7;Q9ESX5	1;1;1;1	1;1;1;1	1;1;1;1	H/ACA ribonucleoprotein complex subunit 4	Dkc1	765980	0	0	tr|A2AN81|A2AN81_MOUSE H/ACA ribonucleoprotein complex subunit 4 (Fragment) OS=Mus musculus GN=Dkc1 PE=1 SV=1;tr|F6YUI5|F6YUI5_MOUSE H/ACA ribonucleoprotein complex subunit 4 (Fragment) OS=Mus musculus GN=Dkc1 PE=1 SV=1;tr|B7ZCL7|B7ZCL7_MOUSE H/ACA ribonuc	4	1	1	1	1	0	1	0	1	0	6.9	6.9	6.9	16.478	145	145;184;260;509	0	6.4015	By MS/MS		6.9	0	765980	765980	0	1	0	1				70	24	TRUE	24	29	28	28
Q99LI7	Q99LI7	1	1	1	Cleavage stimulation factor subunit 3	Cstf3	747310	0	0	sp|Q99LI7|CSTF3_MOUSE Cleavage stimulation factor subunit 3 OS=Mus musculus GN=Cstf3 PE=1 SV=1	1	1	1	1	1	0	1	0	1	0	2.2	2.2	2.2	82.876	717	717	0	7.341	By MS/MS		2.2	0	747310	747310	0	1	0	1				339	979	TRUE	1059	1496	1475	1475
A0A0R4J124;O54781	A0A0R4J124;O54781	1;1	1;1	1;1	SRSF protein kinase 2;SRSF protein kinase 2 N-terminal;SRSF protein kinase 2 C-terminal	Srpk2	716650	0	0	tr|A0A0R4J124|A0A0R4J124_MOUSE SRSF protein kinase 2 OS=Mus musculus GN=Srpk2 PE=1 SV=1;sp|O54781|SRPK2_MOUSE SRSF protein kinase 2 OS=Mus musculus GN=Srpk2 PE=1 SV=2	2	1	1	1	1	0	1	0	1	0	1.8	1.8	1.8	76.884	682	682;681	0.0030488	6.2543	By MS/MS		1.8	0	716650	716650	0	1	0	1				43	4	TRUE	4	5	4	4
P45591	P45591	1	1	1	Cofilin-2	Cfl2	604940	0	0	sp|P45591|COF2_MOUSE Cofilin-2 OS=Mus musculus GN=Cfl2 PE=1 SV=1	1	1	1	1	1	0	1	0	1	0	10.2	10.2	10.2	18.709	166	166	0	6.4082	By MS/MS		10.2	0	604940	604940	0	1	0	1				206	567	TRUE	591	788	783	783
Q8CB58;Q8BGJ5;Q922I7;E9QMW9;P17225;E9Q279;F7DCW4;G3UXZ8;G3UZ01;G8JL74;G3UXA6;Q8BHD7	Q8CB58;Q8BGJ5;Q922I7;E9QMW9;P17225	4;4;4;2;2;1;1;1;1;1;1;1	4;4;4;2;2;1;1;1;1;1;1;1	4;4;4;2;2;1;1;1;1;1;1;1	Polypyrimidine tract-binding protein 1	Ptbp1	152410000	1435900	0.0094213	tr|Q8CB58|Q8CB58_MOUSE MCG13402, isoform CRA_d OS=Mus musculus GN=Ptbp1 PE=1 SV=1;tr|Q8BGJ5|Q8BGJ5_MOUSE MCG13402, isoform CRA_a OS=Mus musculus GN=Ptbp1 PE=1 SV=1;tr|Q922I7|Q922I7_MOUSE MCG13402, isoform CRA_c OS=Mus musculus GN=Ptbp1 PE=1 SV=1;tr|E9QMW9|	12	4	4	4	4	1	4	1	4	1	9.2	9.2	9.2	52.63	489	489;529;555;353;527;62;107;188;457;551;554;523	0	30.836	By MS/MS	By matching	9.2	2	152860000	152500000	364500	4	0	4				300	239;276;295;712	True;True;True;True	249;288;307;740	327;378;379;399;1059	326;369;389;1052	326;369;389;1052
Q8JZQ2	Q8JZQ2	12	12	12	AFG3-like protein 2	Afg3l2	84926000	1527600	0.0179874	sp|Q8JZQ2|AFG32_MOUSE AFG3-like protein 2 OS=Mus musculus GN=Afg3l2 PE=1 SV=1	1	12	12	12	12	1	12	1	12	1	17.6	17.6	17.6	89.518	802	802	0	94.235	By MS/MS	By matching	17.6	0.9	85339000	84926000	413590	13	0	13				316	260;283;369;408;419;544;569;585;625;856;1264;1281	True;True;True;True;True;True;True;True;True;True;True;True	272;295;385;424;437;566;593;609;649;907;1365;1385	355;387;516;578;594;755;790;791;810;864;865;1281;1936;1969	350;377;510;571;588;750;785;786;804;852;1268;1909;1941	350;377;510;571;588;750;785;804;852;1268;1909;1941
Q8VHM5;F7B5B5;A2AW41;S4R1E9	Q8VHM5;F7B5B5;A2AW41	10;9;6;2	10;9;6;2	8;7;4;1		Hnrnpr	121500000	3505100	0.0288486	tr|Q8VHM5|Q8VHM5_MOUSE Heterogeneous nuclear ribonucleoprotein R OS=Mus musculus GN=Hnrnpr PE=1 SV=1;tr|F7B5B5|F7B5B5_MOUSE Protein Hnrnpr OS=Mus musculus GN=Hnrnpr PE=1 SV=1;tr|A2AW41|A2AW41_MOUSE Protein Hnrnpr (Fragment) OS=Mus musculus GN=Hnrnpr PE=1 S	4	10	10	8	10	1	10	1	8	1	14.9	14.9	11.7	70.887	632	632;531;270;72	0	88.937	By MS/MS	By matching	14.9	1.6	122450000	121500000	948990	10	0	10				325	26;91;246;301;309;556;659;777;1122;1259	True;True;True;True;True;True;True;True;True;True	26;95;258;314;322;578;686;811;1210;1360	31;117;340;414;423;424;425;768;986;1150;1713;1929;1930	30;121;335;403;412;413;765;986;1138;1686;1687;1902;1903	30;121;335;403;412;765;986;1138;1687;1902
B2RR83;A0A0J9YV44	B2RR83	12;3	12;3	12;3	Probable ATP-dependent RNA helicase YTHDC2	Ythdc2	61771000	1942700	0.03145	sp|B2RR83|YTDC2_MOUSE Probable ATP-dependent RNA helicase YTHDC2 OS=Mus musculus GN=Ythdc2 PE=1 SV=1	2	12	12	12	12	1	12	1	12	1	8.9	8.9	8.9	161.09	1445	1445;585	0	78.778	By MS/MS	By matching	8.9	0.9	62297000	61771000	525980	12	0	12				86	98;235;300;422;499;584;604;679;780;1037;1071;1286	True;True;True;True;True;True;True;True;True;True;True;True	102;245;313;441;519;608;628;706;814;1122;1157;1390	124;322;323;413;599;696;809;837;1015;1154;1584;1637;1974	128;322;402;593;688;803;827;1009;1142;1568;1620;1946	128;322;402;593;688;803;827;1009;1142;1568;1620;1946
G3V018;Q7TMK9;G3UXJ6;G3UZI2;A0A0R4J259;G3UWM1;G3UZ48;G3UXU5;G3XA76	G3V018;Q7TMK9;G3UXJ6;G3UZI2;A0A0R4J259;G3UWM1;G3UZ48	5;5;4;4;4;3;3;2;1	3;3;2;2;2;2;1;1;1	3;3;2;2;2;2;1;1;1	Heterogeneous nuclear ribonucleoprotein Q	Syncrip	76937000	2724300	0.0354095	tr|G3V018|G3V018_MOUSE Heterogeneous nuclear ribonucleoprotein Q OS=Mus musculus GN=Syncrip PE=1 SV=1;sp|Q7TMK9|HNRPQ_MOUSE Heterogeneous nuclear ribonucleoprotein Q OS=Mus musculus GN=Syncrip PE=1 SV=2;tr|G3UXJ6|G3UXJ6_MOUSE Heterogeneous nuclear ribonucl	9	5	3	3	5	1	3	1	3	1	9	5.6	5.6	65.711	588	588;623;448;527;561;196;464;67;94	0	199.28	By MS/MS	By matching	9	1.7	77674000	76937000	737580	6	0	6				162	214;246;557;1122;1187	True;False;True;False;True	224;258;579;1210;1286	292;293;294;340;769;770;1713;1828;1829	296;297;335;766;767;1686;1687;1800;1801	296;335;767;1687;1800
P84104;A2A4X6	P84104;A2A4X6	4;2	4;2	4;2	Serine/arginine-rich splicing factor 3	Srsf3	47190000	2257300	0.0478343	sp|P84104|SRSF3_MOUSE Serine/arginine-rich splicing factor 3 OS=Mus musculus GN=Srsf3 PE=1 SV=1;tr|A2A4X6|A2A4X6_MOUSE MCG21910 OS=Mus musculus GN=Gm12355 PE=4 SV=1	2	4	4	4	4	1	4	1	4	1	20.7	20.7	20.7	19.329	164	164;163	0	26.246	By MS/MS	By matching	20.7	4.9	53042000	52500000	542360	5	0	5				243	213;1209;1294;1295	True;True;True;True	223;1309;1398;1399;1400	290;291;1865;1983;1984;1985	295;1842;1956;1957;1958	295;1842;1957;1958	28
Q3TUQ5;O35691	Q3TUQ5;O35691	6;6	6;6	6;6	Pinin	Pnn	38224000	2677600	0.0700502	tr|Q3TUQ5|Q3TUQ5_MOUSE Pinin OS=Mus musculus GN=Pnn PE=1 SV=1;sp|O35691|PININ_MOUSE Pinin OS=Mus musculus GN=Pnn PE=1 SV=4	2	6	6	6	6	1	6	1	6	1	8.5	8.5	8.5	82.504	726	726;725	0	35.418	By MS/MS	By matching	8.5	1.1	38949000	38224000	724930	6	0	6				176	203;204;342;387;757;1110	True;True;True;True;True;True	213;214;357;403;790;1198	279;280;281;469;537;1117;1700	285;286;455;531;1111;1673	285;286;455;531;1111;1673
Q6P5B5;Q9WVR4	Q6P5B5;Q9WVR4	7;4	7;4	6;4	Fragile X mental retardation syndrome-related protein 2	Fxr2	70655000	5393200	0.0763315	tr|Q6P5B5|Q6P5B5_MOUSE Fragile X mental retardation syndrome-related protein 2 OS=Mus musculus GN=Fxr2 PE=1 SV=1;sp|Q9WVR4|FXR2_MOUSE Fragile X mental retardation syndrome-related protein 2 OS=Mus musculus GN=Fxr2 PE=1 SV=1	2	7	7	6	7	1	7	1	6	1	13.4	13.4	12.2	74.252	674	674;673	0	49.748	By MS/MS	By matching	13.4	1.8	72116000	70655000	1460200	8	0	8				291	59;552;1087;1117;1126;1127;1227	True;True;True;True;True;True;True	60;574;1175;1205;1214;1215;1327	73;74;764;1663;1708;1719;1720;1721;1887	76;77;759;1640;1681;1693;1694;1861	77;759;1640;1681;1693;1694;1861
G3UY42;Q8CCS6;G3UX74	G3UY42;Q8CCS6;G3UX74	2;2;1	2;2;1	2;2;1	Polyadenylate-binding protein 2	Pabpn1	19254000	1547200	0.0803573	tr|G3UY42|G3UY42_MOUSE Polyadenylate-binding protein 2 OS=Mus musculus GN=Pabpn1 PE=1 SV=1;sp|Q8CCS6|PABP2_MOUSE Polyadenylate-binding protein 2 OS=Mus musculus GN=Pabpn1 PE=1 SV=3;tr|G3UX74|G3UX74_MOUSE Polyadenylate-binding protein 2 OS=Mus musculus GN=P	3	2	2	2	2	1	2	1	2	1	19.1	19.1	19.1	34.003	319	319;302;73	0	15.26	By MS/MS	By matching	19.1	5	19771000	19388000	382430	2	0	2				161	0;100	True;True	0;104	0;1;126	0;130	0;130
G3UWL7;Q3UA95;F8WIX8;A0A0N4SV66;Q8CGP4;Q8CGP6;Q3THW5;P0C0S6;Q8R1M2;Q64523;Q8CGP7;Q8CGP5;Q8BFU2;Q6GSS7;Q64522;P22752;P27661	G3UWL7;Q3UA95;F8WIX8;A0A0N4SV66;Q8CGP4;Q8CGP6;Q3THW5;P0C0S6;Q8R1M2;Q64523;Q8CGP7;Q8CGP5;Q8BFU2;Q6GSS7;Q64522;P22752;P27661	1;1;1;1;1;1;1;1;1;1;1;1;1;1;1;1;1	1;1;1;1;1;1;1;1;1;1;1;1;1;1;1;1;1	1;1;1;1;1;1;1;1;1;1;1;1;1;1;1;1;1	Histone H2A;Histone H2A type 1-H;Histone H2A.V;Histone H2A.Z;Histone H2A.J;Histone H2A type 2-C;Histone H2A type 1-K;Histone H2A type 1-F;Histone H2A type 3;Histone H2A type 2-A;Histone H2A type 2-B;Histone H2A type 1;Histone H2AX	H2afz	14768000	2026400	0.137216	tr|G3UWL7|G3UWL7_MOUSE Histone H2A OS=Mus musculus GN=H2afz PE=1 SV=1;tr|Q3UA95|Q3UA95_MOUSE Histone H2A OS=Mus musculus GN=H2afz PE=2 SV=1;tr|F8WIX8|F8WIX8_MOUSE Histone H2A OS=Mus musculus GN=Hist1h2al PE=3 SV=1;tr|A0A0N4SV66|A0A0N4SV66_MOUSE Histone H2A	17	1	1	1	1	1	1	1	1	1	10.3	10.3	10.3	9.1182	87	87;105;125;126;129;128;128;128;129;129;130;130;130;130;130;130;143	0	6.9507	By MS/MS	By matching	10.3	10.3	15316000	14768000	548630	1	0	1				38	55	TRUE	56	68;69	72	72
P28563	P28563	1	1	1	Dual specificity protein phosphatase 1	Dusp1	73381000	10684000	0.145596	sp|P28563|DUS1_MOUSE Dual specificity protein phosphatase 1 OS=Mus musculus GN=Dusp1 PE=1 SV=1	1	1	1	1	1	1	1	1	1	1	2.5	2.5	2.5	39.369	367	367	0.0083799	6.0494	By MS/MS	By matching	2.5	2.5	76274000	73381000	2892700	0	0	0				198	943	TRUE	1023	1450;1451	1431	1431
Q504P4;P63017;D3Z5E2;D3YW43	Q504P4;P63017;D3Z5E2;D3YW43	3;3;2;2	1;1;1;1	1;1;1;1	Heat shock cognate 71 kDa protein	Hspa8	7066500	1033000	0.146183	tr|Q504P4|Q504P4_MOUSE Heat shock cognate 71 kDa protein OS=Mus musculus GN=Hspa8 PE=1 SV=1;sp|P63017|HSP7C_MOUSE Heat shock cognate 71 kDa protein OS=Mus musculus GN=Hspa8 PE=1 SV=1;tr|D3Z5E2|D3Z5E2_MOUSE Heat shock cognate 71 kDa protein (Fragment) OS=Mu	4	3	1	1	3	2	1	1	1	1	7.2	2.4	2.4	68.778	627	627;646;116;158	0	6.5661	By MS/MS	By matching	7.2	4.5	7346200	7066500	279690	1	0	1				235	506;805;1171	False;True;False	526;843;1269	705;1195;1196;1809;1810	697;1187;1782	697;1187;1782
P62908;A0A140LI77;D3YV43	P62908;A0A140LI77;D3YV43	2;1;1	2;1;1	2;1;1	40S ribosomal protein S3	Rps3	8826200	1550300	0.175648	sp|P62908|RS3_MOUSE 40S ribosomal protein S3 OS=Mus musculus GN=Rps3 PE=1 SV=1;tr|A0A140LI77|A0A140LI77_MOUSE 40S ribosomal protein S3 OS=Mus musculus GN=Rps3 PE=1 SV=1;tr|D3YV43|D3YV43_MOUSE 40S ribosomal protein S3 OS=Mus musculus GN=Rps3 PE=1 SV=1	3	2	2	2	2	1	2	1	2	1	10.3	10.3	10.3	26.674	243	243;144;191	0	12.026	By MS/MS	By matching	10.3	6.6	9420200	9065200	355040	2	0	2				231	40;394	True;True	41;410	48;549;550	46;546	46;546
E9QAI5;G3UWN2;B2RQC6;E9QAT6;F6S3Z3	E9QAI5;G3UWN2;B2RQC6;E9QAT6	8;8;8;4;1	8;8;8;4;1	8;8;8;4;1	CAD protein;Glutamine-dependent carbamoyl-phosphate synthase;Aspartate carbamoyltransferase;Dihydroorotase	Cad	32042000	6688300	0.208735	tr|E9QAI5|E9QAI5_MOUSE CAD protein OS=Mus musculus GN=Cad PE=1 SV=1;tr|G3UWN2|G3UWN2_MOUSE CAD protein OS=Mus musculus GN=Cad PE=1 SV=1;sp|B2RQC6|PYR1_MOUSE CAD protein OS=Mus musculus GN=Cad PE=1 SV=1;tr|E9QAT6|E9QAT6_MOUSE CAD protein OS=Mus musculus GN=	5	8	8	8	8	1	8	1	8	1	6.3	6.3	6.3	236.25	2162	2162;2164;2225;971;194	0	58.605	By MS/MS	By matching	6.3	0.4	33853000	32042000	1810800	8	0	8				85	13;242;297;589;708;811;1210;1237	True;True;True;True;True;True;True;True	13;254;309;613;736;851;1310;1337	15;336;401;402;814;1055;1209;1866;1900	15;331;392;808;1048;1197;1843;1872	15;331;392;808;1048;1197;1843;1872
P62852	P62852	3	3	3	40S ribosomal protein S25	Rps25	11621000	2674500	0.230144	sp|P62852|RS25_MOUSE 40S ribosomal protein S25 OS=Mus musculus GN=Rps25 PE=1 SV=1	1	3	3	3	3	1	3	1	3	1	26.4	26.4	26.4	13.742	125	125	0	17.968	By MS/MS	By matching	26.4	8	13000000	12520000	480880	3	0	3				227	12;641;815	True;True;True	12;666;856	14;894;895;1216	14;882;1203	14;882;1203
Q6A068	Q6A068	2	2	2	Cell division cycle 5-like protein	Cdc5l	8413800	2214000	0.263139	sp|Q6A068|CDC5L_MOUSE Cell division cycle 5-like protein OS=Mus musculus GN=Cdc5l PE=1 SV=2	1	2	2	2	2	1	2	1	2	1	2.7	2.7	2.7	92.188	802	802	0	12.015	By MS/MS	By matching	2.7	1.1	9204400	8675900	528470	2	0	2				287	108;1220	True;True	112;1320	146;1878;1879	151;1854	151;1854
P17156;Q61696;P16627;P17879	P17156	4;1;1;1	4;1;1;1	2;0;0;0	Heat shock-related 70 kDa protein 2	Hspa2	24305000	6404500	0.263505	sp|P17156|HSP72_MOUSE Heat shock-related 70 kDa protein 2 OS=Mus musculus GN=Hspa2 PE=1 SV=2	4	4	4	2	4	1	4	1	2	0	9	9	4.3	69.641	633	633;641;641;642	0	24.593	By MS/MS	By matching	9	2.1	26708000	25222000	1485700	4	0	4				195	183;506;804;1171	True;True;True;True	190;526;842;1269	247;705;1194;1809;1810	250;697;1186;1782	250;697;1186;1782
Q8VDM6	Q8VDM6	7	7	7	Heterogeneous nuclear ribonucleoprotein U-like protein 1	Hnrnpul1	39766000	10882000	0.273651	sp|Q8VDM6|HNRL1_MOUSE Heterogeneous nuclear ribonucleoprotein U-like protein 1 OS=Mus musculus GN=Hnrnpul1 PE=1 SV=1	1	7	7	7	7	1	7	1	7	1	11.2	11.2	11.2	96.001	859	859	0	43.747	By MS/MS	By matching	11.2	1.2	43935000	40988000	2946300	8	0	8				323	101;523;796;826;892;1106;1321	True;True;True;True;True;True;True	105;545;834;868;956;957;1194;1430	127;729;1185;1186;1233;1360;1361;1694;2063	131;725;1175;1221;1349;1350;1668;2046	131;725;1175;1221;1349;1668;2046
Q8BTS0;Q61656;S4R1I6;B1ARC0;B1ARB9;S4R1E3	Q8BTS0;Q61656;S4R1I6	10;10;8;2;2;1	10;10;8;2;2;1	7;7;6;2;2;1	Probable ATP-dependent RNA helicase DDX5	Ddx5	137730000	48523000	0.352305	tr|Q8BTS0|Q8BTS0_MOUSE DEAD (Asp-Glu-Ala-Asp) box polypeptide 5 OS=Mus musculus GN=Ddx5 PE=1 SV=1;sp|Q61656|DDX5_MOUSE Probable ATP-dependent RNA helicase DDX5 OS=Mus musculus GN=Ddx5 PE=1 SV=2;tr|S4R1I6|S4R1I6_MOUSE MCG2872, isoform CRA_b OS=Mus musculus	6	10	10	7	10	1	10	1	7	1	16.1	16.1	11.1	69.265	615	615;614;406;167;182;71	0	66.804	By MS/MS	By matching	16.1	1.3	150870000	137730000	13137000	8	0	8				284	99;253;286;407;639;658;732;1070;1098;1125	True;True;True;True;True;True;True;True;True;True	103;265;298;423;664;685;763;1156;1186;1213	125;347;390;577;892;985;1085;1636;1680;1717;1718	129;342;380;570;880;985;1079;1619;1656;1692	129;342;380;570;880;985;1079;1619;1656;1692
F6UK16;E9QKA4;A2A8V8;A2A8V9;E9PUK6;Q52KI8	F6UK16;E9QKA4;A2A8V8;A2A8V9;E9PUK6;Q52KI8	2;2;2;2;2;2	2;2;2;2;2;2	2;2;2;2;2;2	Serine/arginine repetitive matrix protein 1	Srrm1	8957300	3385400	0.377949	tr|F6UK16|F6UK16_MOUSE Serine/arginine repetitive matrix protein 1 (Fragment) OS=Mus musculus GN=Srrm1 PE=1 SV=1;tr|E9QKA4|E9QKA4_MOUSE Serine/arginine repetitive matrix protein 1 OS=Mus musculus GN=Srrm1 PE=1 SV=1;tr|A2A8V8|A2A8V8_MOUSE Serine/arginine re	6	2	2	2	2	1	2	1	2	1	14.2	14.2	14.2	34.563	318	318;897;909;918;923;946	0	12.047	By MS/MS	By matching	14.2	3.5	10024000	9163000	860880	2	0	2				60	161;1083	True;True	166;1171	213;1658;1659	221;1636	221;1636
[truncated: 5 more columns]
