# Supplementary material for: RNA‐binding protein ELAVL2 plays post‐transcriptional roles in the regulation of spermatogonia proliferation and apoptosis
Source: Cell Prolif. 2021 Jul 23;54(9):e13098. doi: 10.1111/cpr.13098 (PMC8450129; doi:10.1111/cpr.13098)
Supplement: Supplementary file 7 — Table S7 [file CPR-54-e13098-s009.xlsx]

## Sheet: Biological Process
Table S7. GO and KEGG pathway analysis of proteins interacting with ELAVL2
Category	Term	Count	%	PValue	-log10 (P-value)	Genes	List Total	Pop Hits	Pop Total	Fold Enrichment	Bonferroni	Benjamini	FDR
GOTERM_BP_DIRECT	transcription, DNA-templated	18	26.087	0.000177109	3.75176	KHDRBS1, CHTOP, RBM14, DDX5, MYEF2, NCOA5, SAFB, YBX3, ILF2, PURA, ILF3, SON, HNRNPK, FUBP3, HNRNPUL1, EWSR1, HNRNPD, RALY	64	1885	18082	2.69791	0.0517502	0.00531326	0.00506531
GOTERM_BP_DIRECT	RNA processing	5	7.24638	0.00012162	3.915	HNRNPK, HNRNPUL1, DHX9, RTCB, SUGP2	64	73	18082	19.3515	0.0358304	0.00405399	0.0038648
GOTERM_BP_DIRECT	negative regulation of translation	5	7.24638	0.000109136	3.96203	SYNCRIP, ILF3, FXR2, FMR1, YBX2	64	71	18082	19.8966	0.0322123	0.00405399	0.0038648
GOTERM_BP_DIRECT	positive regulation of translation	5	7.24638	4.60156e-05	4.33709	HNRNPL, PTBP1, FMR1, HNRNPD, ELAVL1	64	57	18082	24.7834	0.0137101	0.0019721	0.00188007
GOTERM_BP_DIRECT	3'-UTR-mediated mRNA stabilization	4	5.7971	1.42757e-05	4.8454	DAZL, PTBP1, HNRNPC, ELAVL1	64	14	18082	80.7232	0.00427359	0.000713785	0.000680475
GOTERM_BP_DIRECT	regulation of alternative mRNA splicing, via spliceosome	5	7.24638	1.00419e-05	4.99818	HNRNPL, PTBP1, DDX5, FMR1, TRA2B	64	39	18082	36.222	0.00300806	0.000602516	0.000574399
GOTERM_BP_DIRECT	translation	12	17.3913	1.21737e-07	6.91458	RPL10, RPL31, RPL27A, RPL11, RPL13, RPS2, RPS11, RPL28, RPS13, RPL19, FARSB, RPL7	64	401	18082	8.4548	3.65203e-05	9.13025e-06	8.70417e-06
GOTERM_BP_DIRECT	negative regulation of mRNA splicing, via spliceosome	6	8.69565	2.19869e-08	7.65784	HNRNPL, PTBP1, HNRNPK, TRA2B, HNRNPA2B1, SRSF9	64	25	18082	67.8075	6.59606e-06	2.19869e-06	2.09609e-06
GOTERM_BP_DIRECT	RNA splicing	17	24.6377	1.21895e-16	15.914	DDX5, HNRNPA3, FMR1, PTBP1, HNRNPM, SYNCRIP, SON, HNRNPK, HNRNPF, TRA2B, HNRNPA2B1, SRSF3, RALY, HNRNPC, PABPC1, SUGP2, SRSF9	64	241	18082	19.9296	3.33067e-14	1.82842e-14	1.74309e-14
GOTERM_BP_DIRECT	mRNA processing	19	27.5362	2.429e-17	16.6146	KHDRBS1, DDX5, HNRNPA3, FMR1, HNRNPL, PTBP1, HNRNPM, SYNCRIP, SON, HNRNPK, HNRNPF, TRA2B, HNRNPA2B1, SRSF3, RALY, HNRNPC, PABPC1, SUGP2, SRSF9	64	322	18082	16.6711	7.287e-15	7.287e-15	6.94694e-15

## Sheet: Cellular Component
Table S7. GO and KEGG pathway analysis of proteins interacting with ELAVL2
Category	Term	Count	%	PValue	-log10 (P-value)	Genes	List Total	Pop Hits	Pop Total	Fold Enrichment	Bonferroni	Benjamini	FDR
GOTERM_CC_DIRECT	nucleolus	16	23.1884	9.18227e-08	7.03705	CHTOP, RBM14, DDX5, RPL31, DHX9, FMR1, RPL11, YBX2, ILF2, RPL7, ILF3, EWSR1, RPS11, RPS13, SRSF9, RPL19	67	842	19662	5.57649	1.12941e-05	1.12942e-06	9.64138e-07
GOTERM_CC_DIRECT	cytoplasm	45	65.2174	4.553e-08	7.3417	KHDRBS1, RPL10, DHX9, FMR1, RPL11, RTCB, HNRNPR, YBX2, YBX3, ELAVL1, RPL7, PTBP1, SYNCRIP, PURA, ATXN2, FXR2, FAM120A, RPS2, RPS11, RPL19, UPF1, RBM14, HNRNPA3, MYEF2, PABPC4, HSPA2, ILF2, HNRNPL, DAZL, MOV10, ILF3, HNRNPK, PLCB4, FUBP3, EWSR1, PRKRA, HNRNPF, HNRNPA2B1, HNRNPD, SRSF3, MATR3, PABPC1, LRCH3, RPL28, FARSB	67	6631	19662	1.99153	5.60017e-06	6.22243e-07	5.31183e-07
GOTERM_CC_DIRECT	cytosolic large ribosomal subunit	8	11.5942	2.24454e-08	7.64887	RPL10, RPL31, RPL27A, RPL11, RPL13, RPL28, RPL19, RPL7	67	91	19662	25.7989	2.76078e-06	3.45098e-07	2.94596e-07
GOTERM_CC_DIRECT	polysome	7	10.1449	6.26977e-09	8.20275	DAZL, ATXN2, FXR2, FMR1, YBX2, YBX3, RPL7	67	43	19662	47.773	7.71181e-07	1.10169e-07	9.40465e-08
GOTERM_CC_DIRECT	ribosome	11	15.942	6.66553e-10	9.17617	RPL10, RPL31, RPL27A, RPL11, RPL13, RPS2, RPS11, RPL28, RPS13, RPL19, RPL7	67	188	19662	17.1707	8.1986e-08	1.36643e-08	1.16647e-08
GOTERM_CC_DIRECT	spliceosomal complex	11	15.942	2.72284e-11	10.565	SYNCRIP, HNRNPM, DDX5, HNRNPA3, SF3B2, HNRNPK, HNRNPF, HNRNPA2B1, RALY, HNRNPC, PABPC1	67	136	19662	23.736	3.3491e-09	6.69819e-10	5.71797e-10
GOTERM_CC_DIRECT	nucleus	51	73.913	5.07875e-14	13.2942	FMR1, RTCB, YBX2, HNRNPR, YBX3, ELAVL1, RPL7, PTBP1, SYNCRIP, RPS13, UPF1, RBM14, NCOA5, PABPC4, SAFB, ILF2, ILF3, PLCB4, HNRNPUL1, EWSR1, HNRNPUL2, SRSF3, MATR3, PABPC1, SRSF9, KHDRBS1, DDX5, SF3B2, DHX9, RPL11, PURA, FXR2, TRA2B, FAM120A, RPL13, RALY, RPS2, HNRNPA3, CHTOP, MYEF2, HSPA2, HNRNPL, HNRNPM, HNRNPK, SON, FUBP3, HNRNPF, HNRNPA2B1, HNRNPD, HNRNPC, SUGP2	67	6019	19662	2.48656	6.24067e-12	1.56172e-12	1.33317e-12
GOTERM_CC_DIRECT	catalytic step 2 spliceosome	12	17.3913	1.79216e-14	13.7466	SYNCRIP, HNRNPM, DDX5, HNRNPA3, SF3B2, HNRNPK, HNRNPF, HNRNPA2B1, RALY, HNRNPR, HNRNPC, PABPC1	67	96	19662	36.6828	2.19857e-12	7.34786e-13	6.27256e-13
GOTERM_CC_DIRECT	nucleoplasm	34	49.2754	1.14769e-16	15.9402	KHDRBS1, DDX5, SF3B2, RPL31, DHX9, FMR1, RPL11, HNRNPR, ELAVL1, SYNCRIP, ATXN2, RPS2, UPF1, RBM14, HNRNPA3, MYEF2, HSPA2, SAFB, ILF2, HNRNPL, HNRNPM, ILF3, HNRNPK, SON, HNRNPUL1, HNRNPUL2, PRKRA, HNRNPF, HNRNPA2B1, HNRNPD, MATR3, HNRNPC, SUGP2, SRSF9	67	1935	19662	5.15645	1.36557e-14	7.05828e-15	6.02536e-15
GOTERM_CC_DIRECT	intracellular ribonucleoprotein complex	32	46.3768	3.13549e-38	37.5037	DDX5, RPL31, DHX9, FMR1, RPL11, HNRNPR, YBX2, YBX3, RPL7, SYNCRIP, ATXN2, RPL13, RALY, RPS2, RPS11, RPS13, RPL19, HNRNPA3, PABPC4, ILF2, HNRNPL, HNRNPM, ILF3, HNRNPK, HNRNPUL1, HNRNPF, RPL27A, HNRNPA2B1, HNRNPD, HNRNPC, PABPC1, RPL28	67	320	19662	29.3463	3.85665e-36	3.85665e-36	3.29227e-36

## Sheet: Molecular Function
Table S7. GO and KEGG pathway analysis of proteins interacting with ELAVL2
Category	Term	Count	%	PValue	-log10 (P-value)	Genes	List Total	Pop Hits	Pop Total	Fold Enrichment	Bonferroni	Benjamini	FDR
GOTERM_MF_DIRECT	poly(A) binding	4	5.7971	3.54233e-05	4.45071	SYNCRIP, KHDRBS1, PABPC4, PABPC1	68	17	17446	60.3668	0.00508805	0.000510095	0.000446333
GOTERM_MF_DIRECT	pre-mRNA binding	4	5.7971	1.16192e-05	4.93482	PTBP1, RBM14, DDX5, TRA2B	68	12	17446	85.5196	0.00167178	0.000185908	0.000162669
GOTERM_MF_DIRECT	poly(U) RNA binding	5	7.24638	5.83732e-07	6.23379	KHDRBS1, PABPC4, FMR1, HNRNPC, PABPC1	68	18	17446	71.2663	8.40539e-05	1.05072e-05	9.19378e-06
GOTERM_MF_DIRECT	structural constituent of ribosome	11	15.942	6.16995e-08	7.20972	RPL10, RPL31, RPL27A, RPL11, RPL13, RPS2, RPS11, RPL28, RPS13, RPL19, RPL7	68	264	17446	10.69	8.88468e-06	1.26925e-06	1.11059e-06
GOTERM_MF_DIRECT	nucleotide binding	34	49.2754	7.62463e-15	14.1178	DDX5, DHX9, ATP5A1, RTCB, HNRNPR, ELAVL1, ELAVL2, PTBP1, SYNCRIP, TRA2B, RALY, UPF1, RBM14, HNRNPA3, MYEF2, PABPC4, HSPA2, SAFB, HNRNPL, DAZL, HNRNPM, AFG3L2, MOV10, RBMXL2, EWSR1, HNRNPF, HNRNPA2B1, HNRNPD, SRSF3, MATR3, HNRNPC, PABPC1, FARSB, SRSF9	68	1936	17446	4.50568	1.10312e-12	1.82991e-13	1.60117e-13
GOTERM_MF_DIRECT	mRNA binding	14	20.2899	6.88496e-15	14.1621	HNRNPA3, PABPC4, FMR1, YBX2, ELAVL1, RPL7, PTBP1, FXR2, TRA2B, HNRNPD, RPS2, HNRNPC, PABPC1, RPS13	68	142	17446	25.2945	9.91207e-13	1.82991e-13	1.60117e-13
GOTERM_MF_DIRECT	mRNA 3'-UTR binding	12	17.3913	7.51857e-17	16.1239	HNRNPL, DAZL, RBM14, HNRNPK, FMR1, HNRNPA2B1, HNRNPR, YBX2, HNRNPC, PABPC1, ELAVL1, YBX3	68	53	17446	58.0888	1.59872e-14	2.70668e-15	2.36835e-15
GOTERM_MF_DIRECT	nucleic acid binding	33	47.8261	1.24377e-19	18.9053	KHDRBS1, DDX5, DHX9, FMR1, YBX2, YBX3, ELAVL1, ELAVL2, PTBP1, SYNCRIP, FXR2, TRA2B, RALY, RBM14, HNRNPA3, MYEF2, SAFB, HNRNPL, DAZL, HNRNPM, RBMXL2, HNRNPK, SON, EWSR1, HNRNPF, HNRNPA2B1, HNRNPD, SRSF3, MATR3, HNRNPC, PABPC1, SUGP2, SRSF9	68	1237	17446	6.84433	1.79103e-17	5.97009e-18	5.22383e-18
GOTERM_MF_DIRECT	RNA binding	46	66.6667	5.64119e-45	44.2486	KHDRBS1, DDX5, DHX9, FMR1, RPL11, YBX2, YBX3, ELAVL1, ELAVL2, RPL7, PTBP1, SYNCRIP, PURA, FXR2, TRA2B, FAM120A, RPL13, RALY, RPS2, RPS11, UPF1, CHTOP, RBM14, HNRNPA3, SAFB, ILF2, HNRNPL, DAZL, HNRNPM, MOV10, ILF3, HNRNPK, SON, HNRNPUL1, EWSR1, PRKRA, HNRNPF, HNRNPA2B1, HNRNPD, SRSF3, MATR3, HNRNPC, PABPC1, SUGP2, FARSB, SRSF9	68	780	17446	15.1304	8.12331e-43	4.06165e-43	3.55395e-43
GOTERM_MF_DIRECT	poly(A) RNA binding	59	85.5072	2.81482e-60	59.5506	RPL31, FMR1, RTCB, HNRNPR, YBX3, ELAVL1, ELAVL2, RPL7, PTBP1, SYNCRIP, RPS11, RPS13, UPF1, RBM14, NCOA5, PABPC4, SAFB, ILF2, ILF3, HNRNPUL1, EWSR1, HNRNPUL2, SRSF3, MATR3, ERH, PABPC1, RPL28, SRSF9, KHDRBS1, DDX5, SF3B2, RPL10, DHX9, ATP5A1, RPL11, PURA, ATXN2, FXR2, TRA2B, FAM120A, RPL13, RALY, RPS2, RPL19, CHTOP, MYEF2, HNRNPL, HNRNPM, MOV10, HNRNPK, SON, FUBP3, PRKRA, HNRNPF, RPL27A, HNRNPA2B1…	68	1113	17446	13.6002	4.05333e-58	4.05333e-58	3.54667e-58

## Sheet: KEGG pathway
Table S7. GO and KEGG pathway analysis of proteins interacting with ELAVL2
Category	Term	Count	%	PValue	-log10 (P-value)	Genes	List Total	Pop Hits	Pop Total	Fold Enrichment	Bonferroni	Benjamini	FDR
KEGG_PATHWAY	mRNA surveillance pathway	3	4.34783	0.0634045	1.19788	UPF1, PABPC4, PABPC1	34	96	7691	7.06893	0.985846	1	1
KEGG_PATHWAY	RNA transport	5	7.24638	0.00571802	2.24275	UPF1, FXR2, PABPC4, FMR1, PABPC1	34	170	7691	6.65311	0.311154	0.12389	0.12389
KEGG_PATHWAY	Ribosome	11	15.942	2.65547e-10	9.57586	RPL10, RPL31, RPL27A, RPL11, RPL13, RPS2, RPS11, RPL28, RPS13, RPL19, RPL7	34	145	7691	17.1604	1.72605e-08	8.63028e-09	8.63028e-09
KEGG_PATHWAY	Spliceosome	11	15.942	1.12361e-10	9.94938	HNRNPM, DDX5, HNRNPA3, RBMXL2, SF3B2, HNRNPK, TRA2B, SRSF3, HNRNPC, HSPA2, SRSF9	34	133	7691	18.7088	7.30346e-09	7.30346e-09	7.30346e-09
