# Supplementary material for: RNA‐binding protein ELAVL2 plays post‐transcriptional roles in the regulation of spermatogonia proliferation and apoptosis
Source: Cell Prolif. 2021 Jul 23;54(9):e13098. doi: 10.1111/cpr.13098 (PMC8450129; doi:10.1111/cpr.13098)
Supplement: Supplementary file 8 — Table S8 [file CPR-54-e13098-s005.xlsx]

## Sheet: Antibodies
Table S8. Antibodies and primers
Antibodies	Company	Cat No.	Source	Application (dilution)	Molecular weight (kDa)
ELAVL2	Proteintech	14008-1-AP	Rabbit	IF (1:200) WB (1:1000)	39
UCHL1	Bio-rad	MCA4750	Mouse	IF (1:500)	24
Cyclin A2	CST	4656S	Mouse	WB (1:2000)	55
Cyclin B1	CST	12231S	Rabbit	WB (1:1000)	55
Cyclin D1	CST	55506S	Rabbit	WB (1:1000)	36
Cyclin E1	CST	20808S	Rabbit	WB (1:1000)	48
ERK	CST	4695S	Rabbit	WB (1:1000)	42/44
p-ERK	CST	4370S	Rabbit	WB (1:2000)	42/44
AKT	CST	4691S	Rabbit	WB (1:1000)	60
p-AKT (Ser473)	CST	4060S	Rabbit	WB (1:2000)	60
C-FOS	CST	2250S	Rabbit	WB (1:1000)	62
Bcl-2	CST	2872T	Rabbit	WB (1:1000)	26
Bax	CST	89477S	Mouse	WB (1:1000)	20
cPARP	CST	5625S	Rabbit	WB (1:1000)	89
PCNA	Abcam	ab29	Mouse	IF (1:10000)	36
GFRA1	R&D Systems	AF714	Goat	IF (1:25)
SYCP3	R&D Systems	AF3750	Goat	IF (1:25)
β-actin	Proteintech	HRP-60008	Mouse	WB (1:5000)	42
MYC	CST	18583S	Rabbit	WB (1:1000)	65
ID4	Thermo Fisher	PA526976	Rabbit	IF (1:50) WB (1:1000)	17
PLZF	Santa Cruz	sc-22839	Rabbit	IF (1:200) WB (1:200)	80
LIN28A	Abcam	Ab46020	Rabbit	IF (1:200) WB (1:1000)	29
SALL4	Abcam	Ab29112	Rabbit	IF (1:500) WB (1:1000)	140
ETV5	Abcam	Ab102010	Rabbit	IF (1:200) WB (1:1000)	58
UTF1	Millipore	MAB4337	Mouse	IF (1:300)
c-KIT	R&D Systems	AF332	Goat	IF (1:25)
DMC1	Santa Cruz	sc-373862	Mouse	IF (1:200)
CDH1	R&D Systems	AF748	Goat	IF (1:200)
FOXO1	CST	2880S	Rabbit	WB (1:1000)	78
BCL6B	Abcam	Ab69280	Mouse	WB (1:1000)	52
SYCP3	Abcam	Ab97672	Mouse	IF (1:500)
DAZL	Bio-rad	MCA2336	Mouse	IF (1:50) WB (1:1000)	37
Myc-tag	CST	2276S	Mouse	WB (1:1000)
Flag-tag	CST	14793S	Rabbit	WB (1:1000)
Goat anti-Rabbit IgG (H+L) Secondary Antibody, HRP	Invitrogen	32460	Goat	WB (1:2000)
Goat anti-Mouse IgG (H+L) Secondary Antibody, HRP	Invitrogen	32430	Goat	WB (1:2000)
Alexa Fluor 488-AffiniPure Donkey Anti-Mouse IgG (H+L)	Jackson	715-545-150	Donkey	IF (1:2000)
Alexa Fluor 594-AffiniPure Donkey Anti-Mouse IgG (H+L)	Jackson	715-585-150	Donkey	IF (1:2000)
Alexa Fluor 488 AffiniPure Donkey Anti-Rabbit IgG (H+L)	Jackson	711-545-152	Donkey	IF (1:2000)
Alexa Fluor 594 AffiniPure Donkey Anti-Rabbit IgG (H+L)	Jackson	711-585-152	Donkey	IF (1:2000)
Alexa Fluor 488 AffiniPure Donkey Anti-Goat IgG (H+L)	Jackson	705-545-147	Donkey	IF (1:2000)
Alexa Fluor 594 AffiniPure Donkey Anti-Goat IgG (H+L)	Jackson	705-585-147	Donkey	IF (1:2000)

## Sheet: Primers
Table S8. Antibodies and primers
Primer	Sequence	Tm (℃)	Product (bp)
Mouse Elavl2-F	GCTCTTGTCCTCAGTCCATTTA	62	217
Mouse Elavl2-R	CCCTGTACCTCTTGTCCATATTC	62
Human ELAVL2-F	ACAAAGAGGTAGCGCTGTCA	59.3	240
Human ELAVL2-R	CACTGCCTGATGGGTTCCTT	60
β-actin-F	CATGTACGTTGCTATCCAGGC	60.8	250
β-actin-R	CTCCTTAATGTCACGCACGAT	60.2
Mouse Plzf-F	CTGGGACTTTGTGCGATGTG	61.3	106
Mouse Plzf-R	CGGTGGAAGAGGATCTCAAACA	61.7
Mouse Id4-F	CAGTGCGATATGAACGACTGC	61.4	72
Mouse Id4-R	GACTTTCTTGTTGGGCGGGAT	62.6
Mouse Etv5-F	CAAGTCCCTTTTATGGTCCCAG	60.3	115
Mouse Etv5-R	ACTCTTCAGAATCGTGAGCCA	60.9
Mouse Sall4-F	TCCAACATTTATCCGAGCACAG	60.4	176
Mouse Sall4-R	TGGCAGACGAGAAGTTCTTTC	60
Mouse Taf4b-F	CCCAGTGGGGACTCTAGTGAC	63	94
Mouse Taf4b-R	CACGGTGACTATCTGAGGAGC	61.7
Mouse Lin28a-F	TGGTGTGTTCTGTATTGGGAGT	61	86
Mouse Lin28a-R	AGTTGTAGCACCTGTCTCCTTT	61
Mouse Bcl6b-F	ACTCCTCCGACGTGCTTAG	60.8	101
Mouse Bcl6b-R	CTTGTGCGCTCTTAGGGGT	61.7
Mouse Foxo1-F	CCCAGGCCGGAGTTTAACC	62.3	132
Mouse Foxo1-R	GTTGCTCATAAAGTCGGTGCT	60.6
